# Supplementary material for: Network Analysis of Publicly Available RNA-seq Provides Insights into the Molecular Mechanisms of Plant Defense against Multiple Fungal Pathogens in Arabidopsis thaliana
Source: Genes (Basel). 2023 Dec 16;14(12):2223. doi: 10.3390/genes14122223 (PMC10743233; doi:10.3390/genes14122223)
Supplement: Supplementary file 1 [file genes-14-02223-s001.zip]

Archive with 5 entries (5 files):
- .DS_Store
- Data S1.csv
- Data S2.csv
- Data S3.xlsx
- Supplemental_material_CSC_Genes2023.pdf
