# Supplementary material for: Network Analysis of Publicly Available RNA-seq Provides Insights into the Molecular Mechanisms of Plant Defense against Multiple Fungal Pathogens in Arabidopsis thaliana
Source: Genes (Basel). 2023 Dec 16;14(12):2223. doi: 10.3390/genes14122223 (PMC10743233; doi:10.3390/genes14122223)
Supplement: Supplementary file 1 [file genes-14-02223-s001.zip › Data S1.csv]

Genes	healthy30.1	healthy30	healthy12	healthy18.1	healthy18	healthy24.1	healthy12.1	healthy24
AT1G01020	3.2451159067184308	3.021122005171839	3.4502216120433227	3.180246910480416	3.043127419045928	3.2550541126718144	3.683883791310694	3.3580694358123786
AT1G01030	1.3655939812499829	1.4729757388630913	1.5579773397734713	1.2972926052495661	1.5063745205067638	1.7731763638691862	1.3721613752689394	0.9518450826000537
AT1G01040	4.884406562078545	4.712363798196599	4.516026332934402	4.469014815377545	4.232778230730742	3.8810977203192483	4.621488268458255	4.00485173546917
AT1G01050	6.670352461330312	6.755886433442509	6.744493892039096	6.8457043718701485	6.883583738810558	5.707820066737383	6.816023257192957	5.914833949661176
AT1G01070	1.4181945399140683	2.3493236422461847	2.143063632048463	3.522367676141976	3.307115992321354	2.588442660474222	2.0503803702139405	3.722187125737736
AT1G01080	6.417010843325312	6.092414918879778	6.942929242236435	6.539930765119632	6.562092903908609	5.788037005789536	6.875790979886549	5.456705901193649
AT1G01090	8.209379678342183	8.306784496679224	7.151205993173942	7.224957306214846	7.253421148825298	6.7562241748717415	7.228758671819734	6.72588429633127
AT1G01100	7.535300327955015	6.966405029733495	6.8697924841761635	6.5161242069525285	6.811929430585632	6.611556187522378	6.95248474860472	6.611955515478389
AT1G01110	0.379738809943625	1.0365378416986208	0.7773980052667455	0.6185158794442174	0.6345240619309374	1.0072452155589777	0.42730305048428996	1.0637412088194398
AT1G01120	4.737808934047686	2.9630019438034467	7.52126287255719	7.894110259632155	7.929769407248438	7.282282918175127	6.996315938163239	7.0708102134297794
AT1G01130	0.9523751558385165	1.2894175878653473	1.0098165596456137	0.7626339125882404	0.7255447738941686	0.22737529619722174	0.6885888113758631	0.3708970440970737
AT1G01140	6.603652143720054	6.876125834457128	6.500094298997704	6.131825594458281	6.251341214728671	6.1909252276063285	6.63756253562332	6.347003970349168
AT1G01160	5.975861575924899	6.021959956564494	4.911554159387422	4.7838411057011685	4.576509199082728	4.877719978269601	5.310155096794302	4.850252314564674
AT1G01170	9.023034782340842	9.051096289903978	7.9041308396698255	7.902791212463491	7.8292648179365205	7.480988898397577	8.029974778300287	7.6141599019660635
AT1G01180	5.926576920245352	5.8816690980136705	5.367079919261194	5.155193909650504	4.927323340557182	5.062301647408155	5.527080346534648	5.576173912836724
AT1G01190	0.06526010053859371	0.0	0.4341799758744356	0.09195115929061194	0.31842667157959925	0.12260714664080055	0.05988202736246189	0.24220071953549105
AT1G01200	0.08316230593817993	0.0	1.0094358809461492	0.8151760834611345	0.6361864221049225	0.423553810359581	0.0	0.3923575774689292
AT1G01210	4.710495144328607	4.308562805654141	4.207717909118291	4.398534759700533	4.178499605299564	3.919142027731079	4.5108107844433105	3.9595414396172566
AT1G01220	3.7975701388811225	3.1613191465514965	4.713984089351786	4.559337886145613	4.495325641789888	3.5848904184777153	4.71225712711712	3.6999277054881703
AT1G01225	0.5181543848067156	0.256618712027574	1.732359825198898	1.558821578394331	1.682669142027333	1.332617407253575	1.0394045672034908	1.0962717714128885
AT1G01230	4.989297163208257	5.159548124927422	4.846476923128753	4.430575017162235	4.320162389462933	4.877806020667655	4.882756015258821	4.947317825204134
AT1G01240	6.128657630596451	5.996262752222443	4.799490424810691	4.777785993134761	4.284275391507943	6.724536475726125	4.677811590705578	6.75015131753945
AT1G01250	1.3024816560135948	1.4424306214049807	4.295754439813516	4.690413563410909	3.8965745720009908	4.113088373231397	4.11988751944377	3.631501754269033
AT1G01260	4.103278740777824	4.650858490080782	3.7296053351906115	3.406508085145436	3.6404275982275287	5.05807415682769	4.0695739956899954	4.6123098907374
AT1G01290	4.603626634442143	4.049816748049186	4.436989045335309	4.330466634864336	4.02908247890442	4.230893733103775	4.625792220077408	4.317141094130619
AT1G01300	6.181407054262392	5.905172074772838	6.416338235334117	4.5914929017439015	4.478443780712633	4.725361234295767	6.364490222250712	4.946324871614158
AT1G01320	6.916736681691234	6.613314090459059	7.137426950907554	7.322428754724147	7.331009837523125	5.813586689114731	7.132220374413886	5.795791923237758
AT1G01340	4.775335986672788	3.998634939658337	4.6550432364555	3.2328522313266603	3.45995182693058	3.355137493408903	4.925125185547293	3.8200367212515642
AT1G01350	5.224613147845379	5.117493240681762	4.601245450357069	4.4436485532253975	4.384656205159466	4.469255137264741	4.70635265856213	4.49619761853027
AT1G01355	0.4875329779229821	1.5637224908879324	0.8178041680526686	1.3790767436049272	1.1244484491586215	0.6929054442329625	1.6487788870314577	1.3719543625862174
AT1G01360	5.207647586819363	5.095197162674016	5.986478027492379	6.237390209500677	5.725462319637247	4.912536258004283	6.0258329217432145	5.300898972630771
AT1G01370	0.07335031098681806	0.0662541984630573	1.0624143115540152	0.5311401995339179	0.820095890165704	0.765408658846433	0.8576437455159561	0.5663332382584291
AT1G01380	0.6205090270778203	0.0	1.756561010269233	2.2695118711423996	1.134300348137958	0.7542667221700871	1.2094810376835852	0.3055456240696918
AT1G01390	3.75529040987215	3.516872344413144	3.90851639814893	5.195614404516001	5.464344839122357	3.2309482051923153	3.840538920190201	3.7386044091782966
AT1G01420	3.2598351633539147	3.4090630424165402	4.664297884123508	5.203799118352222	4.717374357911763	4.504751285313571	4.756470871041773	4.588180730836194
AT1G01430	5.635983372208525	5.193661858441288	5.810425268793591	5.83764384410404	5.724008267439465	5.969325006484141	5.693915867252291	5.9340493008798685
AT1G01440	4.17149145166248	4.375363163248231	4.55821773144279	4.1414157297297844	3.986424374918676	4.5419893499342505	4.6097290544495335	4.956258127490842
AT1G01450	5.2371455378286695	5.07946808855494	4.044783204272421	3.5776784555436456	3.347787857168903	3.659277406217506	4.148239194265743	3.48641858454903
AT1G01453	0.12400905741166084	0.3133898493788335	0.2268560957440354	0.1733269940627895	0.0	0.895521716122863	0.6557659737103055	0.773282376964097
AT1G01470	7.540293916331987	7.748130704530191	8.44546228507143	7.483540611540686	7.86829422422933	9.178793349953851	8.463539380105171	8.952822236178314
AT1G01490	7.540439440910696	7.664133330324449	5.683018363057468	6.518545241019338	6.0078073910101715	5.732565459844321	6.094067493268299	5.820237567743561
AT1G01500	4.164359686891605	4.718515396428757	3.8194033827436757	3.2961394172844285	2.685283039878414	4.17744649252395	4.1448613592067405	4.344524657149864
AT1G01510	4.196001667220755	4.258658298862202	4.074561194234036	4.191014051093079	4.003954441389923	3.637769937734338	4.194172185235018	3.655593169177163
AT1G01520	0.22031063414577756	0.0	1.2365230943690997	5.439358338422085	4.828180856016312	1.42582910052286	1.2692157812529015	1.6322948543001208
AT1G01530	0.0	0.0	0.7047479980187332	0.0	0.2886543340091326	0.0	0.38303148074845517	0.40913390220688456
AT1G01540	6.209624006560578	5.829971388279523	6.132412729632758	6.220964830650907	5.995462480501116	5.297251902048628	6.033531996861645	5.1708063779842295
AT1G01550	8.654916652351146	8.56889957476405	8.41025003982554	8.17544944889108	7.999240805763921	8.416680739669161	8.562207558690218	8.712487959573624
AT1G01560	1.135266565059585	1.9948172905776995	3.9039615180820837	1.2868734854841828	2.3283232532761375	3.9429667127636785	3.5595662782797755	4.328369943495109
AT1G01570	0.6241479571188591	0.4061540392915856	0.9697062486739443	0.6923143545387205	0.6357334639227507	0.8719091031209586	0.7320639083630636	0.854240386662877
AT1G01580	0.5511675831046368	0.6470339647493433	0.8075747993548057	2.27439081424892	1.8195833602597136	0.7388967315821868	0.6749833800497713	0.9171284659779103
AT1G01590	0.2548754225019819	0.10382275508601373	1.6778433292885302	1.8285805755000881	1.747298977102121	0.5619192755993228	1.7116728754525723	0.8477412101584216
AT1G01600	0.30628976817670045	0.42328797981221383	0.5347682479404341	0.1821257508875728	0.13050595389525385	0.3471342702675858	0.47500640316444837	0.169385428708724
AT1G01610	4.907654338053394	3.7698403204325484	5.753562699134243	5.331871123811203	5.601678159863167	4.659964991435377	5.3868156491096615	4.2617150681193605
AT1G01620	7.763124579519848	8.178023759419345	6.9377294657474895	7.510138448394839	7.560582610798494	7.020958409128466	6.16554050105808	6.786192362849197
AT1G01630	4.3510947356682905	3.9512851125584727	6.296174815474173	5.463670907326523	5.585400942430765	6.228129155633924	6.151721547473235	6.2721981023129665
AT1G01640	3.3428538328087734	3.6077739276637972	3.0123833445373362	2.9532124971186486	3.0010383853593576	1.449718410584115	2.696218036701132	1.990471604352873
AT1G01650	4.597412145528669	4.495870856063256	4.552466340069556	3.9351346760983237	3.901712240245293	4.41463846993202	4.5627310445161955	4.3788514778701195
AT1G01660	1.1577490212809043	0.6777004538228792	1.4011745666504138	0.9253114816063063	0.9336548591875773	1.1030155870793268	1.1096890014267304	0.9078547482067264
AT1G01670	2.0873508781401564	1.7408913217752384	2.1871076702852785	1.6667211940346236	1.8588218521334876	1.8920163778206176	2.544007084367097	2.5688911353638186
AT1G01680	0.7344130471812369	0.4840699593347873	4.111444397028894	1.6792201054226055	2.6917988364722523	3.557271179734181	4.145389462347558	3.8996842949133717
AT1G01690	0.6506533620509464	0.4154961625558626	0.980395926609826	0.9800869503357685	0.8768993134481489	1.0269885878194338	1.1548075951966301	1.3438766488369085
AT1G01695	0.3494631279846027	0.0	0.6040427723687718	0.20904559801612088	0.28620334773048245	0.2751924588740681	0.5869372285135941	0.28279093246686976
AT1G01700	1.4637679604955882	1.7961690386269982	1.7827051621782408	1.591061404958056	1.5158539330874559	1.985271536008524	2.090847445193796	1.7291204600682812
AT1G01710	4.9293682667966	4.873699501727295	4.71486755171047	4.444969711851923	4.260908957937745	4.6825197399363425	4.716987147168839	4.583706908093054
AT1G01715	2.333233256946033	1.7982470718307269	1.7148410670385084	1.6781293508729476	1.2829848728685516	1.3118990168457099	1.449789414170882	1.4909229850603185
AT1G01720	5.481427623952033	5.423506582541742	4.488474172813621	5.056269218797411	4.934156574602624	4.829818398852169	4.9021882949251205	4.197693920962728
AT1G01725	4.88459092197414	4.952585858868953	4.188030992758109	4.2940736873558	3.4890602032419573	4.013125363235322	4.585349664552519	4.126056715145716
AT1G01730	6.232436279998018	6.429673961959154	5.665338109565363	5.290138486936295	4.932041312751255	5.175202094474519	5.898716567574826	5.363861165807793
AT1G01740	2.844374085327824	2.6347557436658833	3.033509669734368	3.169587609531753	3.0044202328730716	3.033237970823485	3.2496030188291676	2.826200707571645
AT1G01750	2.5053714048480606	2.111317562665933	2.252465363523198	1.2697803362897542	1.3294994465779162	1.3952667140424002	1.7935932221665642	1.610355689431099
AT1G01760	2.135811543891932	2.0470253359095265	1.7345870296159518	1.7837386566725841	1.41388317826756	1.2220983131580585	1.8114141982610978	1.4166284512278358
AT1G01770	5.0289489341023375	5.4476057581513855	3.5490014039399167	3.3717895496402512	3.392615717336629	2.8378420287925135	3.714558374762237	2.8241238005199185
AT1G01780	5.149934312150296	5.458977093902953	4.160569759984257	3.63369489720714	3.481746335443554	2.9471007867298047	4.038558253662185	2.949341760007462
AT1G01790	5.300814387496299	5.0439628793151385	7.222921503129851	7.292666340018345	7.216005781574428	6.1362812105794	7.182228990799151	6.11037504354362
AT1G01800	6.389988826173808	6.104251617391706	6.736453910549765	6.385162424289028	6.350332584945983	6.2542192265019585	6.823378634483552	6.421222699518722
AT1G01810	1.1574371729306991	0.7080565383841999	0.4152316696960896	1.322018055819099	0.30400898719113173	0.0	0.40274591449249036	1.256372676411509
AT1G01820	7.317162707086765	7.50389690832063	6.12659338972022	5.87538392474208	5.630833409691569	5.713979673526575	6.425824880942124	6.020895087105301
AT1G01830	4.457434389200348	4.268515367389321	5.218503382106837	5.368914652492207	4.995588126909911	4.597636533924693	5.290581298030159	4.828720062944979
AT1G01840	0.24487902309996015	0.415072583718239	2.1729718782562144	2.306404736899736	2.2708126314336203	2.576406873115025	1.6008201488021463	1.972007273311272
AT1G01860	4.370936491276721	4.07976633140525	3.6823666639659827	3.9568298292331834	3.7404839740259077	3.235324945929786	4.094832602829783	2.800086088902299
AT1G01880	0.46857653776517155	0.8864999465692381	1.1746976147914823	0.6738984903178374	0.744112643018314	0.6182130068252929	1.0160866857645163	0.545342802568977
AT1G01900	0.5296410610648692	0.26283346032970867	1.767349202647579	0.70562333281679	0.900444466553525	0.44826692950320474	0.33475365633436466	0.6251411033328358
AT1G01910	4.910531307772757	4.459389672945204	4.600464524219705	4.4016365383505	4.41855686011793	4.652860283286973	4.742034059547668	4.775606098534402
AT1G01920	3.8800650139235295	3.346216296919545	3.046927933658492	2.0120980323947406	2.135800365571421	2.999164307865646	2.9331203347935872	2.9700875692069757
AT1G01930	3.7593765317851315	3.6367772342185787	3.1462691102581575	3.0653110874291847	2.86407006883333	3.150022713517946	3.197366640159364	3.1163720495271336
AT1G01940	3.1163886858344196	3.3374297695200092	3.1957431694686784	2.4587132989102787	2.364597610574617	2.3431532598328864	2.9876345924947283	2.836611620032527
AT1G01950	3.0015414906530173	3.120308707186225	3.0674672190117156	3.3551446235541422	3.0199238344336137	2.7177487497875146	3.2165636487908253	2.7808979231717665
AT1G01960	5.001466296023041	4.982402241112033	4.9700439622739765	4.453187875026403	4.44373741004839	4.696115070084004	4.878810943876534	4.805030420408978
AT1G01970	4.797755225623648	4.183441507354904	5.797987964326884	5.765731355874056	5.713489370796339	4.501723667785994	5.7815100428112505	4.443608871637386
AT1G01990	6.345355486878654	6.159763617775156	5.894759624993608	5.7770482531384415	5.671594136066087	5.466877652566852	6.023903761039663	5.655074155356723
AT1G02000	4.136847128610948	3.8622228987671674	4.016396705198871	4.056495222597151	4.0403312877203685	3.8172211357162626	4.105105483619938	3.764970644379737
AT1G02010	3.0026386096640003	2.9218767767732947	2.8417279922348144	3.4057445647544413	3.1337148552981664	2.430443210417564	3.0765477466638935	2.1528112179236265
AT1G02020	4.671892196875877	4.719718522564291	4.499712787053605	4.523259268626203	4.218072562623144	4.298707071106258	4.686979793566544	4.428408133115924
AT1G02030	0.2764654670848329	0.0	0.26346302496387974	0.20188747229504447	0.1901941336400474	0.0	0.13320403414970416	0.18785272889638702
AT1G02050	5.1217870069054845	4.922856194884628	2.9877802343267543	2.8740212189177687	2.5217769980343667	2.3435511335080035	3.1155814026583504	2.328968001636821
AT1G02060	4.5735192644897715	4.460671938987236	2.8465408361261644	2.510747318052933	2.4771637081585722	1.876089768171459	2.356124338036138	2.405547600063386
AT1G02070	0.8828819758635366	0.9355454527162292	0.0	0.5657620851682731	0.4199327287079979	0.0	0.20740419250118783	0.28958209979562577
AT1G02080	4.437930186472506	4.421423166905336	4.80469114065579	4.4916120158765604	4.424451126574315	4.384630504295552	4.678302124394941	4.557118813757908
AT1G02090	3.9808018669692866	3.713336062831206	4.128791834086827	3.7088775066227972	3.889801912013302	4.071185637954735	4.016278233454267	4.068824389558205
AT1G02100	5.5291519180526745	5.559133532810611	4.822549698294952	4.801856370587024	4.592004641588372	4.264431076953316	4.96740788417085	4.230597411588378
AT1G02110	4.3831667720566285	4.485111839086522	3.6572773370271636	3.9374573726629816	3.7481714421215724	3.1201596208958193	3.7969155366389797	2.751430146902872
AT1G02120	6.111084702977831	6.103402253516621	5.774424397393325	5.492995154846997	5.352418926372655	5.333959744970043	5.867004530707664	5.588682815741693
AT1G02130	5.128804423580094	4.898042033360561	5.206872144164265	5.006062363491861	4.805612908206116	5.1860038398419555	5.370524080476688	5.217544226211525
AT1G02140	6.625224850215616	6.4698175630012145	6.428090433577193	6.311045095810747	6.29333414637282	6.306740362618066	6.588488576653838	6.58419233772691
AT1G02145	3.5930932922091983	3.7216806247982497	3.6269211956062124	3.4816174776698032	3.280912610753986	3.402509094551168	3.6376779428621133	3.4474527766963137
AT1G02150	7.2439743211466165	7.272975673768688	6.377632917650918	6.310484867900773	6.499434261511939	5.935195553667257	6.338598904410313	5.858470770708116
AT1G02160	5.523987633450746	5.128212743692587	5.110537505375386	4.829676371912445	4.280057993594288	4.460154764206977	4.984234011157854	4.28352332587846
AT1G02170	5.500509327753568	5.567719152990617	5.857099949394817	4.881171605601989	4.811312642508027	5.4871616182934915	5.868379713291055	5.845096033542087
AT1G02180	0.7399394483067829	0.33200608844034357	3.3334840879319256	3.0854407957876977	3.322655031206398	1.5938374151328754	2.8875873564092776	1.9631941385812188
AT1G02205	0.17277935929721755	0.03270321050432664	2.2815001391222576	0.5913399064000479	1.5025353083531339	2.142190771731621	0.3292421613065091	1.3455563739568897
AT1G02220	0.9391635612193078	0.6332675259080576	1.292993881983737	2.2316820756748337	2.2135972502347987	2.1116135559067284	1.3183156603438637	3.156932393395683
AT1G02230	0.07451054236155526	0.3089284638941003	1.0745659385937747	0.10484971912937582	0.23487683054136943	1.0824406120961203	0.4733773625657304	2.0977175497438454
AT1G02260	5.201619926675149	5.014033560590141	5.075880081415065	4.4305783417033835	4.044486877515139	4.059564475207175	5.17276998939533	4.402994368666844
AT1G02270	3.34267093044593	3.2919368421004727	4.261735520986561	3.6777295515533264	3.4737296156692277	4.930579925507739	4.645341177452498	4.70951074951524
AT1G02280	6.895165813612468	6.705257974076934	5.154631779420575	5.283131964909407	5.553908910910906	3.845506426487448	4.971762415856449	3.972754710118913
AT1G02290	3.101982699720751	3.2567487459555187	3.813635733393842	3.4558707514024505	3.311954335559138	3.6137741928660985	3.850844630235253	3.691498290137833
AT1G02300	5.330003799515439	5.269638294415366	4.802815667210417	3.696708111774073	3.204241146136002	5.402422270573411	5.185999514734351	5.324520047401037
AT1G02305	7.4534200586244985	7.64751307060862	6.778522325023449	6.363324220434858	6.233709779943426	6.195708144394759	6.823697006308203	6.523424468571245
AT1G02330	4.801613468105228	4.683193274278444	4.536701737718094	4.207422413866759	4.350348541372282	4.801208342906797	4.618599125812512	4.933660990827737
AT1G02335	1.6666681989779852	1.435069503474684	2.5467990279361903	2.5462796856790715	1.842541153444863	1.5819711478823653	0.899961496809082	2.083131302186827
AT1G02340	0.25550358130740736	3.552912532610953	0.12683016880084652	0.0	0.47278266541411784	3.9527572121698706	0.18026099684914929	3.8216187460601736
AT1G02350	1.4048132453794806	3.5211099833197776	1.1935966140525884	1.1639566674293755	1.4909242915280292	4.291347947400929	1.2752602206912913	3.026387134815939
AT1G02360	2.788721701050224	3.2366349203878526	3.7688688851260803	2.6104966013849342	2.70931175861719	3.7055441597065393	3.215789231783913	3.9246299943418554
AT1G02370	3.2954998240918134	2.7426542124582736	2.7423295267336867	2.1670349468217425	1.851209294388906	3.0412576286278252	2.3088919224089697	3.1636230713767493
AT1G02380	1.306776593241709	1.3501187167308173	1.0616890673270405	1.6837509942166382	1.8784302766603285	2.0493380250320485	1.321853001509455	1.799034820561667
AT1G02390	0.5403022366034695	0.1845186001800432	3.210858561372565	3.8963352510542957	3.1381653258780826	4.132991230226691	3.457515771653941	3.9313653856106106
AT1G02400	2.2977378326503	2.661127258490569	2.0185947744888475	0.6752283512062107	1.1154140516513793	3.187681870195172	2.2373960549541536	2.07844440966925
AT1G02405	1.1750168081918653	0.9594261787748858	1.3734976369752048	1.1327193212369975	2.2559785684777136	2.438503097783762	1.8829502538434078	1.4094960918161779
AT1G02410	3.6694808372716885	3.4985184040987782	4.987315393835897	4.8154283019262	4.792722352720003	4.826224377612808	4.9156656732191655	5.042018201617949
AT1G02420	2.440869701322313	2.273736362709499	2.363792906730719	2.0097934155311203	2.038707134234984	2.1070988871021217	2.453787276838951	2.281950934180413
AT1G02430	1.67775471565626	1.533789893049161	2.092637259161157	2.223989098847493	1.9042433378830539	1.1909693797487253	2.2259622328202275	1.7622764709999517
AT1G02440	0.13090429839974782	0.22793521366094016	0.7830339685212593	0.0	0.3970661850668495	1.1855175991531022	0.33453085465351867	1.9074579960937457
AT1G02450	0.0	0.44007839830126744	4.956032218481629	0.6443136884709385	1.5102917462214263	4.292113626677059	4.229990987866576	5.362361280013149
AT1G02460	1.4512615347455524	0.8188771846654062	0.44954292629136067	0.15008472324163247	0.44360769930150507	1.0760481155481987	0.6781784426285703	1.2450966299876445
AT1G02470	3.616706837499473	3.232397317909142	2.0725134929669484	2.5196319998353585	1.0420657598973837	1.7039442137384906	1.7217392471426383	2.39190740017887
AT1G02475	6.592066067223717	6.163596589330837	7.280729695721323	7.213784165089212	7.041416377556104	6.79294195595523	7.398245807817357	6.920486447461579
AT1G02500	8.86886259171316	8.771495409320403	8.774086917009809	8.588899843052207	8.550069852123102	8.078673325397324	8.808423472324659	8.192015034958363
AT1G02520	0.35181648405503196	0.3584066338801762	0.7936730935048745	0.10909742387095445	0.1512692618714069	0.09839726220884826	0.28594427293796276	0.4728955786787613
AT1G02560	7.623517573110006	7.6956280989919845	8.253824373403296	8.3361369698637	8.07364386386774	8.533375728312631	8.425824862855626	8.886274599909047
AT1G02610	3.107875181737484	3.8033364467964685	1.5497868924743932	1.9599009634079605	1.507462915008431	3.0217904745310844	1.7836585432067904	3.5229658187676627
AT1G02620	3.5536999116615444	4.135403729895975	0.35521893755106965	0.0	0.25864684379717984	0.6454049984973549	0.18241305454158505	1.1128124728015794
AT1G02640	4.183764200353117	3.1019175882171903	1.1851052283259973	1.1212174428425983	0.8694677213606298	0.9564690192359233	0.4630305287823693	1.934498751049455
AT1G02650	2.236753266271657	1.0808410261344783	0.5554632593338604	0.19008504146736158	0.09229223146902991	0.0	0.12524354601913698	0.5423740738492053
AT1G02660	4.772729102263262	5.236479737226306	2.4998871736393515	1.6208708493727897	1.5265269744402972	3.8238626856929616	2.623936620958673	3.543110449254858
AT1G02670	0.6030962452049031	0.4994259464848727	0.38176718468906257	0.07966960606282492	0.0929960962077102	0.34236380164536756	0.3701635063666867	0.21126258187049146
AT1G02680	4.839297587056166	5.13861025898204	4.053778716103486	3.7620717865648277	3.418178315252803	3.8513982807720106	4.047455134223936	3.923801331394681
AT1G02690	1.9374946847917827	1.8512826016827135	1.1899012849230486	0.9023625987257295	1.13857836431767	0.9901977498850909	0.9580226515654283	1.0711850231442936
AT1G02700	2.2103510320521638	1.5136227732147152	1.2029419401327186	1.0810596332213656	1.16534629208735	0.0	0.6218151735829778	0.17518705238906404
AT1G02720	2.67693520892636	1.3100059737744414	3.0984269916476426	2.980822834669474	2.9981604874371266	2.4584563079890662	2.4050634465635023	2.384377481379704
AT1G02730	0.21084926349980213	0.0289313932097309	1.6860600357434934	1.591826750264115	1.790658459043418	0.82837907512579	0.9915483315110118	0.7743913424282366
AT1G02740	2.8400746908913526	3.080111940259431	2.6985721942915646	2.4278231699690918	2.401444028266011	3.094355485040739	3.200300114192245	3.3828775744653683
AT1G02750	4.138379235850907	4.402402152127238	3.9582931307334124	3.846127159126827	3.809325209338545	3.6140499630131293	4.088405455929769	3.7916267184800723
AT1G02770	0.0	0.0693345217900024	1.0261582826553595	1.4788930833647886	0.988589653219916	1.1743271798474497	2.0540729345374293	1.6917319752008186
AT1G02780	8.683723092255628	8.178452361195689	8.217191867884896	7.979018282819017	8.188908314491034	8.020900179115884	8.271823529427683	8.217122291033483
AT1G02816	5.6866831991691225	4.89284655832227	4.757234214755787	5.314983771396839	4.871243769400974	5.051512712903409	4.759048058424748	5.171456889653983
AT1G02820	0.9358609603400333	1.0202894239135767	2.158411259951298	5.355070994518912	5.224784442516124	4.7912948679799445	1.5268150100838787	4.778716595473007
AT1G02840	7.184907362586644	7.116321417065833	5.162025656231933	4.940872227278948	4.777853084419966	4.806587984831017	5.260706784907908	4.907945108076516
AT1G02850	5.573565561707314	5.596571547019855	4.625259154577182	4.258215344864249	2.8322325134203155	4.017620428924237	5.138900372304226	4.316416084315363
AT1G02860	4.4379080945307345	4.60480634627911	3.7873166309325024	3.533077267689028	3.5392871871872917	3.3787861593923205	4.0490775082498836	3.5563449716725564
AT1G02870	5.195531696391027	4.724589339346798	3.5499563548378386	3.252882204099245	3.279704020994763	3.547038908777799	3.5991970260193042	3.4521813151726817
AT1G02880	3.617984544876255	3.541694317257358	5.303369288943969	5.225235624731552	4.8828144789903245	4.936633827761417	5.290805493432071	4.962187355402481
AT1G02890	5.847203676428371	5.61589845901896	5.264968921750463	4.926508831744993	4.771590774928002	4.785044740301966	5.406862230559919	4.932843131088163
AT1G02900	3.768875887609226	3.066390715479137	1.8728641194575508	0.7358326914225493	1.0651584624364714	0.5344497841853783	1.4403680378583883	0.3873806020061466
AT1G02910	5.390178804525173	5.024267547827494	5.891152422632383	5.818334853861413	5.747291856802589	5.231345371193716	5.987700776437878	5.207003800951875
AT1G02920	7.668477735080162	8.223129094791588	8.817805239031909	6.320800033185082	6.878756732381658	7.961834867903981	8.557476864879243	8.344189947180647
AT1G02940	0.09871463067555963	0.17327937439148827	1.3852710578854068	1.2074881410344622	1.2449800052811169	0.6257417961120995	1.7927367997700883	0.5521442141944912
AT1G02950	1.4717691974997074	1.339981402183803	2.030103066642803	1.9792441564806689	2.1857998540716834	1.5768688928379389	0.910644025348659	1.460266468773272
AT1G02960	4.547943896561502	4.703813847671231	4.065949066431573	3.818963535896128	3.436926622298205	3.691499753870726	4.135900987382311	3.5815018881524425
AT1G02970	0.0	0.0	1.0468505892993871	0.6973930350726361	0.6627967319924442	0.37762485864356987	0.652440961626665	0.3180444262821179
AT1G02990	2.959664632513583	2.8900774486911462	3.7279516148868845	3.536507110414769	3.342332335159456	3.6093979760438306	3.8112218793896986	3.698262288079863
AT1G03000	3.9309048053543636	3.8668423524950386	3.8229520034394455	3.6542211263118585	3.4144902270250403	3.859109434257142	3.974098168334135	3.8683260903816334
AT1G03010	2.5734750313933565	2.133903432456573	0.8262135176116707	0.3419512083508773	0.19708426202288037	0.08417752760920491	0.2982582041181971	0.93207422586402
AT1G03020	1.5477321922655756	0.0	1.3583672044422777	2.508379906942556	3.3457456028656756	2.05675487965057	1.8142517822982691	1.8208575510279672
AT1G03030	3.815246701222053	3.644725715240082	4.387438485587184	3.8345618005546616	3.519663159357413	3.74950407197362	4.333610396483483	4.0340815935357925
AT1G03040	5.126865803540626	5.066650196635373	4.9753493754552	4.736602899739803	4.493519008291422	4.21364813853743	4.939883912567338	4.485253807334536
AT1G03055	0.32820592185355696	0.06492886036482964	2.2859749698290712	3.808005586089508	3.8611231694588652	3.5811764726454465	2.5292664643438263	3.5727007973111453
AT1G03060	3.8040188423798456	3.8637611964820415	4.192809838616495	3.80683146767213	3.759757958254917	3.2847622482095753	3.9903502826216535	3.5382859776125724
AT1G03070	0.09615665507060266	0.16889922336267843	0.7257506483313527	0.8352550257539282	0.6339178208845294	0.33825852398417217	0.46335198356062746	1.1242041916983916
AT1G03080	5.430499173901706	5.727279001097041	5.385514615180663	5.1098548474223655	5.145442494334391	4.98274417685744	5.520432311711683	5.316795326987824
AT1G03090	8.735390462242643	9.223372847609527	3.769326208861611	3.400671999865742	3.4271439211153476	3.1714323298790785	3.659020836565202	3.0243596512374427
AT1G03100	1.5307245841530992	1.848653360774775	2.0154973061022585	1.6222821693562295	1.4395189334291492	0.6291480416150799	1.9289402346820856	1.1200121825959286
AT1G03110	1.8388758094112723	1.3255585931119283	1.477148240198939	1.255160236534289	1.5729079247736129	1.4867507061518659	1.7210153599391582	1.5262265442703145
AT1G03140	6.499290234167675	7.041253302089976	5.159273031637938	5.084446075414033	5.085832925883624	5.509943920142429	5.05920778478958	5.668957798497614
AT1G03150	3.8709064757942953	4.822973600275359	3.070344934680353	2.789345036799332	2.9107122978313376	3.5762458508623127	3.2023749899570575	3.544408702858678
AT1G03160	4.7632586277484705	4.71863875354322	5.32696919062413	5.077297475198483	5.04669494402612	4.773065227005091	5.301905970071876	4.652096336860176
AT1G03165	1.6810678105770336	0.7788528803556205	1.0033853726883193	0.46110772507115166	0.49794940030610507	0.8843824344721796	1.3425339347495986	0.5508083022318435
AT1G03170	0.8656081536082356	1.8661109761480594	0.7384734014254308	0.7382224041204384	0.5559279506199216	0.0	0.8956952433677343	0.3887895859055183
AT1G03180	0.44688435293566825	0.24725368078234047	1.1248859862239617	0.7345997927285828	0.9774234327981999	0.9958759843208151	1.0653317839938095	1.1566757263553666
AT1G03190	2.6247616035468884	2.676834450606399	2.4810713901728088	2.382016185651178	2.328351620442582	2.5539732343786223	2.688165163592479	2.638797796275331
AT1G03200	5.7613411370797145	5.667699870722029	3.342378033942829	3.0886269131443664	2.703049304639705	3.2262350183095636	3.7214491272740458	3.606560009445781
AT1G03210	5.9125253394743975	6.20399454460869	4.667801239262626	3.6207105460567552	3.866084512446446	4.587149470383165	4.750753930435887	5.228500181577057
AT1G03220	4.051960156715374	4.718427175225072	4.343458160498621	3.6115194911581536	3.89101705870685	6.359884817685527	3.9103981035225144	5.679119363182184
AT1G03230	3.004896401786671	2.7910358675678038	3.803330100406883	2.7120016616581237	3.363104202012406	4.073821007166728	3.559032638906132	4.030016702515508
AT1G03250	4.4029862291043536	4.098642809275236	4.534171061808387	4.467161971557353	4.437698030543569	4.490313175589142	4.504651201256893	4.6025126062525095
AT1G03260	2.7306300715392617	2.566015260733399	2.515094834784888	2.373819436927935	2.4181941993543155	2.1230001787534407	2.6460194789427263	2.3251923432086627
AT1G03270	1.139673778698376	0.8863639152112229	1.452551887204638	1.0558213329141386	1.0335896148511108	1.2654458664772126	1.3410313384350026	0.948621225771956
AT1G03280	4.456555646307567	4.295506753778288	4.360564187310144	4.054603658648646	4.004565937589574	4.046690237755312	4.559411230315769	4.29360078090385
AT1G03290	5.3695292731218895	5.872116437147011	5.7660191505846345	4.91751649962221	4.595356218171898	5.729382085742426	5.696567260616442	6.3043627387260965
AT1G03300	2.7362918444597626	2.084260955076462	2.2990371597210624	2.1787562133113805	2.0889576914446106	2.463847376082948	2.6292573662701533	2.2331502797803617
AT1G03310	2.7453823710883576	2.1495566347261676	6.366075645667287	6.055497676779627	5.926831672589899	6.244866625941778	6.478338296626033	6.346331403214763
AT1G03320	0.42628961897899237	0.6005024552061775	0.7243645831362095	0.5742635311944929	0.6884867216445054	0.0	0.27488878705241954	0.0
AT1G03330	4.7741171551207575	4.585731280090285	4.615791287054667	4.244107253560975	4.5649546033505315	4.404946250340107	4.698506454542434	4.531442497871369
AT1G03340	0.47723563633822463	0.489268757551244	2.8827334827470388	2.2701151645210604	1.9410724184251227	2.6708977738515984	3.0050172253310663	3.0011824933726765
AT1G03350	5.725760109572088	5.640773920215856	5.832272979988024	5.410618013414844	5.238922119724612	5.595254947675912	5.892269264394192	5.561069829971911
AT1G03360	3.354842944355806	2.5631835927528783	2.021222271678791	1.8519187857006	1.8166683484583543	2.3364212630157133	1.9456121605995789	2.469823989896273
AT1G03365	4.221833245243248	4.103590772805307	3.9544897527927	3.782230584423424	3.63940428031911	3.633408397972211	3.87455863175663	3.77260789076919
AT1G03370	4.515766367885384	4.4964443546085775	5.071468822828096	4.193346900942428	4.125195359133344	5.109809032168304	4.952188856908937	5.546404464579739
AT1G03380	5.167900149138512	5.430498201724107	5.117928122525397	5.215674282961638	4.909356434630325	4.795276608686081	5.297547096314253	4.866168764387347
AT1G03400	6.175424806667685	6.620434144523092	6.344978589143969	6.037394839236957	6.026312913203468	6.89893086802006	6.204046019725363	7.255430995163697
AT1G03410	4.059643189315458	3.3826791789914834	3.4439538195428896	2.9260978610016024	2.5522626598997866	3.8515176626746372	3.9285057166662276	3.7978786138538085
AT1G03430	3.7332704773500622	3.940127759419877	5.312468405814127	4.442532128953172	4.214742105465179	5.772166350103369	5.387839934121415	5.9234881755481865
AT1G03440	4.710112438542817	4.573572301520527	4.408509449672272	4.941834150841841	4.767485608303733	3.9621957819730773	4.185469403442532	4.104359162922924
AT1G03457	2.1606467025952996	1.090944168936411	1.3501817899179789	1.0841271108818955	0.8147135991285303	0.8341408241116359	0.7609430137122362	1.2526219205443196
AT1G03470	4.6402504548844306	4.507668067667996	2.295865009643567	1.1566399539735865	0.8467895006783863	0.8194682595693819	1.8795347999701537	1.096422098834457
AT1G03475	6.76425029378479	6.432402054459821	7.178007200323139	6.603040322282158	6.858235856685141	6.514368442977638	6.887517390227089	6.773589033874296
AT1G03495	3.6439767907559335	2.9147524135579745	3.8696067124224944	4.117436324765376	2.5733750257288155	4.33854224008159	5.374701878987709	4.584057243467911
AT1G03510	1.5404606831176735	1.3792430757595358	1.6994277586044864	0.8816876518334085	1.007207028780576	0.46312469424598424	1.6646088229048956	0.6041152224797791
AT1G03520	4.925841480659058	5.248501426052862	3.8114088715240944	3.9553649262970594	3.7382936635913184	3.590598420763288	4.052449759082611	3.4444099634933756
AT1G03530	3.947637230130083	3.5068010972926573	2.6841920922278986	2.2631475390796556	2.7315747410432123	2.6697626741558347	2.7443535392984155	2.5467842894109944
AT1G03540	1.5372460304677256	1.3487263246809822	1.1005280306962775	0.8414785104448765	1.2956716960467172	1.0477578177523643	1.542175865825191	0.8434036688757935
AT1G03550	5.1580414837960475	5.299126223129765	4.29512891607241	3.939573062274919	3.395036303610969	3.7084447872425104	4.384447862004232	3.5732084090483998
AT1G03560	3.939667110857559	3.6524290712582053	3.1372489785496414	3.2239092511632994	2.947346046279552	2.4632097773639683	3.2789183996496973	3.0187078734826254
AT1G03590	5.033793609677365	5.206725174821306	4.105794388294826	4.263235693792122	3.8105581481185666	4.3049888047966505	4.376436749308792	4.188286484095559
AT1G03610	5.500984200063622	6.763355045696655	4.644095723108588	5.041454544097449	4.948418626686955	5.247013554050898	4.388128985199743	5.005278874550038
AT1G03620	1.9170597636373081	1.8080585634533999	0.2106811610454944	0.43682690813677316	0.6090866119768348	0.11027841470746844	0.29598801523729246	0.6782960482241058
AT1G03630	4.297336082368712	3.9254002208965937	7.98353478950485	7.861776584912555	7.9600986583996045	7.804303842928377	7.9876031719244756	7.5064693649802345
AT1G03650	3.808375188062197	2.9963211753632617	2.195254362218146	1.6409175895356112	1.9444837829379997	1.7156418446908581	2.585596224977388	2.2607435328418783
AT1G03660	0.3357964832375069	0.0	2.163584968769621	0.4570415005254423	0.6083600440072723	1.0034043345767234	1.5460690479855297	2.154104932174717
AT1G03687	2.914850061031927	2.893331145878117	2.7487698964369134	2.9794599565354347	2.743309238902169	2.3652992554164176	2.9285803522394613	2.4078520377019332
AT1G03710	0.14622942682691478	0.25366228215672526	0.0	0.0	0.2791743781975204	0.4946290263561396	0.1344822580598413	0.643264231664511
AT1G03730	4.5592349216766035	4.891919309084943	4.714228919964162	3.2305547526317824	2.7511019622573913	4.325810326166117	4.647954884744771	4.972360999688225
AT1G03740	6.321722506799456	6.975224080774037	5.476930558904612	4.591655815120293	4.217776411444733	6.171895744865203	5.850324371975472	6.471794366260805
AT1G03750	2.8320790975523416	3.0212427590302404	2.8252624494045944	2.7053867320200236	2.19531525232539	2.4987405721203872	2.792247720553477	2.87187431975522
AT1G03760	4.526880518754604	4.6524173336690735	2.378218038310137	1.9058148748425296	1.7146006098087527	2.8108382726928896	2.7067623372172527	3.4614242466633316
AT1G03770	1.917315655991298	2.037845067649847	1.3978524399544043	1.154314422014235	0.9538586688639982	1.2674581377575302	1.3829384459447747	1.8335226884754576
AT1G03780	0.05797071795831745	0.10283888911906909	0.3908088745699311	0.23257932357630226	0.4534067711707898	0.10915015240753334	0.27086480551608205	0.24969938531366007
AT1G03800	0.8523169882083255	0.9508547587514596	0.28483939637899613	0.40846164398672696	0.6907106021074212	0.28753067123543563	0.6105915805910477	0.3818459179525242
AT1G03820	1.182207435269119	2.5081235675477354	4.374660860944566	2.0245695218829334	3.596058594055995	3.32221305715345	2.9742513372902293	4.264323672986897
AT1G03830	2.1062830838836746	1.4963092010146632	1.8255483405074955	1.2449872734005705	1.216159268549348	1.6982365508634196	1.5715897096654052	1.181795202598151
AT1G03840	0.1863738707857851	0.45707149248392615	0.47759007727877834	0.3163234539955187	0.4997800834893056	0.09232142192607787	0.7338460430100325	0.6691591138578639
AT1G03850	2.3584261567679556	2.1106794812367937	2.8123306430730683	1.2356369038084294	0.7466743117648222	1.6741476002685538	1.4567993065041063	2.3498596736463075
AT1G03860	5.831143203603392	5.452163346381614	5.403914834580386	4.548677788075803	4.653528442903667	5.504624884741104	5.234466653391341	5.650175860951948
AT1G03870	7.25542104139825	5.407404790233002	7.578180983490389	7.822051804953863	7.880598771212184	4.983126169818188	7.589451891025554	5.39324580574981
AT1G03900	7.202893938375282	7.193936353639132	6.258572329358277	5.9406128715929345	5.937655377350877	5.629185820946866	6.4239171870015275	5.868056528745378
AT1G03905	1.6067209451115452	1.3527590557859523	1.1975907456452537	1.4389984234129733	1.3963221701252218	1.0540769951655966	1.5411313614976165	0.4538672582316805
AT1G03910	5.249765147288025	5.4410018995593505	4.293499294749517	4.050676949507744	4.078222010492903	4.074523811689953	4.288475860517037	4.177531320098276
AT1G03920	0.04359128871912555	0.03933491234348323	0.49300411213415285	0.23206188935287825	0.31682575322456996	0.3718518097242351	0.1896377768886617	0.44736114242721325
AT1G03930	4.995099224450967	4.463890125357154	4.788027261955117	4.7281561389439215	4.802614342725039	4.593318879383253	4.640381116228752	4.365164820712602
AT1G03940	2.3145813566246045	1.5623677212033464	4.2517833070288855	4.612784907896286	2.1292229238704605	4.390290201824089	5.818404847738347	4.734070085145984
AT1G03950	4.366982321936111	4.184912876911739	4.016306254946663	3.9285428588590885	3.7788985595309463	3.654693423591031	4.38544140827962	4.142762763450195
AT1G03960	2.856105007172959	2.677411628442634	2.571630596503331	2.2238403455329303	2.189491216895037	2.8182903100853602	2.7376100543461903	2.564929632536646
AT1G03970	6.7160229166025145	6.720506325627945	5.624855922201606	5.387098521526018	5.149378159285104	5.960286308980557	5.841503455647201	6.072283904021253
AT1G03990	3.296955485405233	3.1035822569716465	2.203373536117891	2.0185491410894723	1.979994494836908	1.9988325860399443	2.2768836795259118	1.631783779574694
AT1G04000	6.328444586425639	4.614844449158234	5.0720405191007645	4.852424343055396	4.8402399412560495	4.858682102312154	4.864202873419011	4.718846199889172
AT1G04010	2.764221446109136	2.4804632557088313	2.7627509729403883	2.30926258691911	2.039200303166276	2.1912972046323103	2.7614523426563213	2.0203105570830147
AT1G04020	0.1359941880730388	0.0317712453575784	2.4472600929268733	1.4447554400667526	1.704294271563703	0.692264750063867	1.5809830661588231	0.6352365432813283
AT1G04030	1.6215500448803426	1.4992261419886261	1.3225621347252696	1.180149304421135	1.6222508479079987	1.3315577091216972	1.9630147613894646	1.24336844563459
AT1G04040	6.604919776788227	5.49510105880125	7.743393435308021	7.174462366995884	6.774411347918287	5.403925969100824	7.257455868875045	5.340746380101442
AT1G04050	0.8599255169769565	0.9079682008618374	1.4306328018144563	1.463217500436174	1.049516906925743	0.6823048247062654	1.412132906150095	0.8994866036171905
AT1G04070	4.283334928909558	3.8231288489718422	3.919379234811345	4.059869633370924	3.5028280571511825	3.8212466353499965	4.185143193297745	4.127406699775443
AT1G04080	5.428960635726287	5.298897136041099	5.1731593351309035	5.049789842500077	4.882805869131079	4.942785310735224	5.283570476650247	5.023783683493539
AT1G04090	0.41768926440800697	0.10519210427687384	0.21319825490557417	0.37681704183200426	0.2916255901709764	0.21526225209617977	0.2536386399766145	0.07761131675827014
AT1G04100	3.138814021905579	2.4816661250583234	2.0150217488601827	2.026302648547701	1.69263347368318	2.2041723521653416	2.193945760223585	2.2796244167124655
AT1G04105	0.4972578777079315	0.5795603812543135	0.33369503147877133	0.4752778628676582	0.5435776499155227	0.609658576511126	0.7032571183905924	0.9283891161566042
AT1G04120	3.9885710253484894	3.8314825242894806	4.452957619096536	4.443728903297946	4.522280745579223	3.9478098781210784	4.322223820925332	4.385967401552058
AT1G04130	2.024142522723921	1.5473018025213943	3.1986264593144096	2.672255509950611	2.923016466263585	3.058092366400811	3.261704194065589	3.2725916705306197
AT1G04140	5.934762900829374	6.0094615357255075	5.474001650450191	5.116212700194565	4.998295930686703	5.088241176113924	5.587808726324119	5.267825160239881
AT1G04160	0.2445756433827941	0.1924196886081033	1.4780773748662892	1.079659919449578	0.9813219263835093	1.628101867583175	1.2882060112433957	1.2500583944887713
AT1G04170	6.037591191877533	5.921133285036337	5.514840258762379	5.522563011460841	5.635116712455092	4.806571419567779	5.547638633787246	5.132676247864781
AT1G04180	0.0	2.028732040110717	0.1608244715091887	0.12221676973910126	0.0	4.182556457163244	0.07988170254313165	2.5832728388767645
AT1G04190	4.077241467771355	4.077657683086981	3.95638463102917	3.9305118447665164	3.9708740189027893	3.43445600576369	4.048378965973934	3.9610572156847583
AT1G04200	2.718072121671964	2.524663256352747	4.003130575304664	3.1409115892689776	3.404606188157964	4.275695689623098	4.024666024338542	4.3147838706813175
AT1G04210	4.393309582188133	4.063158831360919	4.302100684341011	4.170049507093982	4.156452885031718	3.9714412307538627	4.290045199858998	4.099851908644154
AT1G04220	0.0458254703872961	0.1206673553615756	2.589899003494801	2.9791070995271705	3.6109105999477786	3.02048712664771	2.2669480041548837	1.6240350317096266
AT1G04230	3.2900406363038	3.139198825446195	3.014065319018575	2.9648234524883503	2.9614002388886704	2.9883051035618995	3.0561916997877883	2.9354666546032187
AT1G04240	4.740436512505622	4.346546431261818	4.977684787094519	6.043423553958396	5.456664966039817	5.747221141460354	4.7973492827768185	5.196991426090736
AT1G04250	0.7964792462391682	0.34866339841885424	2.9374483324932066	4.419841831224571	4.0619507590315385	4.359324851260008	2.9613171162708687	4.305801166731605
AT1G04260	5.111142137500086	4.9845310111482	5.189967708500718	4.523362562780507	4.732809328363112	4.644696988025082	5.225165973366657	5.580207397665047
AT1G04270	7.954657468892782	7.379990478162298	7.233297179741269	6.914966490212396	7.256582538442967	6.928250300170228	7.105101540429874	7.099165645567999
AT1G04280	3.9943937907072784	4.018029002726095	3.761070558164956	3.4370896143227756	3.399915137209429	3.1196743338322976	3.581566818848997	3.374640842809278
AT1G04290	4.393608615375432	4.011854283186853	5.535099598585635	5.38197674081906	5.331265195185508	5.107697676194328	5.688571330767314	4.810849926078465
AT1G04300	6.795427803923104	7.156384264906426	4.969319848433765	4.955873400095797	4.825471014469845	4.795159455103352	5.146175476953366	4.882248787066408
AT1G04310	4.847849271777047	5.656621114117655	1.95796457555355	1.576603750928196	1.2685375823837615	1.1988997802309869	1.5906810585421072	1.1530208370236599
AT1G04330	0.3564115020410816	0.3248103814385296	0.6150764997679329	0.48393830005848304	0.952182558581574	0.6202858233684649	1.3448088488510122	0.7974442133628107
AT1G04340	3.5742417380479212	3.338735678201213	3.982029307655224	3.8859741006056203	3.449254607247716	3.6245677021270706	4.070328642604714	3.6869828282183557
AT1G04350	5.246288712847693	4.845958523088753	7.739210314702764	8.12440590178202	7.791974787525184	7.413151257238908	7.925934071646395	7.528191440593107
AT1G04360	2.6463214971529765	1.520694677554756	0.7679271856100377	0.7068749966538631	0.318644820582319	1.1879340932177949	1.2370815744325134	0.13430690246832977
AT1G04380	0.0	0.0	0.6025331878652349	0.47364812626949326	0.1848802177689978	0.0	0.5854622890257157	0.23866871206136303
AT1G04390	3.091735400690513	3.2014164369646045	3.179260167984192	3.047509155085288	2.6473065585959867	2.9671282604391642	2.9947788986357513	3.342328286006152
AT1G04400	7.499344755454074	7.581050263799643	7.153646979914572	6.17495690891741	6.205852699776024	6.7256318721840715	7.156985135809302	6.762333003916063
AT1G04410	8.993740434222198	9.1581854271662	8.61456898433949	8.31518394096428	8.650104498298683	8.170781535504808	8.35164517573705	8.665528453649888
AT1G04420	5.878413210233361	5.646853928703711	6.567975313894016	6.714063120464016	6.764987145299345	5.944484633373896	6.631834555048554	5.603619176475542
AT1G04430	7.168333823796755	6.563496767445168	6.559806297180014	5.898460966813707	5.94087026133948	6.203942996635156	6.14905508741921	6.088120878710301
AT1G04440	5.9697699555081245	5.986728691868	5.026605243480105	4.58036850627197	4.6695029298660495	5.65209980114751	4.9850771930116	5.8033748111575685
AT1G04445	0.0	0.19626516317219397	0.38607343680282913	0.0	0.0	0.0	0.19928601156254405	0.27854544174234475
AT1G04480	6.29354507330423	5.952163918305171	5.792957630514788	5.61067660817457	5.862737230134224	5.40600156464738	5.882336821171764	5.589145779175547
AT1G04490	0.0908762188988694	0.08213234917426614	0.799138148837668	0.12759035589512652	0.33371509191621657	1.1675440622022968	0.7268450897468915	1.4394903199876263
AT1G04500	0.9447218506439129	0.8744270855790218	0.17627300173725555	0.2568378189638745	0.21407518082659713	0.6090567297961955	0.4276908838747655	0.4915202236386384
AT1G04510	5.061049535130966	5.061871875492362	4.204210989578759	4.067876129014918	4.172798026262866	3.811631350012037	4.171073430338954	3.869146629081187
AT1G04520	0.4799914486235638	0.10974381832841831	2.9522739839393908	3.836568046024503	4.011476407594764	0.9447113036431308	2.1422212635167104	0.42923396767577765
AT1G04530	5.0060461415649105	4.725160383097581	6.559125219994622	7.2490746900516765	7.249647184888949	6.762960603586048	6.388719704356409	6.999446192618101
AT1G04540	0.12965650588704017	0.32674159682540055	3.0861729646830254	3.195004917599116	3.608573206362598	2.904770763763334	2.5837793891192518	2.7827179282998715
AT1G04550	3.993085872805033	3.8588400844656787	5.241498817437937	5.759131977133462	5.830641537842439	4.144625645418765	5.039662386342087	4.639624751329395
AT1G04555	2.993603838423829	2.675329984073422	3.4072368272383446	3.1544688175704727	2.759756594697929	3.0732749597039426	3.268098684970834	3.5540499644317314
AT1G04570	0.6644168161262294	0.28640398654187266	1.6867623939251066	2.461021715293343	1.8744380085878218	1.9271678635622878	1.7318090229479508	0.7706455043372002
AT1G04590	3.686916274991712	3.2140706233772107	3.3721447351454343	3.467741929339153	3.4134670888001066	3.0749038972022245	3.501080039002704	2.9135873933624454
AT1G04600	0.11477829246622491	0.042427098497711764	1.3084228882240492	0.6245663623109443	1.488786230750387	1.1207691194938745	0.7310305038668077	1.3433899197215156
AT1G04620	5.632115923795308	5.698232809830945	5.411450627695671	4.580520797988054	4.7174008704221215	2.3595252923877155	5.605964522329128	2.53160808315624
AT1G04625	0.4236907366668249	0.2994506457980462	1.596315972645467	1.495971881974496	1.0577860701600297	0.8622861894520177	1.3357698927914443	0.8818905183645134
AT1G04630	4.75740229591631	4.451886279410985	4.601187455233336	4.380244341880049	4.43066796391995	3.9688327909834853	4.4648978037933	4.218864796375068
AT1G04635	1.850778007424926	1.5913700355278966	1.2708524650085347	1.867224970617078	1.316583681514763	2.074668443001518	1.9631985242592493	1.7874209542684814
AT1G04640	6.174720074603999	5.864743792595928	6.925850955049604	6.814445917036501	6.922894028365438	5.769916238239499	7.030375779799088	5.789878821964375
AT1G04645	0.0	0.0	0.8738047800727394	0.0	0.0	0.0	0.26417795963170915	0.6579410134011376
AT1G04650	0.030222742997795236	0.02725939099266483	1.0315306355468499	0.7591390746526941	0.593057629124971	1.2507870408443504	0.5889075375294964	1.3878025593694558
AT1G04680	1.0966230906161194	0.9280804652907032	4.800608968219609	3.7925145454716285	4.222464325040405	4.661763448612262	3.8342837285855387	4.426867482102674
AT1G04690	5.43586291735979	5.2632437025306915	6.145328151888618	5.509585208397569	5.397737457472996	6.608874173400364	6.143179619752936	6.881359991745202
AT1G04700	0.2410750519644854	0.19331434856802648	0.7934318070902199	0.3318902479977382	0.510633720981349	0.521839057094931	0.5846890192095533	0.34417124188784953
AT1G04710	2.905300995622408	2.4450344555570016	4.414173937794622	4.116175187332582	4.161135950449765	3.563907615573539	4.629508894809198	3.7933738491155515
AT1G04730	0.16238136283851742	0.0754239213409006	1.2363662457263083	0.7465083159520745	0.9808434704334654	0.5141777045859307	0.8733918038728974	0.49752232585548994
AT1G04750	5.854054123626537	5.698322480234422	5.999960114241429	5.2710260877563195	5.15391191221108	5.7570284959570035	5.926876499267593	5.867909287353599
AT1G04760	0.09054027892167424	0.0	0.6909674082409036	0.24394890662926547	0.4739353150899302	0.5817027895917117	0.43927076150531663	0.0
AT1G04770	3.6514630330240028	2.322878910848803	3.8188205645731426	3.8520338251681405	3.4987673151338257	4.542623073334437	4.027525883731175	4.71476146350709
AT1G04778	0.0	0.9220637578902162	0.0	0.0	0.41281306590751565	0.0	0.0	0.7258365238107123
AT1G04780	5.84990377531672	6.006917421345795	5.040314169489245	4.768060824819562	4.492677819955809	5.509524515552273	5.292442051650391	5.5715568091291345
AT1G04790	4.568508841138301	4.365988250037103	4.109295059400457	4.156966043692635	3.867470949146594	3.6853957837988833	4.130357191943594	3.8704814962707434
AT1G04800	5.443818568095102	2.8765465379839474	6.482590693818684	3.487196645924787	3.490568263205828	3.142063313217838	3.127325334863402	0.6380908748012895
AT1G04810	5.0810053488361815	5.315590569437029	4.471424582732967	4.236780467585272	4.223964368376045	4.038221968656708	4.254388105523175	4.092259168280426
AT1G04820	5.787417479874227	4.697656003208429	7.092032853785724	6.063425902745176	6.337145779716077	6.396336506370911	6.79546065672066	6.238396782055808
AT1G04830	4.423491563142394	4.626676758081584	3.693563921158379	3.3925540035857082	3.2546650975123628	3.472026660610304	3.6293015211479203	3.420874047232104
AT1G04840	1.1475301439745622	0.8504283013790042	1.1568297614737457	0.9424968820631395	0.7212847556136366	0.8290804904576435	0.9467902542935026	0.759988995204583
AT1G04850	5.784834551931042	5.743068995300367	5.286964696368537	4.917933466070725	4.941367808044804	5.06176401601539	5.2791268700630845	5.310547852484655
AT1G04860	4.85044193323639	4.8976679558928735	4.451844430731556	4.448575894724042	4.371485977841635	3.918643557904335	4.605464846526312	4.109064148631819
AT1G04870	4.602680580715497	4.609723956504865	4.028232190501976	3.333838381901992	3.500396858459503	3.0951510766880745	3.615522171218078	3.908420069320377
AT1G04880	0.0	0.050239105003306896	0.0	0.15298677708294606	0.21092551586283573	0.0	0.14803794496503714	0.0
AT1G04900	2.000360052888016	1.6689986654457396	1.7394449876016018	1.3718990704357727	1.1444220304198318	1.671325254746394	1.5128105487804777	1.897753378082752
AT1G04910	4.399185511331996	4.333813591786578	4.318876930735368	3.98008211094461	3.7462364895494242	4.248382726027808	4.513157917803509	4.245708462476694
AT1G04920	0.4587351654642867	0.17781107235183644	0.9901020585361833	0.2714715913649072	0.25609287217184606	0.11066840236659146	0.2744289647924958	0.07692642620079393
AT1G04930	2.6027796788596542	2.172328927555137	1.6369228954187802	1.3405019978539507	1.4290734534590352	1.8473492050351685	2.107902739754595	1.7373152386410506
AT1G04940	0.0	0.10346575430431301	0.8340915492585903	1.1959462752544732	1.032800533055725	0.5602599020306498	1.328566894225899	0.9839910341025807
AT1G04945	2.5888079033921763	1.8467373374655534	2.0907135181071754	1.3431924537506053	1.6185725714425554	2.0100448032168092	1.8537051695712021	2.304826876165785
AT1G04950	4.325618029165597	4.437715902186616	3.812761793477093	3.6523143297520675	3.4220238507673413	3.501246267260001	4.039958776928935	3.5348768652831457
AT1G04960	4.207524852530484	4.10250412337635	4.053520011324968	4.134960514441071	3.831743219922977	4.47029325820925	4.389730262406275	4.4391615266196185
AT1G04970	5.309704992251223	5.248338248236902	4.988636827948827	4.763302835753098	4.424678087270355	4.914549899275298	4.94132225492509	5.174614253181501
AT1G04980	1.964692727346125	1.4681149430623766	4.538909640897726	1.3227866370307413	2.7731367121825774	4.480356015791832	3.898864986642909	5.222773529495327
AT1G04985	5.753312141541074	5.710770821757439	4.975712093933267	4.94924518852769	4.805533035903032	5.0281506144563295	5.349125048195503	5.039183627385604
AT1G04990	3.9565168396323918	3.9523639069749974	5.062554315810282	3.231172249902062	3.648009421192902	3.5465427165668517	4.983236819076881	3.6021114723559307
AT1G05000	0.9265123329430736	1.76833187243889	1.6690412344734755	0.9794797445725	1.4434833245797356	0.6189944156466588	1.7365956522618418	0.7614842084476856
AT1G05020	2.845749550919378	3.777392954967733	0.4097039776452475	0.0861733292255505	0.11984597722080029	1.0555193325436096	0.9348232237638806	0.8912761442294174
AT1G05030	4.029910401700147	3.922875197493882	4.263220689048967	3.672748273652084	3.408751699203772	3.713662845783917	4.156945243699821	3.6938229397095412
AT1G05035	1.1845537438202498	1.1022798271500895	1.3575909726099709	0.7127764977507929	0.37821052751306683	0.8962275437832067	0.8662706207912902	0.670466025762495
AT1G05055	2.851040600439201	2.5290352804988068	3.2048297756947806	2.6815932149378345	2.8343226187974664	2.2300761604480415	3.166275010592627	2.806104418831402
AT1G05060	4.624283641913529	4.637879786023118	4.666985450708528	4.489105268249917	4.060118275914008	4.181836220920338	4.899559907007497	4.879727066799349
AT1G05065	1.4247938335891905	1.332281029665242	2.886028889832255	1.7638714352116003	1.596061542593693	2.4649981728194126	2.4928947138931403	2.0376745205165987
AT1G05070	5.122669306049776	4.9768431879224115	4.480284254889668	4.438922642998211	4.436969591265406	4.7143873291934115	4.465997763255647	4.71817878100616
AT1G05087	2.6058068483706296	2.544436792808103	1.2653201664946285	1.5067515432135175	1.5424930408026232	2.1846256660862333	1.8917597645677338	1.9265074878617885
AT1G05090	1.442184868967015	1.4432185305964147	1.1418524617993027	0.78548418752322	0.3752168799763372	0.44970932061703595	1.114411979097948	1.1739534722924923
AT1G05100	0.7363678233771862	0.29280752563381945	0.5595254445765206	1.2031016654192648	1.4444958587187564	0.3996063644196557	0.6870132695809059	0.1500625659741605
AT1G05120	3.584039066309538	3.6868902876417406	3.523214361572273	3.1574187327296466	2.9004038522934925	3.0275316690732317	3.4346200443929726	3.2676642216111733
AT1G05136	0.0	1.0601940243917298	0.0	0.8925635427000368	0.0	0.0	1.0725145612313334	0.0
AT1G05140	5.738270441429341	5.168519267159068	7.202277975071906	7.25910927936053	7.17195249774278	6.271038223321489	7.220021432885636	6.263124216948865
AT1G05150	4.506306701798521	4.031388655086345	4.542335217074885	4.462550611045483	4.435194364001605	4.089871505711621	4.400741209510098	4.1550414195922505
AT1G05160	4.905753079295354	4.7864713026186925	3.675168527135032	3.6599734639689308	3.597174990979864	2.7009611061024925	3.778062277900607	2.7811457840930376
AT1G05170	2.3469826391160744	1.943870454162863	4.241858606750774	4.787872760741323	4.749279566935302	3.451855679480901	3.87007152936945	3.9219280559644414
AT1G05180	4.069982706353938	3.863992632765828	4.143945291683501	3.677758416267113	3.7146149681681813	3.8694135194369514	4.073061905834938	4.244406690799011
AT1G05190	8.741192300280222	8.427452769145898	8.88149881161891	8.928684327697916	8.989122559619169	7.889774512720703	8.972771136411923	7.59119159396752
AT1G05200	5.239712678274803	5.128689435818545	5.875425071836781	5.8964361275698955	5.634979364303038	5.221906586978231	6.134494335067083	5.164451542606579
AT1G05205	3.499104335669971	2.7459340816841165	3.7222584102248297	3.43522854833384	3.201762117277691	3.569879531278954	3.742440829510483	3.454280774963649
AT1G05210	0.22278625511127625	0.10464335914438004	1.3695724768792878	0.560691101256539	0.6894957648239016	1.8321669666310052	1.1023385747559407	1.9480268877066018
AT1G05220	0.16211247148125718	0.1468549695037983	0.2935018546565174	0.0	0.21248206753799184	0.7517965553291573	0.40790455838652706	1.1717016172427355
AT1G05230	3.167450021608757	2.981809513188318	3.8936641177453044	3.463043656341962	3.349032273409636	3.2209483735603794	3.945965677294734	3.366662612541503
AT1G05270	5.507600337270513	5.765592936756278	4.442808473520309	4.057521878703837	4.044314696287505	3.631521229747038	4.36440432612225	3.9153347400291723
AT1G05300	1.7902328587396499	2.969611056524397	2.8430647695474542	2.2900704474667957	2.136241020990446	2.627068334492517	2.9193905107459543	3.583696769943944
AT1G05310	0.8795400957598025	2.2324338714255094	1.1047520623432328	0.9966025952851627	0.7256444554729863	1.2274166889620985	0.9875286980435145	0.9422408814011215
AT1G05320	2.703404379721402	2.660493797892777	4.396215309919743	3.786151611083774	3.947662853738757	3.5028598080878215	4.090549240659669	3.8876936039615426
AT1G05340	4.149194759510831	5.254599757086825	3.291559748616278	1.7392913686873421	1.7197855893299367	3.262548402487597	3.045538158767749	2.4666311247032358
AT1G05350	3.543284569042494	3.0521741498404165	4.111837957859135	3.161477400255937	3.2301488743283224	3.731102331332668	3.9936297430958474	3.695182774870343
AT1G05360	2.719173139137237	2.555041758207255	2.8636714095567837	2.9203143190415846	2.8314659539756484	2.7262119802809823	2.8071848854046846	2.346425154330669
AT1G05370	0.7755152972001128	0.7148809299958124	0.4196359350142313	0.5908798924076255	0.5013283969002864	0.2956118884910375	0.6758976484636448	0.15983616322619254
AT1G05380	4.688673697328537	4.768351529532014	4.107568759024625	3.6762772825604753	3.6011719205654975	3.866479193605119	4.173380405245256	3.8447472030204413
AT1G05385	5.747305918208625	5.391216218223415	5.641927594346001	5.7624942173702784	5.744949651977199	4.865430000515757	5.694383016980406	4.69574442022681
AT1G05400	2.245986595155466	1.7223885951307722	0.4036156724732437	1.2939911652696003	0.5401245148433067	0.724533735374588	1.1678624749364022	0.9231659922882527
AT1G05410	4.635867403798607	4.8731037831205875	3.273573764335795	3.5022703698119577	3.3923581477894618	3.5366888045631346	3.903755834724077	3.3751179563736424
AT1G05420	0.1589539518708346	0.0	0.7337084859535971	0.0	0.30231593040597726	1.3577803001262296	1.0473847428794978	1.5061413006917055
AT1G05430	4.579330120326817	4.208471626625271	4.585706678778896	4.724451874511625	4.4571789280777745	4.9421013269229634	4.718081902879748	4.824746186036589
AT1G05450	0.5545351488918584	0.5082300444109982	0.6715427309396556	0.0	0.0	0.20130541853551054	0.0	0.0
AT1G05460	1.6947609444160001	1.284835036681593	2.95996606037781	2.613568557511768	2.5995524129489986	2.5798057142751367	2.660545591349422	2.7417247428206424
AT1G05470	1.9706443428199343	1.6316992436793225	1.9586828151799573	2.1806735849345857	1.852291093882816	0.7267195914376254	1.524746186644342	1.232397598263749
AT1G05500	3.804249812123383	3.628495552355514	4.151108995420411	3.7078370334181967	3.782984589116727	3.8674569256887192	3.981191806980601	4.0602121193574705
AT1G05520	4.086463668563496	4.002168675180632	4.324539698783229	3.8871507510351506	3.634745878108593	3.5790087988806896	4.205239650161492	3.943483818232403
AT1G05540	1.2845208035001008	1.0875371367005833	3.9046419421102323	4.047826153805919	4.125413294821124	2.16051164619449	3.775527180927579	1.6113281427312218
AT1G05550	0.1389267339282916	0.08504413673204918	0.08939412943802758	0.7406280297633061	0.3947502540294748	0.0	0.20702083746129113	0.23569777901472094
AT1G05560	6.43843311449548	6.190703890410564	6.253177051597725	6.046652575560774	5.7621253034120885	4.679395124259233	6.35506988914925	4.202930840258112
AT1G05570	3.7400314749590335	3.8038637155760204	4.84463303409415	4.0037997123076075	3.8620053882740755	4.142119403841415	4.629923150670424	4.944895834683112
AT1G05575	3.5475261430006078	3.331640536637476	4.636026740866246	3.3140256313587435	2.593459521933056	4.299236206848842	4.796330013182353	4.439991756192934
AT1G05590	3.332133952512388	2.5471807049214865	4.25517139626668	3.8841421517618633	3.6414856484683655	3.769520576048717	4.059490058189386	3.9909351982269765
AT1G05600	3.7183406495411324	4.004410469384187	2.9446062442201897	3.228000031348663	2.9505695308754327	3.161929506197238	3.440391299114336	2.9199831838062495
AT1G05610	0.16975897884406013	0.15381952764042695	0.0	0.0829713881263754	0.1875713026684136	0.1107467312911042	0.10600437081817786	0.2859764416999567
AT1G05620	1.4946301830500959	1.282875576110539	2.243722804632253	1.5815725708119204	1.7549314157999931	2.533934445278549	2.0310927082418067	2.652207998928256
AT1G05630	1.9531570682776713	1.4260295964065464	3.9037183039585406	3.0693847783373274	2.8787139139506457	3.770731911073668	3.53880727586159	4.181017074769462
AT1G05640	1.0770322344449585	0.9729304958831625	2.8862704057109743	1.1170612787813223	1.3265796626305504	1.3201235269702443	2.4035898897902355	2.1227988306407095
AT1G05670	2.7570182148761444	2.2675541063591536	2.7163721664283913	2.460172821712336	2.3922973479503784	2.101114382361071	2.8997981364340606	2.191014608138969
AT1G05675	0.7944656693351376	2.2218854752285373	2.5680640447346024	2.047384538621629	1.8632766376038856	2.4146087100191957	2.4185487590208252	1.9078419506729996
AT1G05690	2.731986041485688	2.535097761196035	3.974682381576525	4.705029935319371	4.54966232550467	2.5649597904175483	3.9105625746350015	3.0167962124185186
AT1G05710	2.9982553940136665	2.9390252136172443	3.794034513962047	2.6802029161707943	3.2692323587093814	1.6633804159901742	3.825893453868968	2.3774727816627257
AT1G05720	5.053675314252798	4.578548174008944	4.879071573346474	3.9652455416396366	4.077985359657149	4.456330150284105	4.856886495237292	4.905792393646288
AT1G05730	0.4887111345611765	0.5219953056179039	1.050224192834306	0.4265898655919677	0.3436776387795879	1.1612973260449162	1.0757447401116291	1.1163681600556605
AT1G05750	3.335668101182072	3.2557620563213736	2.6928768814288757	2.3724169465166787	2.219082503743174	2.4436178264488007	2.4185487590208252	2.7660676114666147
AT1G05760	2.5219767536285143	2.640584945230374	2.270434383811938	1.74901025526972	1.9142360246712926	1.241203342387032	1.615266884834229	1.4424130375551287
AT1G05770	0.4455580428879947	0.5207504770644185	0.7539886257757784	0.8935086570984234	0.48783073142736805	0.0	0.41294277934667656	0.3979583229796453
AT1G05780	2.3745669437079364	2.254440937613319	1.3072753406679452	1.3872726072087183	1.308045328158187	1.5028279831451534	1.9644422163595254	1.7827949019679636
AT1G05783	1.3631396122000226	1.1155527828446163	1.2653201664946285	1.291041104350204	0.5788622395982164	1.4714705529223542	0.7465010838662267	1.6184992198940682
AT1G05785	2.6955911456348525	2.5027646849885903	2.8950987442628517	2.6439821335085214	2.557348972872917	2.8175183086232063	3.0160812878522822	2.9960850789458164
AT1G05790	4.902352689007159	4.982149969575799	4.003621757240915	3.684970752291445	3.5830519195864925	3.342091741567695	4.1815828090436105	3.667386656685657
AT1G05805	6.368544430554636	6.133338690681364	5.032048317105064	4.16656644918607	4.014780679394478	4.801479828239436	5.147578319761653	4.986860874131781
AT1G05810	5.715561146087335	5.108500799689394	4.465866822163871	4.467779874903251	4.090058617355408	3.184532641922063	4.6785939737593605	3.1025563351985213
AT1G05820	1.4895405517309195	1.2156153365641085	0.8536344291070557	0.9086461913190437	0.8663562230591224	0.5746100720001165	0.908156641235086	0.8577792728626119
AT1G05830	3.9404068448623963	4.053866614907805	3.2022843293199066	3.3274678520203764	2.947708051985432	2.9410640011116023	3.3087093453131837	3.063772832310896
AT1G05835	1.4220055079273395	0.8802867390599762	2.2911329775095166	0.6143087956724924	0.8048929685065379	0.44119263511160606	0.7516153528195885	0.5767371663156549
AT1G05840	5.89976185224455	6.251513565930808	4.445808289231989	4.029683369469735	3.9704786432357095	4.472925944187144	4.33678123311671	4.65151681602158
AT1G05850	8.414095086745814	7.641124414509989	9.234454590397936	8.801167804243784	8.88142980978917	9.183343384612074	8.892681126056942	9.169421036232244
AT1G05860	3.9898285183072617	3.7949191183898554	3.554274913385347	3.4503300622373803	3.197596924927157	3.142234415369195	3.5680080926374145	3.050727324654279
AT1G05870	2.766994340115102	2.8118565298251443	5.0895299855264104	6.363511389705637	5.95329643067102	5.050199090103979	4.509386171811402	4.6738985294748145
AT1G05880	0.04506677339365867	0.0	0.6798454781322739	0.06367965549644757	0.3978442509484782	0.31417054353498775	0.6070152517613119	0.41603974044597525
AT1G05890	6.305228691817755	6.456085619815597	4.712275791735321	4.797505848497896	4.497003442522226	4.120894925459847	4.889065107398966	4.3346597123948305
AT1G05894	1.078872044379844	0.9190855434765292	1.039245754455013	0.9098977266642647	0.5799029621591129	1.046944449298816	0.6470832276395795	0.31513320098870273
AT1G05900	3.339110682383019	3.094601009755648	4.093003598012706	4.91788269049519	4.753107935830552	4.037487553088483	4.309109180929864	4.057818475968717
AT1G05910	2.664589571143848	2.1433621598750388	3.5409444275172066	3.3207165000766654	3.2441983049315684	3.2169139323422846	3.602265008576174	3.4321768896450853
AT1G05940	4.732929324774037	4.652894912977418	5.191959055400144	4.972758499763362	4.832351056460841	4.899818548006871	5.371295127269823	5.214431167589334
AT1G05950	1.2489198801723649	1.6617770006051211	1.8963680828798553	1.5233351350885564	1.432985070600671	1.2985291680992348	2.33648600374433	1.6773511886989796
AT1G05960	4.597216163726041	4.47540691029884	4.80560471245261	4.339386343241443	4.172319474888382	3.8053633068802957	4.750542900483779	3.9593847820026915
AT1G05970	4.461195580108358	4.656818454677023	3.1092392658590686	3.197027639469848	2.9956091485740157	3.227977580839852	3.628227647354152	3.0727317842735054
AT1G06000	3.092616671405975	3.412939751532269	6.356017099249153	5.356749673559614	5.709336620431985	5.465325761751027	6.034943179224934	4.926268635459865
AT1G06010	4.6652154006464785	4.207418264979464	4.546780282225642	4.322571381870995	4.018921848873167	3.864313667080386	4.513637155220634	4.016502246757516
AT1G06020	0.07675186235085064	0.4272072208616838	1.0261582826553595	0.6266498118085353	0.594881850641731	0.7934195709177346	0.8485600364611542	0.6558996445861858
AT1G06040	6.296363918200121	6.012384808386583	6.961619589067961	8.869484600969448	8.718204690574488	8.585346566542883	7.023701532240884	8.518814624984454
AT1G06045	3.3757082244601677	3.3068767185657477	3.9115244936192552	5.923129373914729	5.480241880591156	5.792149120495054	4.431115840823556	6.180035636065757
AT1G06050	3.506666808005935	3.5206904860618913	3.658592864032285	3.9648214954517007	3.1792421463839733	4.033691850872132	3.6314304423227677	4.148599282136826
AT1G06060	4.617504811681518	4.340500648987383	4.32550656740384	4.3067619006549895	4.118993775639735	4.355673246704503	4.422032707536725	4.317903508931579
AT1G06070	3.716216520416362	3.648466080971244	3.8192202888299684	3.799173996000335	3.4232097876357677	3.7894734750745576	3.7636820458174256	3.5019483578967456
AT1G06090	0.0	0.0	0.3850011042418365	0.20522231598356358	0.1473859943967502	0.0	0.0	0.19097076516936692
AT1G06110	6.158741118307123	6.151359152899183	5.301078462734478	5.309960456338089	5.020281011827122	5.074937821561282	5.09669552301645	4.936763449041235
AT1G06130	4.544951522089242	4.574822679976396	4.881919891662936	4.360930380555147	4.391706682845031	4.568395608256236	4.782375123724976	4.851870517965715
AT1G06140	0.9723484716402814	0.7521698258807552	1.1061322021171442	0.8416685898341543	1.1033386715187152	1.0479798744608344	1.391256461891593	1.0000641593500568
AT1G06143	1.8062873004016726	1.396439959537302	2.0234908058021563	2.0230183561924573	1.6877409694017595	1.967123678974833	2.125544901348607	1.8907187999009434
AT1G06150	4.333216147451207	4.4015316475960615	3.9386768930394265	3.7946106899204763	3.6791482376970412	2.8634564725137315	3.9122590306355054	2.9621025391728297
AT1G06160	5.013805198724476	5.2019303871292975	3.6318735983618593	2.305464810701916	2.886953365663665	2.6072333668565113	4.985685885297429	3.5038984018113366
AT1G06170	0.08384553366968737	0.14774028712703036	0.0	0.3280459174158058	0.11082179490940304	0.29796455738179756	0.15005261786203813	0.0
AT1G06180	2.684351320684809	3.144769801973166	0.6886025381179706	0.3848543670037381	0.19334848872838067	0.6942977698910135	0.9153047692879313	1.2293110224295396
AT1G06190	6.084159383289511	5.809991715089913	5.888962783409344	5.7256296502345	5.765950335696043	5.69455914055586	5.926515022268007	5.541334613506507
AT1G06200	5.479209018649627	5.714598576261846	4.664924987406749	4.19745842491092	4.0088387647304256	4.663677565829256	4.528463502966264	4.762994876296238
AT1G06210	4.4820471523214085	4.0830456893712235	4.765797058791022	4.562041931071386	4.5098120136333355	4.992484581384744	4.881591955089786	4.9614931815402326
AT1G06220	4.830886443535076	4.7297641579858825	4.7024295770136195	4.389466287408099	4.560939850083108	4.104031706602347	4.567881512885546	4.339852651694996
AT1G06230	5.975934096761604	5.759644675497536	5.343778986538852	5.235802811014984	5.098573542502084	4.861003208286895	5.254806256754233	5.044204042857825
AT1G06240	3.3273157771090798	2.815587966211551	4.589743755308921	4.731451407696339	4.701081706954452	3.960069067977385	4.549724962704854	3.689325963976263
AT1G06250	2.2173288113309493	2.215122999271471	2.452761471109534	2.431039241416702	2.0779551694035083	1.3866656097684287	2.6665609859379376	1.309739366101152
AT1G06260	5.18581334741976	5.08625491689448	3.3111611801923972	3.0580736581476966	2.8335431567983003	2.68702265978806	3.6427967099140663	2.243922476473702
AT1G06270	1.4906414431073904	1.3955962196062255	2.466408019388287	2.5643183922757147	2.445267539840082	2.3053756443511215	2.5417223330673773	1.612832018202139
AT1G06290	4.866783965683555	4.334110710125043	5.006182454551456	4.401789892792329	4.434177017986507	5.008501821462047	4.842817665674685	5.225595436234602
AT1G06360	0.0	0.0	2.8032303430170247	0.7257675347240419	1.3658194652272913	0.9116333855511618	0.3793192733012358	0.0
AT1G06380	4.095454054046016	3.364699141004748	3.3889729701931612	3.4312607829748973	3.1212251283842445	3.431248981555626	3.7111957438133083	3.5080650259767623
AT1G06390	5.56007104874617	5.565607142457056	4.790077737788264	4.841068536153503	4.859067819084743	3.8710951804789824	4.650109431752708	3.93233748480519
AT1G06400	6.895011104693763	6.803995390383217	5.3758625126903645	5.503355434545697	5.259014600282841	5.5400740483015225	5.537732018469067	5.626974170496168
AT1G06410	6.4169628884955205	5.831979441406923	6.091135385863788	6.145425255233211	6.040737463800866	6.175088030402396	6.132229255008069	6.338988697548188
AT1G06430	6.871509541160812	6.796083214918067	7.046539756326884	7.688793527765713	7.51532281502819	7.862248792162067	7.068620469842304	8.057993111917455
AT1G06440	1.8790715842324444	0.9843020811086272	0.867084209566593	0.5990886353694818	1.1423135206998496	0.8738603022539775	1.410050636509983	0.8936548436717332
AT1G06450	2.1537384868799587	1.9621431258240056	1.3984340000905868	1.6916005600495918	1.3613286412278705	1.5625655668157623	1.9532007807298275	1.5663660673749533
AT1G06460	6.318799098427046	6.693066806739673	7.186354606130743	6.649386708892568	6.559509895996492	7.171366812074531	7.300524532031537	7.135077520515338
AT1G06470	3.021254069474582	2.623846400284395	4.029995116917541	3.2535404806978527	3.1584678094784855	3.3819456319457153	3.9233709158727184	3.4554330332856216
AT1G06475	2.2970098899182743	0.8591020435325385	1.7158571205274251	0.8925635427000368	1.5891978499324853	1.1072626122251565	1.4085182296026244	0.48180437870311416
AT1G06490	0.2156351835623507	0.18649446688148225	0.45102349633598215	0.41409019930765484	0.41512868160061006	0.3187194460401924	0.11264481525697695	0.2522406815910512
AT1G06500	5.518279168271315	5.658661794072853	5.149364201310007	5.237574017438472	4.877414411980911	5.012828579929941	5.41372186206704	4.975854381069007
AT1G06510	5.1041831468768075	4.979062893658703	5.071322393869665	4.790715907429925	4.865841960644859	4.777359042168932	5.141437900407632	4.985921912199613
AT1G06515	3.8171587619987886	3.9685661882443815	3.2547260103102365	2.7682342356681877	2.6775683853895047	2.6499112323235097	3.173332702627517	3.100720969770643
AT1G06520	1.8095402939965899	1.9189036362122849	1.8937107752547064	1.7996768048985174	1.5262350220349266	0.825221178226548	1.354454425051258	1.1991262078212586
AT1G06530	7.05336349474369	7.062934989559871	6.093500543552286	5.830574473066304	5.909209338773052	5.566352545577299	6.259423601292403	5.69929196893798
AT1G06540	0.0	0.0	1.4099450310334583	0.0	0.8607071329464218	0.4167406707201011	1.1891197845742125	0.2987305815629266
AT1G06550	3.4731201414420125	2.8292708228881307	4.459332167054307	3.9170416496422993	3.8079491648650006	3.3132286895557477	4.4678841325019	3.7966417147962326
AT1G06560	3.1220591475111843	2.878866610619583	1.920175792337005	1.6264914238427193	1.8140212178883706	2.2001587962023006	1.9333646304083238	2.4898926333456894
AT1G06580	2.4792549359654763	2.4132604895915306	1.7475544873857336	1.899879716332011	1.5470609887842233	1.847615766840301	2.0907677926935593	1.963938684037501
AT1G06590	1.3856652759922572	1.5085709923923254	1.3843063699819507	1.0080089012858366	1.0830654123717265	1.2154541606700577	1.3200020849423222	1.1477164800335227
AT1G06620	1.8427885462679323	1.9637537872985444	2.737967524942368	1.1007548140363466	2.2736325899764536	4.1135008751559905	4.228357646924253	4.190595991235385
AT1G06630	4.516811876847446	4.5643118992333696	3.4505937900876202	2.865703547172607	2.8675653775593695	3.2203730568613556	3.4708636858771906	3.2097322403372104
AT1G06640	5.794422008069989	6.1704683407232235	6.602810566262906	5.729919693422584	5.483883535891494	6.679039093456151	6.948353065331987	6.6318422798798755
AT1G06645	5.664358662325993	5.1739260901836355	5.787338871737075	5.517338188864595	5.201847695068566	4.79896611849035	5.995671135993182	4.642912922828919
AT1G06650	6.174427678220803	6.234433058960211	7.091417550539449	6.839034418501863	6.861059617077572	7.107598615220549	7.043209281450251	7.299358455155486
AT1G06660	0.0	0.040489317079908334	0.23852304494154417	0.0	0.1985227258831607	0.0	0.04114713835836978	0.22204264340466187
AT1G06670	4.116861881683595	4.109191092625836	3.824159049746263	3.769224658859512	3.8125894971302707	3.029937116414603	3.729254941662902	3.150784939359538
AT1G06690	4.993382996671122	4.867857828568099	5.845477656811176	6.007288343923382	5.821813998234584	5.986422411360959	5.982649282703298	5.776440743151264
AT1G06700	7.266449183468048	7.2795897113204	5.98554366194454	5.841194844596122	5.702866324825265	5.425518975553186	5.8281672158612485	5.415249073096732
AT1G06710	2.789847923556073	2.240716718278455	1.9560918971384014	1.2266019925712044	1.4574690675066868	1.929700536726033	1.6588127031158564	2.16386443010788
AT1G06720	3.8064150005291277	3.733547575183908	2.6197562426662917	2.2367261051914844	2.290298459426796	2.746910695699881	2.463157188826595	2.8456648677225567
AT1G06730	3.004722212651419	2.964506837466108	3.158827605820357	2.971781382263872	3.022374275316477	2.2944978285926316	2.9434544119849027	2.3939383447417053
AT1G06740	2.379820358635222	2.456837780273318	2.207610385822756	2.1482691976670125	1.867628246511877	2.0214020634697993	2.0977652299903866	2.1654458700196346
AT1G06760	8.182959059386016	8.206673750669276	7.881877322253559	7.345768868968897	7.31901585313497	6.219303607189836	7.723208838011523	6.412070542877109
AT1G06770	3.304595168316432	3.256337181594098	2.7164616231457424	2.4123364745660467	2.5881237471628986	2.393892187925165	2.555832684725936	2.737028235769067
AT1G06780	2.6703158427449414	2.66498923766119	3.0929934189329233	2.996836883035718	2.5747996122892034	2.8830163439339347	3.1636774913280044	3.250022633151008
AT1G06790	2.239103431199756	1.9236975751640024	2.4097836802506416	2.3756153111661606	2.4728013082653115	2.5248581099277687	2.4079809351265116	2.703153215878234
AT1G06800	3.866680258059618	3.9607836333134223	3.652903286378354	2.9239767338411764	2.7896314605446153	3.4011377580844897	3.7620253693496712	3.248838871361959
AT1G06810	0.147108190697288	0.0	0.0	0.2049804573652567	0.0	0.4972735711357177	0.37289542148100685	0.1907446146941813
AT1G06820	4.5746503510993	4.223751702333676	4.829915207698143	4.827981843451982	4.838252195033961	4.317842576570078	4.911686273293174	4.356364791140251
AT1G06830	4.0746967606001	1.4777672730354625	5.85592229189927	5.658572691898631	5.45497216099658	1.8924910697122348	5.81289503248929	3.6500400693139214
AT1G06840	3.8238470634669954	3.92748580748446	3.405449654531438	2.9860956890396397	2.950100333286388	2.4905820174088493	3.2756752807214893	2.665657133712555
AT1G06850	2.1484312617450234	1.7820710275638028	3.0470470554010345	2.4365779798638165	2.4224975228159	2.922482463334515	2.9584666591792104	2.842581015141036
AT1G06870	3.047442747713684	3.061914035436314	3.903520049416437	3.433276164304446	3.440063526194826	3.763692103793006	3.745267934272412	3.758418949704806
AT1G06890	5.397157090649066	5.5512697329736955	5.37051772461907	4.870208008397283	4.836054571871939	4.652077896894502	5.431229749344961	4.748429044216012
AT1G06900	4.215949244862899	3.8283164525237265	3.8333857587677773	3.749385341644837	3.755520245483171	3.054030718981522	3.7442603527543987	3.0286120660171885
AT1G06910	2.431682627330553	2.085418854036712	2.849856856290605	2.675010891769219	2.6843242585902805	2.168485903360323	2.5351272703521537	2.340156965671892
AT1G06950	5.773400872810137	5.531564709575684	5.302227393832511	5.0652417732890065	5.352685261792866	4.262404164945652	5.100922693728975	4.503199560631638
AT1G06960	3.3141832573661327	3.0191660128458473	3.6262494012625694	3.451285658699022	3.599901638032602	3.0890114825713657	3.8845433496647943	3.1156599145957773
AT1G06980	1.998878976516562	1.5608077182564521	3.1010700733169494	3.6282938243881215	3.1695189573356264	1.3761457053117345	3.029784716326657	2.1004824622938885
AT1G07000	5.303605666367627	5.549431621851308	5.797642258104222	4.525184001829182	4.32845877791206	5.950089857358795	6.066727470966006	6.533739903292487
AT1G07010	4.407294109870454	3.926294966089527	6.844948811879869	7.530086970983392	7.423303174613022	6.072852540057144	6.973383968446405	5.985980624661084
AT1G07020	5.322126406179449	5.314493861218215	4.536004679964256	3.346891663197734	3.5371873980028243	4.93639580614644	4.5816981185042955	5.222963295372903
AT1G07030	3.7935638889424683	3.726784892222812	3.942385643007019	3.4856449839652215	3.291811840748982	3.262093433299073	3.9801822267032443	3.5319482324844276
AT1G07040	7.90000134087001	8.610143665009945	4.655015979312001	4.369565996135612	3.8870024445384423	4.963397273862258	5.066399903956258	5.309206266227676
AT1G07050	5.439735341423458	5.0170478187928635	6.403222084633239	1.6299455864541148	1.698793664050396	0.6826416207921502	6.147024778851794	0.9780863736246534
AT1G07060	0.1967933104024341	0.28625494445357014	0.2446903249316741	0.0	0.0	0.12879800043791606	0.12331517075972594	0.08969879705590211
AT1G07070	3.406681052435614	3.169897356643097	2.9801331718008295	2.847764072010497	3.1031035605229285	2.4961044319232637	3.2814096829746635	2.205902112583253
AT1G07080	5.790938620919257	6.038491083888642	6.426105693482247	6.15614839552808	6.050370942091612	6.628624285027795	6.424274939104971	6.837551273945863
AT1G07090	6.656127044513326	7.575765223880505	5.736949242036231	5.134389540025361	4.685374004664642	5.8718444178027855	5.921464147937082	6.24277683966631
AT1G07110	6.995793785976717	7.156546931900038	6.569720823608083	6.549149198517862	6.444140013444492	5.169858376044782	6.625812607743242	5.095784651756893
AT1G07120	1.3459896576633037	1.4105221260763363	1.0924913136535876	1.1848634763165	1.1120425879887528	0.4661384635769589	1.4734123954535225	1.3256854338179214
AT1G07130	6.758072877168431	6.305449776915039	4.143690535678444	3.8581205872756597	3.2031949554651113	3.336096195655253	5.141404856527235	3.827307117521085
AT1G07135	4.7125727218438	3.7642360364968224	5.354997508695061	4.469837156776079	3.601229943228594	5.132715136746859	5.449761773487687	4.185987811133326
AT1G07140	6.47642478585937	6.3544700975005135	6.3484225183474425	5.717336085763998	5.808101167792202	6.082091657476105	6.394921522191867	6.430027374132465
AT1G07150	3.2708194739826837	3.1014124225150224	0.5345194254921606	1.774262131758531	1.6529817113030214	1.123100880555937	1.516990800295105	0.9042487930455518
AT1G07160	0.07822249007019466	0.4344677132183823	0.276675130425765	0.0	0.052653885279975284	0.0	0.3278542557400727	0.28699740448136485
AT1G07170	7.01698000319825	7.126913552420949	5.997443540755176	5.522577987246414	5.531410625108554	5.271890814476581	5.98538032492549	5.307903653541978
AT1G07180	1.264960493518752	1.7232120676026317	3.976686852140291	7.6305235167131045	7.4157768403403335	6.495777052014054	3.7466512446256766	6.2460885600801035
AT1G07200	5.2962050674499235	5.126001216105148	5.1249448579378365	5.6122117014549895	5.370331889071241	3.3877161794795594	5.084923462200927	3.717510291348326
AT1G07210	4.452696542289485	3.8521250081078398	4.452666995221866	3.8418209623256026	3.8517790484679493	4.466944547955835	4.535729143599733	4.833767880492817
AT1G07220	3.8587654135250546	3.2614197843666473	4.150400632658425	3.5328057570976465	3.7362459847317653	3.6997721658945038	4.044958588309725	4.216686275866725
AT1G07230	5.678045392715742	5.7900003090480405	5.525495523497344	4.867682086966288	4.860459016772026	5.217615937202695	5.549630128765591	5.590564647813562
AT1G07240	7.4053914358435335	7.2184420621364245	5.805383403162745	5.395442228308695	4.939167837531046	5.480661669371419	6.366093137572842	5.578955576702627
AT1G07250	6.06064860518422	6.116417283342327	5.805449398737414	5.693125705918721	5.519989945985665	6.187610844081043	5.735455779144945	5.994077363141823
AT1G07260	1.1287883659542914	0.7613160481045997	1.162379177023803	0.8827629291334343	0.9339477341167932	1.49563336761991	2.1802912163629897	1.6725410789290298
AT1G07270	0.03848312733478271	0.0	0.547515394056836	0.20637899592252612	0.3657642320110776	0.2717585289966249	0.2902258229389464	0.19205235553061506
AT1G07280	6.558308942724729	6.480421036191461	7.751265426914161	7.1907122995896335	6.845534833225444	7.829373226340486	8.21097801666772	8.02611400857473
AT1G07290	1.2542977372538933	1.1458113624607145	0.9827894907258191	1.0881355832605337	1.1472054083359802	0.6146338010389067	1.3141044960293502	1.066704248394818
AT1G07300	3.411699926130978	2.8689945444682468	3.3002579600324093	3.4238175539801032	3.5658542318508695	2.7995234255758854	3.200046044138812	3.663625467226302
AT1G07310	7.073200974956406	6.989451303080844	5.524351220100295	4.948462667360962	5.069402715086749	5.903666617731469	5.859458416058204	6.1710426608582765
AT1G07320	8.98315437055987	8.608045400482677	8.42674542088934	8.633362774405532	8.792367046187671	7.359782441035807	8.289330498369663	7.033808017857109
AT1G07330	0.09649763310415246	0.044273700653130584	0.2592390588593299	0.4268906924238069	0.3784815391144574	0.0926128124716978	0.36187778174924934	0.24144369201035923
AT1G07350	4.627491695335446	4.191457413354607	4.689786029677639	3.95624987376062	4.096787134207126	5.4410397263906685	4.84929576654103	4.828324302513432
AT1G07360	4.611851982410784	4.385252540076878	4.725398411941454	4.533764246423872	4.732581258801519	4.40474986265851	4.825867759173157	4.4376489113721735
AT1G07370	0.44371448392379387	0.0	2.461734814303228	1.507770819675443	2.261771806859042	1.2512877456342153	2.0122880209237954	1.9781485049880783
AT1G07380	2.8074937377980493	3.357971766332878	3.1102858012006807	3.289399823866673	2.7184990331066614	2.8042715216970127	3.312710440085724	3.2786594508536333
AT1G07390	2.2050981421215488	2.305068347679328	1.5573778619623047	1.731588293069551	1.7742864279426156	1.1792469200226414	1.7248860225640996	1.6443233270965043
AT1G07400	1.480984624536955	0.40361262901248113	3.083485200126673	1.1851475912051197	0.9679776594020904	2.2561825550655334	2.88726278080552	3.415667316571975
AT1G07410	1.0394213035510245	0.682702375411411	1.495791587302012	0.49504485667183795	1.4137329201473792	1.761670312354562	1.3683365550425957	1.3311703624610327
AT1G07420	4.086695026705003	3.7624697975188406	3.959909956498864	2.34869862682967	2.3970702199733998	3.474483648434414	4.10907972289791	3.6711791424673796
AT1G07430	1.0106968598747426	1.5002223840872044	1.6504269800510267	1.7335456147901795	0.9281000891611888	3.2206402764806934	1.9411596766455743	2.3873213095857593
AT1G07440	8.07732316748394	8.026190841582777	7.647165985545793	7.135589136174432	7.081969693622149	6.797409707424487	7.878845510353144	6.454848437346368
AT1G07450	0.0	0.0	1.1304823257818695	1.9160459365798506	1.921546182702226	1.7669883520357827	1.1454417021003347	0.7155057398720504
AT1G07470	3.7690737012789897	3.9431276566755313	3.332257177577971	3.2056201044007335	3.179810580607227	3.0108875157679216	3.400302193415402	3.1696974349375746
AT1G07473	0.0	0.0	0.5121310313135252	0.9696997237694372	0.20146368434198486	0.5166167374109507	0.2699142015721175	0.3738358293780501
AT1G07480	3.9585338967919266	4.2233461199123745	3.3832425836315085	3.44773645988413	3.1898114362095003	2.878722514147174	3.2603859641826256	2.966339383166948
AT1G07485	0.2855150072633306	0.2596450569683966	0.5009772641999817	0.9513871562704741	0.36961025373350453	0.0	0.4863202835425847	0.0
AT1G07500	0.42332207082757395	0.0	1.197782954902069	3.8170843758383075	2.881691625107424	3.1447182634086808	1.3570516942327284	2.050763375792789
AT1G07510	3.5449172845539954	3.3967549797314716	4.000825694950556	3.9005422879980323	3.7389441849594696	4.05749565480613	4.08998084457143	4.181178986060468
AT1G07520	3.489709058266966	3.7247267542830356	3.7278179871822226	3.1557861834109517	2.896818703780663	3.3373389270341813	3.630023307662255	3.1732552927515743
AT1G07530	5.720254087970682	5.780117159274034	5.124781554834055	5.197943344110979	4.8691938315413	4.693365129468579	5.255532118077236	4.762210043252476
AT1G07570	4.133323137289219	4.182211475333442	3.555399292548901	4.834682638436184	4.610847064825934	2.862710027726237	3.3805826952033393	3.2197014206072625
AT1G07590	2.2626049910081187	1.6065403533224123	2.7655718934089006	1.8088106861144446	2.147452144665127	1.221542713962057	2.513331682103474	2.102291944151061
AT1G07610	1.7048783455858383	1.966809991617835	4.081077026613803	5.607449038882577	6.132198476009211	5.343703499716928	4.0072435699240545	5.867721973850628
AT1G07615	3.9642171493733733	3.7534057581340003	2.7245558434123867	2.496900344153884	2.1521363600694445	2.808676902450193	2.7264808535584937	2.8163500063040554
AT1G07620	2.5380661622483665	1.782194500461916	5.20767722521536	5.5950182068987075	5.200969620157205	4.728029765190571	5.601151833185691	5.726294421575805
AT1G07630	4.890270316801812	4.922382636633466	5.091326307196156	4.23061898443261	4.205984070451909	5.108875872808441	5.271350660101867	5.426584010646844
AT1G07640	5.820801012984525	5.572049693190821	5.667630907824049	5.250941335981326	5.3785012229199305	4.185771353074666	5.520370812822705	5.063811080621609
AT1G07650	4.547688527495292	4.658759135931672	5.4999065721554645	4.397064408358234	4.317598516072492	4.588483404564335	5.402687449403913	5.075917180778031
AT1G07660	6.148598887335026	5.920948906527553	5.865663613208931	5.253902594551219	5.17162003051213	5.269080176759924	5.737254550745389	5.284910575176912
AT1G07670	4.412094510320071	4.309757992163691	4.598086983358757	4.127309931899056	4.007119911320963	4.79520224861787	4.484155867060509	5.002483165376656
AT1G07700	5.214850758893334	5.054278768553012	7.305690789415052	7.762594888783401	7.766464376509506	7.401799888404088	7.371171839951387	7.560539912831295
AT1G07705	3.1299598744865436	2.5643779010799035	3.578603454565989	3.0094840018819387	3.208034694068313	3.3138416849469547	3.408764725437078	3.542955466297678
AT1G07710	0.5810919823577463	0.392671851558873	0.5562709124527023	0.0983371824755363	0.5491752282403302	0.46497465120793735	0.8620798763775821	0.7251700442425772
AT1G07720	3.9571299525047166	3.5663137792685853	6.8631281332506555	6.8079476267762615	6.668301375878717	6.737470412419025	6.498864474555157	6.520717753792656
AT1G07725	4.834047426294728	5.073164838466088	4.15570444374293	3.9365103917185413	3.7943857800068113	3.746182921679921	4.190123272218102	3.757467705241144
AT1G07730	2.569261322867235	2.2410120331749095	1.908282020331896	1.997566927434338	1.9106596697113456	1.3392932986165464	2.239471724615425	1.4436877937054455
AT1G07740	2.735695035048923	2.456978048653628	1.8815777087869971	1.926109896107879	1.8750869055750334	1.5874041641813652	2.3702149798389387	1.6353198528588353
AT1G07745	3.6765396148440384	3.8466871263255578	2.78762824832076	2.8115574169705977	2.3420056142886927	2.360857611473749	2.6945293218614284	2.2207696491453506
AT1G07750	3.938564973640695	3.8236361220244848	5.085718319738757	4.635701990767108	4.66952454413936	4.722087533801841	5.150089229811946	5.218986291284064
AT1G07770	8.42910927625695	7.750145100253626	7.7357314186502375	7.761578292941397	7.989484565513244	6.696192490879483	7.754649128454666	6.813364276410144
AT1G07780	3.0490263592031943	2.62350297139748	2.531718438156947	2.0343832322310913	1.9933163840766444	1.5195821747091989	2.6553508339083898	1.5291376146835796
AT1G07790	5.565297343668872	5.1870400653391915	5.968638315668465	5.824091513478642	5.813901387768519	4.913142240383261	5.784169407356722	5.0341730567053355
AT1G07810	5.151225425713269	5.294034847498331	4.3774033121941605	4.053744537764452	3.867355849388923	3.9669085022599906	4.298860907859354	4.222480766249022
AT1G07820	6.86286284587732	6.958189928147017	7.0001200574442475	6.321208886625594	6.603332718728588	5.502812735032854	6.84123464266108	5.656908136750708
AT1G07830	5.464675825460799	5.3276948031710205	3.824707654742348	2.9759992125689667	3.340310290731665	3.536892537279941	3.591810756099346	3.568403246172492
AT1G07840	4.52261370249395	4.482954733100218	3.642384635910204	3.5025904904092764	3.6825021038343215	3.2177655751038627	3.8729309062078037	3.2424417358623656
AT1G07870	1.350932796639049	1.4261447452352594	2.988885727515518	2.9369995947740275	2.6884583893299445	2.784330223093347	2.934694456828131	3.056658179923739
AT1G07880	0.4761659475292282	0.6356822197011378	1.4306328018144563	1.7919892334372465	1.6435455763060027	1.1921880865357528	1.7890362456065698	1.8671572415572733
AT1G07885	0.0	0.0	1.5619692259100109	0.7923508328643093	0.42580905128549906	0.9901977498850909	1.5287168232706914	0.7464297468705345
AT1G07900	0.590174088359846	0.6845511904287873	3.7681683361683214	2.5039492366456146	2.4435354615821496	2.9897507128606757	3.110689538365772	2.0376745205165987
AT1G07901	2.114327438287536	2.000105250758667	3.769163382362368	3.4932464161424255	3.006263768323116	2.6597264618269505	3.269170377132372	1.972007273311272
AT1G07902	2.4316308536714173	1.9153330241416477	1.8079096253601472	1.8074620177689167	1.4642904152605372	1.0078883384275972	2.2336580655187337	1.511935809794707
AT1G07910	2.9561019089890914	2.6761605584764228	2.6103176098867147	2.495162484929984	2.1770934988428445	2.4077005888244987	2.4923738879110866	2.588945704584874
AT1G07920	7.461377891382812	7.068655026947664	6.9242448471829094	6.4083653439093995	6.5105620097643015	6.3906930858635835	7.016607662702573	6.658673072444646
AT1G07930	8.217108977532787	7.937747252422817	7.728118647965264	7.157238761362559	7.539768672719092	7.246270877219548	7.584177050508441	7.5356209649858945
AT1G07940	6.983157425587097	6.549645349011105	6.29207853633197	5.740730852888315	5.882239172651247	5.970387153155667	6.409728549678157	6.304269343662727
AT1G07950	4.159058106529005	3.8835468665926576	4.329208824994331	4.2219486899853855	3.7288961071292857	3.9518850298450956	4.522180357721713	3.866863336539024
AT1G07960	4.345421546344588	4.18184722436786	4.283468838393458	4.019110602659684	3.8808356899779244	4.1213317392690385	4.499594680590607	4.122418021627044
AT1G07970	3.5522665855011084	3.4153455461422833	2.7108966844482603	2.5670069435637504	2.6120520370734566	2.3452204477764385	2.835151556200727	2.4458520078112835
AT1G07980	3.6082375047631934	3.4122546291860254	3.682324065850067	3.5486314865092767	3.018188596596501	3.184497061499007	3.9759627791610455	3.646084783553032
AT1G07990	4.470785413848646	4.487673743284965	4.472504161738185	4.351581863147766	4.098393854155402	4.48105238490255	4.603178827956308	4.6384715699226975
AT1G08000	3.364299675349915	2.9478602223153048	3.8923017574294323	3.494801293065834	3.4590163449271722	3.209257870009067	3.5040662033139216	3.1525836577874444
AT1G08010	4.195486123583263	3.9682489829675434	3.835781180718563	3.2243163405425106	3.3961497706653483	3.2740522653874313	3.942528348862198	2.962754109399769
AT1G08030	3.6564245932052932	3.500207860170273	3.351403096385567	3.5073856368194374	3.274304390852282	3.1971857984891705	3.422784821982928	3.2330467851086917
AT1G08035	0.7432172439761064	0.2659176812735992	0.5121310313135252	0.39996690758881304	0.9253813120281271	0.0	0.6935055647387575	0.0
AT1G08040	3.0996666066161036	2.854689938086879	4.1680894238704065	3.9486566037769877	3.8558944896076754	3.7516423239104415	4.201706186986	3.8585803222313677
AT1G08050	1.891718130781468	1.4973537620388955	3.9663450436088534	1.6151285236654438	2.6549126256029276	4.032897767076426	3.656415090050527	4.677176193498672
AT1G08060	2.9254194730140646	2.8915323803159874	3.171349923316173	3.0046865232722486	2.8397415074816212	2.808816120699457	3.1783754811418574	2.967272708973693
AT1G08070	1.666436544364827	1.796861115236247	0.9017970270595494	0.625279101009512	0.9572464454876369	0.6644475014096243	1.3629660829517394	0.6805485310572347
AT1G08080	0.5315085686078939	0.5865852368456553	0.0	0.2121050047963132	0.0	0.40075029862533273	0.14011263988614556	0.3710257164328032
AT1G08090	0.19276159158343562	0.11884732607595783	0.44528838874853005	1.011867555406178	2.158674903482817	0.2420564429343638	0.5656468359097172	0.32305446403681404
AT1G08110	6.632111971225767	6.814872295674974	6.115986578530078	6.148976137714303	6.076247251499004	5.838754117124295	6.306751350955616	5.9056341913304395
AT1G08125	4.147509765519693	4.2239148936717665	3.811475287644247	3.093989430067933	2.9883479592334043	3.3657449289374997	3.703431558606704	3.533824078782351
AT1G08130	2.1413408959384923	1.6280569164849357	3.409585403694938	2.584952572909509	2.7630926841180736	2.522856047233263	3.1740625913241787	2.647962605058718
AT1G08160	1.4100375868276125	1.5621289111956271	2.7665793543948256	2.8409777956061033	2.948524922116175	1.8829631243875542	1.0362728633061775	2.066872143783043
AT1G08165	3.5152706615151486	1.9699909708278984	2.349202226776875	1.8312808279884436	1.9562216377140118	1.617793228431582	1.9875895371323107	1.2757894968228776
AT1G08170	0.0	0.2738580685591382	0.2869565582985729	1.107576147706029	1.111588623898003	0.28966589690686845	0.5109245926482726	0.3845932308194324
AT1G08180	5.873292440175011	4.988211908539591	4.227949879543404	4.040430540578184	3.6591505794390615	3.712653480671455	3.895999372954139	3.8050798481790062
AT1G08190	4.536430982748782	4.263841910417641	5.273070350246099	5.308935162332427	5.1729919169104255	4.735550500129689	5.312353562901862	4.858909186964266
AT1G08200	5.4360770975491715	5.106587040524309	7.015731934968335	6.8471986463913135	6.837257608380234	7.521242273281022	6.96172223620187	7.067339003687083
AT1G08210	4.158278310496416	4.3953527173191045	2.9362628885225424	2.8264711140944274	2.699735252869359	2.770006464515026	3.180080726690797	2.8907570041056143
AT1G08220	2.3106042715136623	2.2197359611702305	2.2782975990002	1.850148439446728	1.6078355974659397	2.3718115604619214	2.137813018449612	2.176497144942185
AT1G08230	4.554185177870399	4.677912303701719	4.033421646295614	3.9930797999731458	3.371965976791596	3.136660996098174	4.2397362161456025	3.0599030706734567
AT1G08250	3.6811695571281993	3.015073314105675	4.680486960289454	5.380005997695089	5.541182757769482	4.151740224274055	4.76743380826216	3.893722633625455
AT1G08260	0.559573236342211	0.5031853561881654	1.5049865860653555	1.1548622982147936	1.1971605939914711	0.8691883624267744	1.3031632357707799	0.9916630767268506
AT1G08270	1.9155728198643984	1.2661800906502259	0.9900435772256672	1.5712561768983793	1.4510895970675932	1.5816145923071276	1.5383040591645933	1.0982294030298465
AT1G08280	2.7988250183975025	1.856211123643537	3.0935971880828275	2.6660855008147504	2.6876077401900806	2.5258743355221274	3.1154290802303013	2.12522295265625
AT1G08290	0.0481681062055765	0.1266718948528335	0.4027707868445495	0.19516755466972016	0.2676602871193884	0.3337907581262285	0.16912899536720127	0.619622548960535
AT1G08300	2.9928925723327913	2.4434264852259022	1.1589891710173468	0.8520657061148702	0.9223423069313459	1.7359388780059275	1.3535294106863585	1.5923205575354038
AT1G08310	1.878812385313739	1.5384137952590518	0.34183069703608027	0.6792501965130082	0.601340250354917	0.6232115923678516	0.9286784980764972	0.8758547655441045
AT1G08315	4.851493197278194	4.802740869528728	4.113227117481525	3.697937434902635	3.2934147925601596	4.3078825854468885	4.372978209485183	4.392790813133541
AT1G08340	0.4584466229183547	0.6431438037670995	0.306313947794768	0.5293992019418231	0.4587292951018465	0.16286062833738246	0.22810535243426508	0.3176252348623819
AT1G08350	2.4191824338434778	2.219410947079824	2.779593037059634	1.923940592267496	2.1147048055158106	2.3609423701187544	2.697649563544199	2.5448521135706033
AT1G08360	7.474451766391709	7.013370380391129	7.11644711552439	6.942512989621003	7.267130220832471	6.412141114124207	7.0776261429983744	6.673010270827795
AT1G08370	4.9557519089196616	4.856632916507133	4.543896091444499	4.172930532287763	4.240158480230448	4.455623284582094	4.515150076197047	4.815625888397805
AT1G08390	1.9205119508626833	1.2538380773752658	2.324506640279833	2.5650930907992664	2.9015541716971445	3.4518949600708657	2.5671792932720336	3.491215453186222
AT1G08400	1.989488041700868	2.117337720927962	2.743476227543424	2.595296288639034	2.6858722767725163	2.333875922512812	2.776448677664666	2.414877125446519
AT1G08410	3.9594305598585016	3.2925396777807077	3.132030466061037	2.9740864576026795	3.2351728905852544	2.9744193600827136	3.053921263292315	3.0544280188199853
AT1G08420	4.407282861209345	4.447048158643644	4.21768836944068	4.1283944474519565	4.143968469688188	3.941534154162938	4.528881299539608	4.063830990067268
AT1G08450	4.732690451302881	5.033364501857935	7.500407964900894	5.16185651696661	6.085533455556977	7.196169657283339	7.136771920059098	8.042473192770547
AT1G08460	6.4129973493376795	6.4636399779285965	5.505818065669659	5.126614987822574	5.011427205450518	4.926157484943983	5.7504130600727805	5.1391124524543
AT1G08465	2.2093287501340937	1.8217194760218984	2.3604652954946843	2.085549409090401	1.7732113546336055	1.6937604630027299	1.7318090229479508	2.0013876542175084
AT1G08470	3.399187850345474	3.0474189021271787	4.6402568586288515	3.927482934329775	4.071486873757704	3.4665326172233093	4.113951993181747	3.32073143052511
AT1G08480	5.554404172570582	5.387566888855309	5.947493026832345	5.658703333985392	5.578278041786286	5.288029403492917	6.109511454791206	5.6806984506339795
AT1G08490	4.3926315146372605	4.017408404070629	5.14722217051223	5.156157899745351	5.2468518064486185	4.88989922703847	5.190719476225009	4.952115101522866
AT1G08500	0.9927005643361012	1.0635940155897272	1.2990280477351974	1.170838665238302	0.6663325262359374	0.7070902510231302	1.0052999416489399	1.009935265554944
AT1G08510	6.540149595621167	6.263986972009555	6.588485619599925	6.424093642888103	6.377587658194923	6.515133016422997	6.435797105932243	6.569775621224892
AT1G08520	6.325903842875674	6.065352173510407	6.528298072690189	6.5434673568135775	6.761238365237064	5.850830148902754	6.449179731301898	5.725465640327529
AT1G08530	2.5949794388144887	1.6594406042432746	3.5011113248794326	3.1848251552426334	3.2518125036545764	3.6082778246999774	3.8747991441056477	3.597970808581846
AT1G08540	5.222731674185104	4.602169257324711	6.03592910465508	5.890659707067263	5.950295998126413	5.448008809600583	5.91378648508112	5.467898204869173
AT1G08550	6.220747007538649	6.161658799734176	6.963290974844725	6.117009910156071	6.27123029079493	6.157781011422981	6.89267449774646	5.9244910490798395
AT1G08560	0.7891674326520719	0.2190948883990689	2.0383594884618845	1.7904629428200245	2.3414228401330615	1.361815905379343	1.415249169041466	1.4210203893463622
AT1G08570	7.371646395036156	7.533348199722876	7.236323775431252	7.751949526708158	7.855587564244147	5.917599535134748	7.091501578804475	5.846220258961637
AT1G08580	4.101164414515899	3.711405501789093	4.114552762624538	3.9022408977696323	4.144330247213257	3.4819241005664554	4.110644168499979	4.031456177115321
AT1G08590	2.637175352612551	2.4282670604286585	2.2802850624728124	1.9164013238217992	1.8045811693857225	2.2765764197051763	2.3723507833289466	2.077385164594166
AT1G08600	2.699299999783492	2.7049309017032384	2.9653809706602647	2.779878171339782	2.809362283734729	2.7377263420747893	2.8841648214733993	2.9004462027466142
AT1G08610	3.7148259385814075	2.5651914904523876	2.383755954003688	1.9272958677977075	1.8329631091979368	2.36905333310349	2.343002719809204	2.55050874163711
AT1G08620	3.4839159768362857	3.2440818827312246	3.686764834217653	3.740590484510607	3.642283117646195	3.2480500254995963	3.758089223013067	3.459396042176546
AT1G08630	8.549030080878465	8.608988125789523	0.12787767447251558	0.2731588461900794	0.09110863398052807	0.8067018864532084	0.18172274888297735	1.1096852462113136
AT1G08640	4.854483382200098	4.98422566309951	5.323566408764549	5.209318026635833	5.48916978012148	5.138958630265289	5.559947562955086	5.232585804413607
AT1G08650	0.5811851272645409	0.9214002093757071	4.3090453501327675	4.809680263312255	5.0891800707596975	4.876224727490313	3.670973485813027	4.878489224884211
AT1G08660	4.782108484979902	4.940781171951419	4.284318446264351	3.8419229141594844	3.6384872028906328	4.066570895693877	4.394649693993896	3.88662485952054
AT1G08680	4.068992714411483	4.07288833601583	3.4262216457144326	3.4188427648885518	3.3268961411318836	3.1478746662621506	3.4223718314543348	3.498436616213669
AT1G08700	4.2812526558144395	4.222155644451169	4.940571268217996	4.718298088849986	4.700253136311602	5.179654801699027	5.041127102222262	5.368939349420291
AT1G08710	4.061403035006045	4.317554770079762	3.343954659245492	3.3093564363184114	2.944334512850895	3.1656687034199233	3.770631940271149	3.2098377499127317
AT1G08720	4.172876103153918	4.634957737960311	4.009970328004052	3.377378647013552	3.5096418922918318	3.9829195166364015	3.8547919725203634	4.047104408272862
AT1G08730	0.15274960772263962	0.06452644365531211	0.23064137157260006	0.3821050959152899	0.42081829035914076	0.18426501788306357	0.24608176414845967	0.14659889495902456
AT1G08750	3.0176992403030267	2.624357665225675	3.3011746246274356	3.053131418754712	2.931733918421581	2.6759568374309097	3.2745653183774683	2.8733226561981553
AT1G08760	3.8718792082578966	3.785135384192891	3.763567005660459	3.5495238963642586	3.206437138311761	3.4511330580969712	3.7167686091070196	3.52192376282261
AT1G08770	4.999982336469393	4.7671845659706	5.191457913523804	4.838087931554246	4.744518615504783	5.303609807563662	5.304284746288458	5.284657958227363
AT1G08780	3.878195067016689	3.563221601187996	3.6923583646511102	3.7066588869820953	3.53654569723584	3.6911178602309067	3.872976337374146	3.8567754367769167
AT1G08800	4.321249501115528	3.9388112590339097	3.9790860503906726	3.8737656826201916	3.8987332413773825	3.4588535083987235	4.069835560368875	3.7013440786769887
AT1G08810	5.566035087412496	4.316629052684031	3.6782729075842298	3.73276518279355	3.4975955736819277	3.5844301138930437	3.995203682213898	3.5408250784650708
AT1G08820	5.259958168161168	5.636954294914326	4.874960922480871	4.398379805376372	4.169668046133565	4.782025651137771	4.900171076452321	4.969275258093706
AT1G08830	6.549796235764655	6.4448202717736045	5.381562628740646	5.2917912285096795	4.825891849790155	4.978815584963917	5.254028908111972	5.269510682108202
AT1G08840	1.2399565634520107	1.031643186713853	1.5659250745691609	1.5062804454576701	1.3153062216887572	0.7685615299819152	1.3742565066289079	0.743377271308311
AT1G08845	2.9811957453211866	2.613372714624627	1.5152111318684138	1.5609494702447855	1.7226653269434535	2.1554591404624777	2.186774477182179	2.268479974088822
AT1G08860	0.0	0.0	0.26551560684995207	0.0	0.079767479607913	0.2182692404995816	0.3034875849264373	0.15341968414480836
AT1G08880	7.040386176914589	6.646550730727858	7.434351603948369	6.669937625237726	6.79858890478238	6.382866765070992	7.195887453561682	6.474040466722713
AT1G08890	1.587129660071257	2.212012361801716	3.0447044527699862	1.9697969855792656	1.815207912011102	3.3945989559123393	3.0753382297457423	3.08555726444889
AT1G08900	4.922428556037998	5.0450254848211955	4.960226349965157	4.540969971765168	4.31564190323276	4.576452981639918	4.926683618466743	4.871092269425362
AT1G08910	3.6339069239770283	3.6323972314958772	3.339812348349976	3.186414425242583	3.092288644973043	3.3280501250062016	3.4342922494841406	3.140678587792798
AT1G08920	1.9895716522460416	2.124163817017729	2.8458443375871116	2.2286924509700334	2.4098641068084365	3.564672946905411	2.562882469819295	3.399284901897491
AT1G08930	7.565376383184462	7.9365247619418895	7.290055690931526	5.700697706380211	5.770691552233698	6.940554661038111	7.69064692248089	7.579709010899098
AT1G08940	3.5936953313263467	3.3220543948763748	2.182410103776748	1.799919708347226	1.626528977085064	1.95749375598432	2.9493697250197437	2.4843997555581288
AT1G08960	2.041255463152336	1.7597824945985145	2.9215267037712147	2.6594642456857724	2.655597643527878	2.78625778708587	2.8350840402311763	2.7754597983712346
AT1G08970	6.389531897686349	6.102521304004207	6.014528358734336	5.82959666319488	5.881444294044597	5.750927984323774	6.0523627998456275	5.97381539438508
AT1G08980	7.752503525645359	7.787886976634014	6.061515515562181	5.0534337715326005	5.110280102458533	4.961060726864742	5.984160637726555	4.54888391475079
AT1G09000	0.4794647741576294	0.21147249397400097	0.41402129573581636	0.5530918809643643	0.46456226344383866	0.6669859989242906	0.6055234573130032	0.5755718023664023
AT1G09010	5.851360058358538	5.992413218176071	5.103699250916353	4.809205759645162	4.77785419382469	4.819084177782381	4.999093848491695	4.909561905107532
AT1G09020	3.519509250570743	3.3880933475036996	4.033805199734398	3.7009876706860476	3.6013857248196257	3.8416545770710524	3.9915769514818895	3.9920125266527755
AT1G09040	2.070275620065202	1.8739649203095792	1.8387213909468192	1.3958010774604142	1.232205586330723	1.7537486144945205	1.755980409160519	1.873060319764299
AT1G09050	1.6879042123671968	1.7340507304557953	1.9007777618930983	1.1624493472184994	1.476533246011305	2.4566188860657094	1.588543105992879	2.561340230553567
AT1G09060	4.505497648772128	4.4476242797382595	4.355767479943383	4.25204482205383	4.268806013372539	4.045028353774486	4.1994455988468316	4.278912781151069
AT1G09070	8.58764633349893	8.820058706343833	7.803370602852253	7.9094100792730995	7.432034202311097	8.296968005590635	7.78728024539851	8.387260668076724
AT1G09080	0.37987040552356127	0.202616178268334	3.7625613808733918	0.777373825730914	1.557103625914046	4.096204641134555	2.888813014343869	5.263668717741525
AT1G09100	3.998598584487544	4.401462356123075	4.309372240281867	3.944324147273024	3.9035083980907728	4.390099639753171	4.274903062356765	4.669458134501019
AT1G09130	6.533000529075458	6.590899718855145	7.067920157098811	7.169457409516994	7.107668761896831	7.24343061302177	7.326499454725418	7.402857989348537
AT1G09140	6.398779046648253	6.384761934747073	5.147629730393452	4.784823967899253	4.286095474790943	5.2320223838374975	5.463621158181712	5.177838659900627
AT1G09150	4.485002039706263	4.18239150702321	4.309490058620141	4.113599319952767	4.057089670091503	3.915735664352882	4.28161805895909	3.938018654218306
AT1G09155	0.0	0.0	0.2131003299357597	0.16263618413552122	0.4177709975355639	0.0	0.0	0.28802570753223333
AT1G09160	3.57899858115419	2.7114895353197044	3.8409785446151865	3.5087575022503987	3.662034179759476	3.980112771766656	3.623476214744442	3.627049737239364
AT1G09170	0.10508519351911365	0.057758762181267	0.2638486749146141	0.28085920842085105	0.3242817637534441	0.0	0.3368139420467015	0.08364996885237791
AT1G09176	0.0	0.0	0.0	0.0	0.5851639914266804	0.7812432403794798	0.0	1.15969721408118
AT1G09180	0.0	0.1325581228560447	2.014130778773119	3.2489210168933385	3.493250419009785	3.7092297808537023	2.11301294457917	3.475886915113045
AT1G09190	1.519783302894604	1.4516570484201683	1.8263501403606222	1.2190743591326685	1.1920782939053842	1.2279846504683198	1.7217251465837327	1.2529095955990077
AT1G09195	3.7006396288364285	3.6865788025359363	3.3136410110667893	3.002319552201815	2.714918409682805	2.9592025578088754	3.4328446189132857	2.944326699354215
AT1G09200	3.004384157909142	2.400930884249191	7.034782982781191	6.4876069126125895	6.726418932207279	5.047794076619025	6.496821826563901	5.151759180828481
AT1G09210	4.1103044748619935	4.102118138180554	6.063042169195602	4.605960907555168	5.209152513701658	6.189584585599461	5.394594439645099	6.962427111697487
AT1G09220	1.8392280755675021	1.3873618606343026	1.252332057731521	0.78022717598628	1.2755388144381168	1.2610295929627608	1.285284458953905	0.9704305464029467
AT1G09230	3.8798705663857787	3.7486688710175917	2.4913190266332967	3.2726514339852613	3.1934519480470427	3.599514995208369	2.7751009949607375	3.704079959920297
AT1G09240	2.0307262208910335	3.0127083252863227	3.7418353819141927	5.68402708036091	5.592058858727799	5.51696306446052	3.3283623098557253	6.462633168112624
AT1G09250	6.436167748891695	6.794148713106513	4.629354251698795	5.032932851624731	4.800735926552064	5.059373267064574	4.317850246109817	4.634087084624442
AT1G09270	4.875117240650531	4.945642924289271	4.859253857350623	4.722508465983097	4.579627551334192	4.627625810184336	4.858879641042174	4.764041363423441
AT1G09280	4.873025214008596	4.927046587033341	3.5336139255184325	3.671197222804733	3.517951442764809	3.1116705119282715	3.564233553288764	3.134955084175619
AT1G09290	4.25685165437417	4.0894712407653095	2.6200712775047448	2.610224716023975	2.7581189199096325	3.0218330009111027	2.9431666083551478	2.9664929981731585
AT1G09300	2.336353593619104	2.06646054968961	1.9816007870541712	1.410485888532948	1.2416576051194288	2.4720958198771243	1.9510013562563728	2.7347615476612823
AT1G09320	4.217066786632968	4.169013858556523	2.6467751620267084	2.3932802195708422	2.49230095504189	2.5612218116891095	2.893569054754518	2.6830509543200662
AT1G09330	3.7508308755067836	3.6026602353540835	4.4604143142917305	4.197121836168799	4.064719223399809	4.31009369638937	4.445053740837903	4.325998545061453
AT1G09350	0.0	0.1574433131393828	2.0967927334227348	2.242197446915522	3.023098535762591	3.9856335155191123	1.119084698895747	2.803701400135106
AT1G09390	2.1353123196949992	1.7578636933183118	2.175734424160765	2.2164758852519535	2.211846590552858	2.61897769465417	1.6800531266242045	2.983711813325939
AT1G09400	1.0671035832071505	0.6063789403238578	0.16635623280063247	0.1264781419371919	0.06071263391945035	0.5791580129691063	0.3057008941930038	1.1293902060341485
AT1G09410	1.3805219502286679	1.4509497589907756	1.0459912040313302	0.4244959760663108	0.5407093711313973	0.5470469419127315	1.1451470086222093	0.7538393569658632
AT1G09415	7.281186313532075	7.601302307695648	6.427230181606819	6.0250666278782425	5.874092636732131	5.572071223706232	6.539024702980724	6.16152673428849
AT1G09420	5.5121242830244235	5.828164956906864	1.5287112064696475	1.405395272156034	1.2847961115615052	1.4849619573662989	1.5836630515441197	1.7339376968521907
AT1G09430	7.666038254784239	7.949541716358078	5.185888502816077	4.590928130440089	4.633590565037097	5.011147569795138	4.9917462062157325	5.509161596003063
AT1G09440	2.7415496473753347	1.6392498821826997	3.3330971339422644	2.8662596406702274	2.947840230051172	2.954092875587865	3.112476388908313	2.6934627826003594
AT1G09450	0.1530691703857139	0.028810562495362547	0.42196997600062225	0.17293941790494272	0.10390091134736754	0.0	0.1934837311438975	0.08264256715617438
AT1G09460	2.5664418766782413	2.053217855252847	0.345661972104225	0.13944478511168024	0.3080344589686235	0.0	0.17721996020691064	0.5556097281499011
AT1G09470	0.22070833457680314	0.0	0.6066026532485904	0.21005552906558073	0.4123470540537593	0.39711269773613467	0.32461532505675506	0.2841234809446622
AT1G09480	1.5182636095782942	2.3902561135613354	2.143122967902701	2.020108135753033	1.6064442568577155	1.364546707178143	2.647894336987756	2.141477989891134
AT1G09490	4.257690724912473	5.149104614289348	5.20407666113946	4.75899979411281	4.586035257698944	5.686302477382125	5.173918273061495	5.797344154641685
AT1G09500	0.07138375301255162	0.4970556997952542	0.8999933831048949	1.007167928733365	1.2348774544433812	1.858080148689598	1.6705945149497328	1.5543287051845374
AT1G09520	5.076824606941403	5.528018696707906	4.3166649817801455	4.037650940086006	3.733268940120592	4.330875324670715	4.326940673607047	4.885543748402981
AT1G09530	5.494214995510076	5.66091550759233	3.1472598987509643	2.3173811430898863	2.4666757565321697	3.1605366638603423	2.807118349503237	3.282240712488169
AT1G09540	0.6444651922121427	0.5370860098090522	0.16183344851681297	0.2363206759232577	0.11568733334996789	0.0	0.08039700770502937	0.11422701046945909
AT1G09560	6.701250730166028	6.563427395412997	7.113602745241512	6.162031457849953	6.218700493198371	6.52369739237161	6.71287167321998	7.107552596591771
AT1G09570	7.325229785930504	7.870647990178806	4.760752067357652	4.812623225537831	4.599083760344649	5.247343364600325	5.117668644304902	5.3814227019032
AT1G09575	2.340281641918845	2.5435970261347154	1.1031791741309795	0.6914274985777427	0.7589385690923591	1.8686799886080259	1.0763623210408408	1.2426408937053641
AT1G09580	1.2387933802577602	1.046535240402606	2.162692783567471	1.6719765352487004	2.027515027915434	2.4079410340926493	2.0872489353282506	2.0131481541611778
AT1G09590	6.109736387563482	5.394854965324297	6.254870678663424	5.599412877914998	6.074539536366015	5.668033866685144	6.308935788345818	5.96348237421698
AT1G09610	0.26306830713163487	0.1244800364534998	0.6500392495509872	0.649811992469696	0.4153479694029277	0.2530384166632135	0.126444071039151	0.48035627455123975
AT1G09620	6.874040634664437	6.838975551352268	5.999456228562416	5.722083767152245	5.850055703986978	5.212534793853225	5.840919295184613	5.638283594298014
AT1G09630	3.9755426597376373	3.333168269345572	4.516171435947826	3.739087819155188	3.675226121655087	4.086063056423811	4.5367000671818225	4.317592227825971
AT1G09640	8.044679633268547	7.949531938358485	7.003920210479386	6.525170551345786	6.721954530636004	6.357813176866889	6.860312713080296	6.793853503902899
AT1G09645	4.835155460713468	5.021833904202133	4.75087972781229	4.0783086436152916	4.207440699169525	4.24862994730789	4.772709289710785	4.507377679107934
AT1G09660	3.776738880760474	3.3781106197707595	3.7724292290251555	3.4959916689356625	3.3234322657452484	2.9601212606209386	3.725607679798199	2.8876645022360314
AT1G09680	1.651416980295196	1.7070931291771676	2.2354920390991824	1.545977561858363	1.4537626642364136	1.9469307505151425	2.384319046992084	2.6059311185557346
AT1G09690	7.400876534083832	6.660949634918349	7.430195109446527	6.891131311295451	7.262803138794514	6.678219875285931	7.407921856957916	6.901828527639178
AT1G09700	2.9048376980299615	2.4123087189220636	2.372466216506274	2.2472015443476447	2.264407146480042	1.892979230404065	2.1089879606545674	2.257165213076811
AT1G09710	3.435150205868573	3.699285710240257	2.900379635473924	2.8797069074833535	2.481373873696203	2.313953573736624	3.043062218949242	2.232130755088154
AT1G09730	3.8125781841857744	3.732044640251681	3.764103603009222	3.4895186428660976	3.382151952541439	3.427699115473201	3.697975192302445	3.711248641989979
AT1G09740	3.9452995480501336	4.299549390460045	4.180190443240932	4.051844202204835	3.818095503979778	4.20470064272107	4.251972353746813	4.555030589202733
AT1G09750	5.127830858004058	3.9180199572634455	5.322786807808542	4.230680007763264	4.8139124687809005	4.419740630294142	4.565187669165887	3.3410990972220587
AT1G09760	4.497427961933511	4.265139937797353	4.190558545310554	4.087743527665751	3.9450240179767286	3.899246122850351	4.311600442249658	4.085156859321111
AT1G09770	7.481946993944612	7.6626731257243605	5.78104592035131	5.455243247475698	5.3980107476532115	5.202739608771756	5.695082464417221	5.421009306051535
AT1G09780	5.460663088849691	4.655724377059653	6.201760445183302	6.1003908210937245	6.697784979550393	5.341934127968729	5.982656447496056	5.6197840534195125
AT1G09794	1.950688804042519	1.6664289288312109	2.0015431847074465	1.124156533532315	1.7718288829375421	1.4513418922857548	2.2204832065021956	1.3722688166157886
AT1G09795	5.1894974811341195	5.168407379629243	5.682455614903988	5.2542421178326055	5.391801382671003	5.241186667187522	5.868333213127607	5.2819415884015015
AT1G09800	1.0583317431866046	0.8166145128211134	1.0717359880086528	0.9269202144266062	0.7989342916353821	0.8558130113746474	0.884682683604129	0.9807343415732014
AT1G09810	4.104426075282647	3.27230257979833	3.1918615127156507	3.0529609242909967	2.9486324708736413	2.781015207162566	3.586709307192625	2.936808460551194
AT1G09812	0.2895779374740386	0.4860063871580577	0.8823580143771762	0.9622876566802365	1.1766472277562816	0.0	0.6877285133419508	0.5251109883450481
AT1G09815	5.499907216085802	5.120499186714586	4.901688843607854	4.565675829586096	3.9957525399568867	4.625562092731804	4.917070809671773	5.100012131464923
AT1G09820	1.9073249494324578	1.2548727903341386	2.237362885608227	1.9204067611988929	2.3870225299586796	1.9148920764524413	2.338311081402791	1.7891082069692474
AT1G09830	4.449792246086126	4.171006079131029	5.001610173175554	4.482880974242905	4.708305681343871	4.605811995394457	4.985887171986563	5.101186530006268
AT1G09840	4.344644670481962	4.126257834571021	4.503130650475189	4.404644128705305	4.283011836840853	3.834463561747868	4.503481670283114	4.133687615734769
AT1G09850	4.183218214845606	4.2815350768137375	5.218032268219551	4.25568750956433	4.433945805546122	3.6225242510241036	5.289730509608763	4.048544557539963
AT1G09870	4.064814672992339	3.8760589175458806	3.880721919019556	3.8312947781170736	3.7551421036625516	3.63899985516774	3.7472494881868865	3.92697139548897
AT1G09890	0.03659753802126966	0.03301625693757352	0.5727955561003859	0.2420802020677103	0.3689194896754675	0.47921602424256815	0.12977353587011475	0.4204074059284342
AT1G09900	4.23735587785588	3.4601064830541914	4.373038493385941	4.01682806161422	4.151436502653446	3.277287927114803	4.261246416924523	2.98303140442061
AT1G09910	5.1437092695566164	5.472021188623809	3.639314655956339	3.4698761462389576	3.2452160885689634	3.3869360640231005	3.962708021801872	3.771904800489728
AT1G09920	4.676048659668735	4.478347955307208	4.335462070347362	4.396889002871503	4.1270494875741255	4.165473924472175	4.571069027939705	4.343871249858215
AT1G09930	0.18013085058593098	0.0	0.17139211206831775	0.0666522977765351	0.18025273653020704	0.5321746366124821	0.34941771965846824	0.0
AT1G09932	1.0461922870337315	0.7327720074795592	4.735527297353019	2.2979163243946674	3.8334574708268945	5.045797980992858	5.03207839011505	4.870002162885587
AT1G09940	4.782785047095262	4.863145974836513	4.296065112000426	4.453313792862315	4.299954663195904	4.292743814875198	4.404376300718936	3.7195690010314615
AT1G09950	0.4516297521001087	1.284042949041852	1.7331300569806205	0.6067090426919035	0.6527933459264424	2.624605586363796	1.1598982716556336	2.585346983604042
AT1G09960	1.7864773949629014	1.9013938492205702	1.8021186450437405	1.8678206026037352	2.0463258486416707	0.7887001052173133	1.725444243783313	1.0320675083398547
AT1G09970	7.264563137020465	7.746138548418959	7.3094375282844	5.706175735124953	5.541220646448696	6.988919237258213	7.539649047610752	7.057482253843578
AT1G09980	3.2975919149085064	3.1802409219911514	4.1072922821160835	3.8024830048871956	3.663070734327422	3.733717909037264	4.141322321846065	3.7308427628542957
AT1G09995	2.7545934242048373	2.838106637115539	3.0479719163630956	2.247081671475657	1.9547103966211574	3.1002754260729666	2.901407016935401	2.3944934341954514
AT1G10000	1.420021049193884	1.0638940058918533	1.5572539421029687	1.2966429056805422	1.1244484491586215	1.7312360403978764	1.7961383826770405	1.3052021289387157
AT1G10020	4.93906629397527	4.266982245826356	4.534721586490404	4.4147468339745615	4.1562686882315285	3.5379343721894885	4.295730756379148	4.130598290874753
AT1G10030	1.98797703643978	1.5761928178471534	2.397739297537685	2.1437788980001216	2.3587378847152713	2.355625788554446	2.4587602532689017	2.0817004693155563
AT1G10040	0.6566401486675594	0.8045264510180158	2.331215872322406	0.9807406832307468	1.040897333858068	1.552659093101859	2.41204753876531	1.813188921987663
AT1G10050	2.4867312753312496	2.574004818731691	3.7064039716355492	2.4963569413049416	2.6378716006716925	3.732400789898881	3.733028210862599	4.171091246684769
AT1G10060	3.5254452700631114	2.6241429598318904	2.203224042984516	2.3244944551030233	1.8893184222425057	2.5350942047588663	2.245473267452168	2.370291717674668
AT1G10070	8.669591289347474	8.754503748945075	2.1563583101631334	1.5344570799441475	0.3413381518851492	2.6118925315001	4.405673569636006	3.3240966549861466
AT1G10090	4.025396923466563	4.051216978903804	4.419059374062368	3.335673678531477	3.43443839656362	4.892830781800811	4.443989698486293	4.410648149592418
AT1G10095	2.90599630711742	3.28570822279846	2.2656545497360057	1.572171156823872	1.5017326264374096	2.0984445706224824	2.1661415983930565	2.1819921532115467
AT1G10100	0.14675541967750683	0.47083769012644394	0.686529542597629	0.0	0.0	0.4962123337612305	0.37206642912742044	0.0
AT1G10110	0.3595660372903914	0.2524987448490985	0.7408796529160436	0.3806257013976287	0.41191527624710594	0.7469055154419753	0.7207764490916442	0.45701616697718017
AT1G10120	4.216557652832386	3.4671160661470966	3.711729430237701	2.9894944522847067	2.8000655223652586	2.3698076991423247	3.3945580559443362	2.665732786968132
AT1G10130	2.8993592819112357	2.7805250604709935	3.107632621219188	2.7987142299567056	2.644844609391135	3.0253142646404436	2.9838261401876243	3.2237341465035465
AT1G10140	5.856610592031788	6.684511903132533	3.8180604657790735	3.370822844343184	2.9943430430763747	4.437535917553612	4.0783634912418	4.435068263157332
AT1G10150	4.750440714229685	5.151204898809759	5.333910821050287	6.022782827274114	5.761182944597338	5.6217976864919885	5.626729887726959	5.851952386237874
AT1G10155	3.0383353948456233	0.9576991044328429	1.8395460453603618	5.010408102425189	4.897855837267904	1.4875123436672977	2.121705034971488	2.1059218850773225
AT1G10170	5.66234009788637	5.779934697301785	4.983001562370073	4.681153275456165	4.5215544801412735	4.868841033143992	5.129336466650967	5.003155151842264
AT1G10180	3.485190069068992	2.9508171305097513	3.700586181863413	3.4601364013603026	3.3892691193355513	3.1943948903442685	3.477592100588487	3.2923200988256505
AT1G10200	7.091433630323785	7.634000436648542	6.4173542631629665	5.477355595119896	5.251934829994377	5.516384863793582	6.299542375197839	5.794840764668806
AT1G10210	5.198594932259325	5.365743712723246	4.708440104030856	3.807730676984755	3.6590541476378093	4.480956387683392	4.656114244418939	4.99091250504391
AT1G10220	0.6011905155717068	0.0	0.3163603424710335	0.0	0.0	0.0	0.30653926231755163	0.0
AT1G10225	3.2583829284488415	1.634922844573389	0.0	0.0	0.0	0.0	0.3078055048575233	0.0
AT1G10230	3.5239054606782103	2.890586455863539	3.132129703994458	2.184087759845505	2.7945243495042065	4.424494935608617	3.4735586777374836	4.354409779290508
AT1G10240	3.364997461891681	2.806586927782612	2.4923731874664785	2.395508333213241	2.4740656147476936	2.3431648531086777	2.8006296973799394	2.6914758210985426
AT1G10270	3.3544825703986714	2.464703108596322	2.5403561493714064	2.514114689525166	2.5798976262023845	2.609984267408419	2.5413954552056914	3.2074103963832115
AT1G10280	1.2347175800654915	1.5301213888706555	2.5573939201806875	2.77322397211386	2.6885010657753625	2.2011361975344474	2.64105158470728	2.226228988993684
AT1G10290	4.211444657213028	4.470342843996684	4.7502286962842675	4.143017910398418	4.135390195546478	4.4358817668480235	4.8663684706460835	4.679616935429912
AT1G10310	3.670598701301385	3.0754118110214455	4.175626598397398	3.9051434097851336	3.903407752461126	4.05115096095517	4.596921608547384	4.171272989282667
AT1G10320	3.689274255771909	3.427443616724889	3.477633351800529	3.7708236323916644	3.3280130963211336	3.1199642807830212	3.5838800903913883	3.1169160520943096
AT1G10330	1.4294291006821092	1.0252819463019174	1.908282020331896	1.6155655908938678	1.2703395777429116	1.3260123334528753	1.781226127813507	1.6914573139686493
AT1G10340	3.317488791372705	4.30415963261384	4.7932397348226115	2.398382687334646	3.297867055647327	5.101466813880086	4.825604810349776	5.9425390427358735
AT1G10350	3.835931266271595	3.562841103150763	4.579139080772893	4.03189259066076	4.092875213385461	4.038085339810871	4.455955596261882	4.101154268606607
AT1G10360	5.142180001423869	4.90963307977847	6.66761314288293	7.193668505522581	7.155782833190707	6.057967065035064	6.5992493923839435	5.689942757667637
AT1G10370	0.11757798724827088	0.10635829250272118	3.8610900035043785	5.521165985784043	5.701562998712178	6.441950780780766	4.443880020029033	5.128879954754102
AT1G10380	2.3701793655576777	2.233535705859139	3.098800389357937	2.810780237673701	2.912983068821632	2.0453999550031865	2.3493593795728493	2.4052631233939334
AT1G10390	5.6662483454782935	5.655334299359329	5.037381059538465	4.830679588877298	4.653033560069751	4.686509082719115	5.084866403959599	4.903465636108136
AT1G10395	4.013603248209294	4.0066532132113775	4.101696430048112	3.6635970048176847	3.60422238609377	3.8391203495515622	4.197399833058465	4.033780917088258
AT1G10410	4.324016492343087	4.280963232726112	3.9222678765350527	3.574704715506208	3.8546578931808613	4.293335406807176	4.150075085320562	4.215782701528225
AT1G10417	0.04206441486503505	0.037955172918436086	0.6427271071397509	0.1715048556504464	0.18671304981941775	0.6481220946506693	0.492062659912394	0.7331711112035836
AT1G10430	4.771433554829579	4.959238122639136	4.5485323254236905	4.298316621774017	4.285516602048652	4.002467844848427	4.522853954264419	4.300875038053482
AT1G10450	4.252629921881055	4.402737036588797	3.4140902256526466	3.0893875690636	3.0101992809933766	2.85530116098314	3.3978907472024495	3.146888845872171
AT1G10460	0.9326989911687311	0.15960833397114244	0.7981996338838498	1.075815528285914	1.1457843102722922	0.3206311993004173	0.6731570360657693	0.2276957581504431
AT1G10470	7.476941328262239	5.984065047927833	7.006987899230324	5.9571115676965505	6.154058728300373	6.936649334387264	6.62181962568231	6.697035848499597
AT1G10490	2.979529573673984	2.7043013279750503	2.8279826571548603	2.7188820038035906	2.8505705173428586	2.659189784828103	2.799965337305376	2.7171005609165935
AT1G10500	6.276121826894224	6.10625297385809	6.886339777825882	7.0872074118919315	6.782989652041264	7.494286391798765	7.309646329613345	7.613524323768141
AT1G10510	4.182709789311735	3.9892205585563953	4.434346795065152	4.410346686411672	4.328088139098275	3.980504131723789	4.397335235115893	4.04552142983331
AT1G10520	0.2399341399931949	0.1887042693496427	0.3163603424710335	0.2875560609561707	0.2713491628557602	0.48169640363257	0.4879531112070734	0.3474299322909667
AT1G10522	3.8382110480765554	3.72514059422159	3.4815483368893263	3.0439805709111454	3.095961545856713	3.462339053112224	3.9753821055347256	3.144577338718599
AT1G10530	0.6672409248317506	0.2773087189815293	0.0	0.41632341107160314	0.5565667923850112	0.0	0.4039622149589037	0.5504911917455294
AT1G10550	1.2913953660859132	0.18260809689451066	1.3306838104927445	1.396644912574005	1.1584779574875794	0.25262902832276507	0.6729672762819167	0.7849652240979399
AT1G10560	0.2663375736565503	1.8159929505781998	1.4695411191235324	0.7087419058820685	0.8572535698596554	2.687298308652746	1.2473981060016133	1.9964400072718724
AT1G10570	4.328792545573618	4.484117352994893	3.6898346872321515	3.5911177408437793	3.388011829130072	3.2198384999626124	3.7433675625864407	3.2560429390858205
AT1G10580	4.921815567453266	4.829234684893769	4.6271232131157	4.428174998950611	4.5388640549303085	4.020186390987096	4.730829100892909	4.279666374820452
AT1G10585	1.0209366629548302	1.3035321518772145	0.5735116703881196	1.6199765241046706	1.530216051138614	1.489802355100143	2.077484145158834	1.090442491752326
AT1G10590	7.8183759710569785	7.794477764302563	7.139414183072997	6.621472869826074	6.67707707241455	6.933946959656558	7.094986345264975	7.054926922864758
AT1G10600	4.979425099927389	4.923506953771345	4.640873685139191	4.622195662930027	4.332546570898055	4.413942365187277	4.829422306500851	4.314431959473673
AT1G10610	4.304672261964452	4.424918032076867	3.879410543724865	4.076657946010735	3.7906395337907774	3.356138158056729	3.997864287143822	3.2766312445500345
AT1G10630	5.305404901597302	4.999313637535288	5.839761170756951	4.997471023374353	5.271307770922483	5.786676877950862	5.96918242703971	5.77219195153754
AT1G10650	3.911268688105589	3.6370261930594143	5.288536524498745	5.907354374996788	5.702222776563802	4.334344604905434	5.4808909995376665	4.532180319994125
AT1G10657	2.0079580029726354	1.5521063771211396	3.912245918006599	3.303559016649704	3.544281407245496	3.396497677403608	2.2747999468441704	2.617012792180952
AT1G10660	5.383905740381178	5.516997166556185	5.378940834187787	5.404084800545749	5.289734020649346	3.980040614651999	5.460386594871348	4.3206171606546135
AT1G10670	6.428482955383413	5.945409742609163	6.588633547570198	6.285242193732634	6.310740738680576	6.335631834269168	6.357505990917633	6.299464650303004
AT1G10690	3.41814328848566	1.5048830356844953	4.598109194604346	3.696823999627722	3.5294724600467777	4.922536004404787	4.116670900201271	4.932976394206018
AT1G10700	3.5879560297582196	3.4266771445040707	3.3827984131299513	3.1110834739136983	3.343016158759289	3.724534134944433	3.472148354817018	3.7950233259174246
AT1G10720	4.707954058883987	4.535029392299958	5.074474341387707	4.427651490186416	4.264596292852343	4.947345260870016	5.187819928856283	5.268525256532195
AT1G10730	3.345090318698228	3.136311225624195	3.112303082683861	2.784417052531117	2.645372311035874	2.966078018995105	3.261897142162889	3.1793214004262826
AT1G10740	4.615104537889284	3.985539277473063	4.393833059428107	5.697281503071038	5.650599469949826	3.994865289728179	4.218111617233354	3.6471333199636295
AT1G10750	0.03638015475897669	0.1571068307108857	0.42129586471205704	0.484927157600906	0.3477737862085794	0.1976843104958758	0.18945605436435753	0.2242073285493656
AT1G10760	6.143169487449982	6.713596513722802	6.3381591116675455	5.296098747651757	5.308965261060659	6.764121346398656	6.370487531071938	6.8277512587531275
AT1G10770	1.5125998135436507	1.4965164221693723	0.0	0.0	0.2925421067013383	0.9773473006986698	0.8249799736876027	0.5297612434412453
AT1G10780	0.6093672094913454	0.33696085594421976	0.9155661110605612	0.8722803217105867	0.7332071296739829	0.2914697103285186	0.5138806492904362	0.38691322095761616
AT1G10790	0.22797943785039215	0.07233399435306535	0.6241344894999529	0.40558999264766143	0.936356499414355	0.523603630123409	1.1042020741976941	0.20198782120174055
AT1G10800	0.4417791654178592	0.14744399656731658	0.7481955438767378	0.0	0.11059673033476213	0.29739649603037555	0.0	0.21070966992357998
AT1G10810	0.6324409123656558	0.5267174897006361	0.6598018895346669	0.43057252141237	0.3158014519334671	0.30376730125414597	0.35607991959972235	0.4879839009104726
AT1G10820	2.9664686204885506	2.613048950591678	2.7578416401902124	2.654875760127828	2.5389832982929943	2.6123304886660033	2.7670641315808986	2.2395079300760203
AT1G10830	3.5238794083265224	3.041095484868933	5.004876086294606	4.980854679593196	4.760751786675532	4.805772446558792	4.8644770492498814	4.780558711054667
AT1G10840	7.098770237316015	7.054714104397051	5.524321604443409	5.477500093103603	5.414801402522084	5.242851784612372	5.484226962179265	5.316294828890904
AT1G10850	1.1916340084805905	1.5619167027844898	2.6792171294136438	3.1955325209402647	3.153420290020456	1.6214657398615608	1.8370041874495233	1.1475186777615822
AT1G10865	6.830799695534964	6.652584064039076	5.119615414757613	5.0465138813128085	5.002156114923781	5.108194935040611	5.636761271873535	5.521647446117694
AT1G10870	2.044954845697851	1.6316137838979539	2.6569812298602136	2.487668453512163	2.211426136127327	2.578744926350249	2.6968081876386343	2.326831819999163
AT1G10890	6.467532171779933	6.494587492829541	5.400386832779168	4.991647517514642	4.6916853160456515	4.887098881043875	5.603104698822225	5.011332537115667
AT1G10900	2.6112538141693267	2.3746036060944653	3.912796732902963	4.945922910878464	4.770227313939994	5.562771256763204	4.063834865799735	5.594747570125114
AT1G10910	5.261201521507573	5.056626268217191	4.4563300936553425	4.451169716608904	4.33086976152218	3.475774344276875	4.43129055053499	3.3244325156094563
AT1G10920	4.186432445412571	4.061243440301954	4.3682683856786095	4.02967803501245	3.6279038054251314	4.100589124542078	4.519456073020831	4.2713738291935615
AT1G10930	0.5370584957845532	0.3249356311847906	2.0187982279445165	1.6230800202832978	1.8292418203063168	1.6551888399456123	1.7561380541332179	1.3453269830092012
AT1G10940	6.091211907715026	6.180497753907605	5.751145733721336	5.47202293867244	5.38118106223114	5.927355243358118	5.758324674805285	6.0615420841217675
AT1G10950	5.4463903347471065	5.372081421415204	5.549756946751076	5.1883313426422015	5.070319434247927	4.902678146754711	5.35103887965309	5.008788061458317
AT1G10970	2.850301201586439	2.8657353993942145	3.1727897675999945	2.969097235812683	2.8122380853391404	3.085373930861644	3.257420832562803	4.2829103640684
AT1G10990	3.812713747362496	2.7962185956442833	3.2244200668658474	2.4276031813311616	2.459586293158967	1.2663810659377444	3.451447614199769	1.9622271992195335
AT1G11000	1.7255414608309403	1.1204026809230687	1.7957760983916222	0.9573916311184505	1.519498636809912	0.8631024328451038	1.325647878523282	0.9472797645672938
AT1G11020	3.9871443735779906	4.181831942320038	4.243162215436275	3.85271476035751	3.784478454757867	4.087959842195955	4.2474794870205885	3.9590533013148868
AT1G11050	3.539196016729654	3.5799927205835713	4.726578923270715	4.365458866818777	4.068324853358918	4.6190679827581755	4.937799358824097	4.576648939719966
AT1G11060	2.8888579405640606	3.110254704580339	2.8461232210433307	2.807701133282867	2.714199236025581	2.5149909041217997	2.979095343071266	2.5507395613844204
AT1G11070	0.45019549844741774	0.6249005177051856	0.0	0.15265135334834923	0.024960531358417897	0.13787960103612118	0.03415679504863553	0.09611461814679005
AT1G11090	3.1578711188437683	2.7333066773606522	4.742753725181417	4.715192776455747	4.640257572711185	4.616968556880768	4.767750141937345	4.458504483467289
AT1G11100	0.2885513668200568	0.2624306223156972	0.31036903843778635	0.18263554742982482	0.15841696218200974	0.24110151421297724	0.33425277113352536	0.19632461687197356
AT1G11120	0.16577264627229527	0.10184215768750082	0.46989265078415354	0.15762813326991046	0.25041735580296837	0.0	0.10346169769112658	0.0
AT1G11125	0.6154444438883915	0.36470908790105383	0.26527246349095973	0.0	0.2785380870368373	0.26779552062471174	0.37001007274686243	0.9860751959714754
AT1G11130	0.41786861070675635	0.38150495533200524	2.6178912676542057	2.6724678111897737	2.7139625128567735	1.647626376731111	2.3710080135379896	1.6583584862733138
AT1G11160	0.11837373967147126	0.0	0.3142131547794977	0.3374218590410142	0.2511557920834647	0.18471704378444284	0.20993109058742657	0.1780637902956623
AT1G11170	0.926012500923122	0.9006142292874111	1.4052016029415224	1.243845216447242	0.9027355417806313	1.1308029980523502	1.698441405173716	1.2064673424969339
AT1G11180	4.039829883891793	4.152917342672105	3.7730678912073143	3.259076989213434	3.074971005594873	2.8685167967439646	3.912087009193086	2.5756300196041875
AT1G11190	0.4048531114770184	0.25651905158815436	1.0174160169382376	0.596384318711593	0.518283053169621	0.5685025682280289	0.13605991726289685	0.6496303041521023
AT1G11200	3.5344165682962707	3.3500087257319153	4.127588368190871	3.5991752452825203	3.654267378930663	3.344566935361024	4.186222075033653	3.9285083873810684
AT1G11210	4.53166638757191	6.366832148692463	3.9649505567431667	2.471468565737593	1.2430633369159052	4.0490940996888485	4.231940294835447	3.15031594521069
AT1G11220	0.28005815263705675	0.25464014095947035	1.6003706829081992	0.5924760972400076	0.8174629323569914	0.8650132030212405	1.2067236898869038	0.2486245983654091
AT1G11240	5.4688163080251675	5.481419846069668	3.9548134106259543	3.55835113086132	3.9043538751088516	4.092534241395909	3.987266283084273	3.8120825831306253
AT1G11270	3.428441649232065	3.374332993286907	2.9430776095660893	2.3181247685345236	2.0900926859078024	2.102135224279166	2.8167801562400734	2.6413681340402957
AT1G11280	3.6901836876722114	3.256311627983499	3.6286671645228257	3.147139680601843	3.237096030071859	3.2857624299725687	3.3329265684097793	3.3682145817210154
AT1G11290	2.063444607707319	1.7217539892122802	2.6711928177469386	2.5411586263209105	2.658825954111677	1.6827507969366875	2.7975591718557977	2.1391131580494793
AT1G11300	0.5166083306473499	0.9686361146744784	3.0807842181525524	2.628743140191843	2.2891432592361554	3.8561141346932435	3.045489630968887	4.639630091549395
AT1G11303	0.919906683037083	0.9316133318133042	2.9976817573665024	2.176112847149312	2.4318869463061406	2.5219097282736174	2.7481695410179583	2.630118867157488
AT1G11310	5.994799572679534	6.495856640770866	7.819424071517674	6.352946024989737	6.209138295330008	6.921389093041443	7.543418765125232	7.812549526236261
AT1G11320	1.6895296830757591	1.4034429758917129	2.5801045167031043	1.5596303530368165	1.6294130222342464	2.7649883708846223	2.170457717200354	3.127556095639556
AT1G11330	4.083266393460672	4.164677854721837	5.643489111525474	4.2957133339221825	4.196826492750389	5.038181365077049	5.20788644670405	5.620947069414757
AT1G11340	2.682799408527108	2.1535462265097234	1.8607546802859702	1.2338610250864512	1.0800574015247446	1.4455617414150692	1.785412634533414	1.9917124016160412
AT1G11350	5.8078422306381094	5.826892025620044	5.840074939661248	5.152899398790403	4.904987174425123	4.682170636750242	5.816265791914664	4.833364855783276
AT1G11360	6.256959816502793	6.193861494058552	5.1395617692782185	4.360876843225747	4.165125905907943	5.180983666422001	5.300272951667417	5.13130626709606
AT1G11380	4.971777005709369	4.2914023915248345	3.523913063215745	3.6111714804915165	3.036025542630218	2.0182862944876954	3.9789029428287366	2.4741069550084367
AT1G11390	3.229236288801739	3.1553246836859388	3.264769424064692	3.1193674687076856	2.994535003776192	3.0520218921083475	3.39328530631274	2.899314113157302
AT1G11400	5.626145111484025	5.343065702300461	4.024831317544461	4.110682103603211	3.7587552246186053	3.6450140106849913	3.989209917755676	3.6478291029713237
AT1G11410	1.8076202654054934	1.1622000392777032	4.758399444790236	4.581410077380881	4.396174283033675	4.093039953904262	4.2945554965638175	4.167559133328276
AT1G11420	0.7371224941263945	0.6173768809358484	0.5772233896389145	0.9622876566802365	0.7159918172291603	0.4383705367418024	0.38446179667894836	0.6648399452465992
AT1G11430	5.796656583875614	5.694619885740924	6.1260594797223575	6.071519924561427	6.2552040472651065	5.719249874572621	6.224975720892477	5.880645280413763
AT1G11440	3.8990518947265524	3.751784320862959	4.944768774306111	4.712274340652397	5.053766166707894	4.536602417917836	4.895855402664688	4.3251381907187625
AT1G11450	0.33595065954022313	0.2592781218958561	0.32044828365984657	0.0	0.0	0.0	0.16359469790972225	0.0
AT1G11475	4.571655569312307	4.240868612461863	4.572747117599383	3.7537584902971415	3.8690375762642213	4.2931778173320465	4.5243248114724155	4.561046976954926
AT1G11480	6.217974031846095	6.585930421521789	5.140464714465768	4.986869314196309	4.78788500693199	5.0065696968939	5.266679965610492	5.156791015577599
AT1G11490	0.10008624871688863	0.09048371172421413	0.18432238178040672	0.14034411686659534	0.0	0.3509575325144228	0.0	0.13039567084398762
AT1G11500	0.15414881977797534	0.2668848848904563	0.27968111464703194	0.0	0.0	0.0	0.14179622131795735	0.3751472929749508
AT1G11530	6.182913904905138	6.24910561763905	6.388448219523736	6.139692714312801	5.945890986436438	4.594808405356678	6.6213951870800445	4.623955779189126
AT1G11545	2.4498143064946936	0.5169157686117146	2.7102355812230234	1.804815561326222	2.0424970670197506	2.124738019267917	1.1797121584505919	1.3444370250489854
AT1G11570	0.2980621267299483	0.1419407637533716	0.5214220779678518	0.21809003911692917	0.4675525158091608	0.0	0.2752269735600777	0.20300630144055118
AT1G11580	3.3753967716519298	3.9440114128166606	4.256644136623733	4.390588196625369	4.97510823258604	3.4286205880738474	3.549221964330476	4.2554509122355535
AT1G11591	3.5348266622166338	3.3007434385872587	3.3548484391817435	3.104092126579574	2.7906623108196094	2.6561744390074633	3.8272488450674524	3.2159152392623263
AT1G11630	3.782168427088198	3.4823148024913664	3.48331801792558	3.23689053745865	3.2354578942317063	3.68855750431745	4.006154119922594	3.763020970370733
AT1G11650	8.494370836235705	8.572319983169807	6.821183244499409	6.7250641543861684	6.727743382457605	6.343066877081093	6.882917643685191	6.542486590668699
AT1G11660	4.330051456878973	4.1350763541654905	4.310275888401642	3.901087381937863	4.07160389621177	3.817860805763435	4.1725255861727275	4.138197142037267
AT1G11670	0.7304190458090385	0.1418038874473026	1.936227439193338	1.523469192490841	1.5976898541559554	1.7014331585104605	1.9684066408025764	0.9585714500282544
AT1G11680	6.15565546255727	5.883546321294757	6.3313654261813035	6.33551691705717	6.289986838117947	5.993564848193913	6.221128104109987	6.19433964390513
AT1G11700	5.459971223780941	4.768712596304961	7.101875454677512	8.00491214696003	7.422124147331288	6.311580044700143	7.787630918201384	6.2566802214355
AT1G11710	2.2455932834375534	1.2127295378324656	2.1196124842345054	2.4011826029425154	1.9522377570724518	1.3598798556634533	2.0260598277337	1.4918643252947965
AT1G11720	2.5139793801648747	2.5789450481882517	5.697668095016548	5.867588688142828	5.585996996283636	5.614279599609637	5.903879386547265	5.722190646581465
AT1G11730	0.17454165117216303	0.1581773309484611	0.5733324717984541	0.40062808051077786	0.35484304066612926	0.24475398542245475	0.4048068964879247	0.17249858256426837
AT1G11750	6.349605918832564	6.154501941660841	6.433520699009473	6.3381136121678505	6.429508352974933	6.215605743371598	6.468828367069644	6.356527893843961
AT1G11755	3.407426526544287	2.9960949647573605	3.051871889453061	3.069858037328912	3.0027184824790476	2.6326309139281423	3.123449933138473	2.9023324957031753
AT1G11760	4.728510107170195	4.584107954461017	3.4911537251938674	3.7492142832466415	3.3139040321239825	3.504787065786714	3.489628333799255	3.2603123001154963
AT1G11780	3.086143899638785	2.770029451607936	3.4170667070411804	3.2113063084681217	3.533109883171685	3.0684934306019906	3.636509526082449	2.8230619599184967
AT1G11785	2.2361509640536625	1.9401148963012933	1.1891344639419863	1.4643830266706055	0.3786511198162776	0.7196216562459727	0.8671329932430876	1.6197871834444273
AT1G11790	0.811373446984528	0.3864475358831145	3.539178798975215	2.8753271700323424	2.8459132183064426	3.5471059546456596	3.0749641008631854	3.2954025604820156
AT1G11800	2.834851778401422	2.2548145255182543	2.7499000759716017	2.840517158858867	2.6981005498716004	3.2182021478547544	3.209375274708801	3.408260910952021
AT1G11820	5.580426646392041	5.194812190379662	4.598940162000663	4.687721681016767	4.6268706213197905	3.9572301504408873	4.436477774569601	4.009215802775647
AT1G11840	5.8579651154165795	5.844357883013897	7.924719834843356	7.383713500977138	7.380880865663468	8.164087299343379	7.900259960782598	8.360933496983435
AT1G11850	2.1295155580563416	0.952982704161402	3.68064793274031	1.3087206779084544	1.7762420402196888	0.5828003599393488	0.3078055048575233	0.7517660849641239
AT1G11870	4.325026026401291	4.010560425644139	4.236603906250283	4.199666637227765	4.32218043839849	3.947665648476807	4.085779696737163	4.040613832853197
AT1G11880	1.5853565307467596	1.4704858550498265	2.3012784253634564	2.0514131978544063	1.9906342400700927	2.313213617183248	2.2218701585693332	2.4305657084708177
AT1G11890	4.86881874692629	4.499553487588426	5.513241742132701	5.0927792203596205	5.193885750826544	5.365671513319454	5.473331698187902	5.617978302974623
AT1G11900	1.8512863128965904	1.5260920281748709	2.2775346924881115	2.130832958388161	2.224493185126242	2.1153931488112927	2.6203895301744415	2.098215247529828
AT1G11905	2.8019954169825	2.1331987604175113	3.7796930916792495	3.247371206199902	3.060770758972153	3.592813052213624	3.719448756252641	3.8337094490602923
AT1G11915	0.0	0.0853731274134079	0.32965388478023405	0.6575035802548126	0.49184883876521024	0.33272187139672793	0.1685566407186709	0.23656385945889472
AT1G11925	3.004647568434827	1.8925969111841872	0.4655248237124844	0.0	0.0	0.4696654313855749	0.2434854401521649	0.0
AT1G11930	6.459175191215638	6.357533943876838	6.056605291105013	5.81463039130565	5.757525744616565	5.623933617902096	6.263389718453936	5.703516314064048
AT1G11940	1.1427518905828271	0.8540427736746155	2.1853878232882193	1.2543081279537884	1.356061980673077	1.9683470938834102	2.0622597241268865	1.7920224483961755
AT1G11950	2.3832228190777287	2.54880205804701	2.899824210520914	1.9686523672258014	2.00719329651847	1.1292185489302864	2.469537885490257	1.1323382610379917
AT1G11960	3.6667981923628687	3.9665185104696064	4.271176166982168	3.2791140688173206	3.2528985463802353	3.63666414798068	4.144038233811719	3.377728787081397
AT1G11990	0.08451091456110615	0.07636340411552849	0.802331524236716	0.22847843531063322	0.056927186375108386	0.15787353930719342	0.1866677487925572	0.056194143372548334
AT1G12000	2.9376510510082325	2.3789514321215974	3.9739783542772806	2.853181318263578	3.011358656130403	3.6639099982085006	3.510176533249889	4.028519184417117
AT1G12010	4.328078109533662	5.143147898120979	2.7825677747152406	2.8000508345364645	2.4597148689364383	2.7709421263183622	2.6654227715828354	2.299171905226326
AT1G12020	5.95644513158546	5.577000438412535	5.262057337928088	4.893733757068449	5.137047658735378	4.005184055339307	5.423253789885249	3.902625451663016
AT1G12030	0.07603709661684091	0.25706814652123533	0.0	0.20656282459258252	0.2828904018790574	0.3909042682723229	0.1999976308407883	0.2795137813185663
AT1G12050	5.166230782362956	5.449462584917727	4.810283153231401	4.576536168057042	4.294777295754727	5.200536527152794	4.951554193338169	5.290137327599315
AT1G12060	2.671863235603606	3.0769392983860477	3.2780843188655093	3.2305547526317824	3.3475511222310423	3.1353080746119084	3.8157176679093006	2.8153945381562937
AT1G12080	4.647221911068823	3.9337037872438705	3.3780569715790376	2.8558698120284802	2.776883417382093	2.341739921438285	0.931528974381462	3.3407253907917256
AT1G12110	6.9963894361537236	6.004958093177166	7.777050250115298	7.274940808596866	6.891528086292828	5.091224774201774	8.27715870199177	5.829764988016787
AT1G12120	6.1349922116948195	5.798446750165884	5.642249839991396	5.074044860976028	5.042414390957999	5.274251939738242	5.679290074848941	5.131133742218449
AT1G12140	4.794240533344078	4.310838937137273	5.637769755007834	5.231748775227359	5.167692843891664	5.703365333390163	5.707903849490999	6.029959152685549
AT1G12150	1.6863339265212551	1.5637814523361748	2.078447408198597	2.250702565883963	1.7356030406449454	1.6233690834578622	2.619226002697139	1.9009735150194704
AT1G12160	0.7412060819478419	0.2032327582964478	1.1338359564111007	0.7793332021120766	0.7172574586466804	0.7858578181121773	0.15746562595050403	1.03570702837023
AT1G12200	3.5888071443638077	3.7699372158939273	4.192409349654689	3.7154969838183742	3.153563733392799	2.831001172967242	3.9578905812285696	3.781898997261073
AT1G12210	2.0010478814396064	1.8557223614502687	3.150329133100591	1.9323953989366056	2.202204232821576	2.0221202675192376	2.788717689605174	2.92681058350099
AT1G12211	0.42332207082757395	0.0	0.0	0.5704533702635683	0.0	0.0	0.7001241579490435	0.5350933583619557
AT1G12220	3.954365668234617	4.064478106529471	4.4748834990593815	3.873742797156131	3.8123238853200636	4.021498419024395	4.2633483904224425	4.193373284940195
AT1G12230	6.956528272143408	7.186851942501114	4.811471540265864	4.739078776603014	4.9015395043772685	4.735969410048665	4.828053097117569	4.947443209780063
AT1G12240	5.27682313762528	6.97645018442962	6.122081825358276	6.477714335088203	6.605236446997215	6.5245075208873295	6.4121212316040275	5.593769395105487
AT1G12244	1.5612863831437716	1.5302050003159442	3.38675002167148	3.8543687011336227	3.6956038368665354	3.2190022951576633	3.3028878476807475	2.766510644445887
AT1G12250	5.088064622213525	5.0215969240167055	6.013598200180763	6.084638533920812	5.933226939784511	5.585926176543445	6.235656852387736	5.411262966258531
AT1G12260	0.6728376386469963	0.850469177918892	1.0890021974947222	0.5917278502910809	0.48173515791550375	0.15562184836646673	0.3472203119722369	0.6301299677060727
AT1G12270	4.973226085844145	4.932527963938531	4.7344396664883535	4.0265270211788415	4.101181519579284	4.348080872173934	4.587231924788117	4.619099457086576
AT1G12280	3.9731910813169447	4.157058708836257	4.973495791219274	5.041483328399133	4.789053893155599	3.8477044804449063	5.129435439990532	3.9456342294433124
AT1G12290	3.365515580693852	3.455552288390918	3.1906425498823245	2.423996388300873	1.9241368582747702	2.882789038624533	3.255960400487353	3.223170552884998
AT1G12300	1.301001956432564	1.1369631993438765	1.7469769699475208	1.6239197208260787	1.5033569946821244	1.4781060784344426	1.6192697114394934	1.5782985003484715
AT1G12310	7.309853947862416	6.891861700079914	7.145121322801071	6.570105879696461	6.385923954973499	5.932656626215834	7.00004601037689	6.367086511498959
AT1G12320	3.332645171645923	2.4013189939245536	4.086248868135736	3.1682215951956065	3.181433873949918	3.654953361645925	3.8436967540569356	3.9011739118731064
AT1G12330	3.796978744213676	3.00794239108047	4.633013437015722	3.9671461596692934	3.722360583473902	3.831644337416408	4.490617947840182	3.5120884626923354
AT1G12350	4.5738884084253835	4.53913480448134	4.3796361185358705	4.424209233606332	4.249129506760739	4.145758126388196	4.922073986390071	4.323031091105458
AT1G12360	5.3625532527473165	5.633158277936574	4.814791834492909	4.114251000011671	4.062514203118512	4.858813285607574	4.7726539435321875	5.182748705902345
AT1G12370	1.2925627812681082	0.21818366136954342	1.5484686360977138	2.855304771264509	2.8841983923461387	1.1249698947325455	1.3561505198029438	0.7788920773655472
AT1G12380	0.7461403305276193	0.3299294945330089	2.7689024595112666	1.8624688932845732	1.9901380638677968	1.873783854919163	1.701652302878648	1.3231191195598433
AT1G12390	3.5013243102422917	3.787371145789687	3.6596940367283897	3.6428242344485477	3.093649185335376	3.4644588547715305	3.64513348540341	3.228577365431333
AT1G12400	4.199150726369214	3.968611160584669	4.734841096631047	4.569308774575482	4.395595053502376	4.285111692973059	4.9445928685806235	4.463041662366512
AT1G12410	7.120652108129975	7.155794531965219	6.892115053243713	6.826537859662444	6.84356746072246	6.667835960973017	7.045576470921138	6.846733448665655
AT1G12420	3.7407143434757257	3.1875795101603153	3.3883915717114625	2.5462796856790715	3.312168974649557	3.2562792620302905	2.9291023585635063	2.6275168042400248
AT1G12430	4.422710258218905	4.289936662055064	4.068485291804513	3.621807736139682	3.581257065962358	3.0028948727421714	3.7805188923931876	3.0822148679447694
AT1G12450	3.0767425500290253	2.6153429350251853	3.5299450470256555	2.6840325341646962	2.626985703630825	3.139103751062181	3.1787470909694635	2.949970194718918
AT1G12460	2.7635943156890166	2.269805731598143	3.4654373823066793	3.319693403132826	3.2402825533762964	2.538083596953439	2.9221891522388708	1.9616795260881852
AT1G12470	3.678093507672052	3.409253696015456	3.6686749807156476	3.2904034973005225	3.2542042835449756	3.551484896175193	3.622133588333692	3.8797354545964415
AT1G12480	3.3667600716761674	2.931857895260664	4.041209198224632	3.1934554658017746	2.8195697320311517	3.337284073110729	4.031873041445202	2.883352083815346
AT1G12490	0.10851226356743975	0.0	0.374497168047862	0.0	0.1430400336604526	0.20130541853551054	0.2805190376753862	0.0
AT1G12500	5.170733932155967	3.921820749853522	5.375011404409715	6.03662397320655	5.880904020638723	4.7163553613947204	5.271311435019261	4.335406324358914
AT1G12520	5.981114968083435	5.5769335330832694	4.738257035232375	4.976733982079982	4.685463356481139	3.9572301504408873	4.604124626324259	4.148135483329704
AT1G12530	3.166165739350195	3.2597405658972067	3.5412030442866564	3.201197142400628	3.2449087828125753	3.3042358082157053	3.458387544962655	3.201539126782724
AT1G12550	2.242570283051807	1.7064349702869976	3.8560521386368123	3.636118882542312	3.4028763814699965	3.786135572627258	3.9930007841408885	4.0444185715088
AT1G12580	5.8380899431471285	5.6672656324206105	4.878388575390881	5.509497856054845	5.444567511958341	4.291401606960053	4.780393846848438	4.504216707413919
AT1G12600	0.3138290448799016	0.32219208880985917	0.4804131337065327	0.260008514578128	0.21675679909879603	0.0	0.17271306921592303	0.06448466612239896
AT1G12610	0.0	0.0	0.0	0.0	0.124220410718139	2.123882049618388	0.16792522259818043	0.9163853095741928
AT1G12620	2.7415966140469616	2.2169417630320463	3.146619599374371	2.90144302371649	2.587156564382129	2.350402649437702	3.1901261064087008	2.6352909427179965
AT1G12630	0.6659486327053717	0.6121626303187587	0.35413090474373615	0.7010723162390888	0.6663325262359374	0.3573997177065056	0.18182104350419342	0.9749283361111892
AT1G12640	5.6627123285200085	5.942861086172807	5.043065774565246	4.924275477852113	4.729776851888998	4.697695430284876	4.850054752603614	4.933144028257829
AT1G12650	4.7036466163374175	4.8200317249845614	4.122836874328416	4.083714052100812	3.9730227901775454	3.330661515587164	4.029857907076117	3.75737679813153
AT1G12672	0.0	0.0	0.4050317715768131	0.31380656176826405	0.42432449561769364	0.7268240157784905	0.0	0.7440828171273539
AT1G12680	4.5352479285896985	4.263730787920834	4.129803971338008	3.8801266875989393	3.6714465040756394	4.047990381005407	4.391935818519236	4.090836978122324
AT1G12700	1.9219108788424208	1.9108728656547656	2.506973905482275	2.0431651366546757	2.2392977881155844	1.5926089393495868	2.487133300842699	1.9372951759300578
AT1G12710	3.2417839454175015	2.3492423056300624	4.823081204089044	3.7334325111428	3.2993593525469245	2.9135732249646273	5.152853369749089	3.2945159769142442
AT1G12730	2.7125337863899026	2.528648994573692	2.660796020072758	1.4907804106295153	1.313933454003026	1.7351676844779729	2.754848244864511	1.6651365627752073
AT1G12750	4.156458867243871	4.550718904798508	5.050337797240745	4.901091495397317	4.584638214443505	5.121130128031532	5.358756851876419	4.651636470112135
AT1G12760	5.905420631532878	6.081830921533531	5.6976063839197	5.227492886604871	5.111726959370998	5.768863635930142	5.639212893325931	5.998913450863797
AT1G12770	5.840471495936493	5.616126867724277	5.641809186826942	5.287858473260396	5.46278173537846	4.818945778424422	5.760417526168756	4.95631442659091
AT1G12775	1.439040119380875	1.3233537663561263	2.52235436692253	2.2837423435477575	2.308080288906715	1.7464255478142714	2.449198072437087	1.9594533369361131
AT1G12780	8.237173129072158	8.341221300633297	5.583357936600444	4.63377767172621	4.642126352138569	5.105051213638959	5.860212067655042	5.180825833937836
AT1G12790	4.314996705066172	4.878712515883174	2.1270904938756794	1.6906813920394994	1.9211107481017051	1.6790807726225156	1.8790648086813861	1.6469358366439253
AT1G12800	5.193273937949013	4.972952399143774	6.686185344346927	6.872353494558442	6.936042185208868	6.558588710141579	6.578087113774383	6.36054599343937
AT1G12810	5.211961381671649	5.06586308820835	4.711463537264841	4.8082143455842505	4.36995328647666	4.077205035353899	5.1878583332900705	4.273307525729968
AT1G12820	5.781848997909643	5.662129151006515	5.625267028991308	6.146525762257763	6.017851356618138	5.531995055249647	5.777393292778056	5.277949442244132
AT1G12830	4.647983184458939	4.393734615760603	4.194800537871588	4.6483083055390875	4.50503480627896	4.6487662445695825	4.137126901218621	4.475563057158725
AT1G12840	5.888747905562322	5.584125061941618	6.609397304031019	6.162221185364581	6.16040127538851	6.21582957937858	6.530635162224447	6.420065750064669
AT1G12845	1.123886603514704	1.3147804448045515	2.769141011237317	0.4173276108452414	0.7043676397524731	2.873767415039037	1.1992090701725862	1.51777913433579
AT1G12850	4.816404952956501	4.558801007322032	5.454828112732643	5.197747892384542	5.097579591191202	5.094227567405998	5.575340884634546	5.161038282930022
AT1G12855	0.16641139458974794	0.35095516773514474	0.30093932979968147	0.12027506579671762	0.0	0.0	0.0	0.0
AT1G12860	3.7621372636369976	3.353087221335427	4.21235654278626	4.27734214088233	4.305895126557224	3.993910700796489	3.950436962015844	3.518906327177818
AT1G12880	3.3559593945319577	2.8338365834043255	3.464412431560652	3.6674339600425023	3.470644460066071	4.20064612518018	3.57566807138631	4.481849754839051
AT1G12910	6.021237023962102	6.344396134855325	5.235493979600928	4.8673790198829	4.820853941428297	4.976785420201001	5.171399076258615	5.067987336497114
AT1G12920	7.40644092941281	7.2903489979912885	6.5212144020202745	6.241810639156917	6.452159158462091	5.711122786435131	6.437861238418231	6.010947312290219
AT1G12930	3.47936672828463	3.796133190956562	3.2461138679297026	3.1483968797718167	2.8916047458910015	2.650272965503461	3.3081347980091427	2.6903139209952855
AT1G12940	1.0074350998196049	1.0208190678710025	1.8073763375096865	0.9539076581600275	0.23368772557988457	1.5122157238792853	1.8540248507924477	1.2205665621508452
AT1G12970	3.653398864787621	3.8883310618020817	3.499641801205619	2.717123780015673	2.70009201214655	3.576610785612764	3.485485168110789	3.716228499572622
AT1G12990	3.2051560482425603	2.726177724770392	4.5874557620638265	4.078768186625271	4.2063865397230105	4.758253854999663	4.211204370188912	5.316522926464494
AT1G13000	4.3824770205216685	4.20616260204791	4.545333514547771	3.3973455225742852	3.450983093924356	4.398974834182283	4.3244433782071106	5.01646400074962
AT1G13020	4.318532344964025	4.317242511356703	4.705330368316467	4.495360350467064	4.6222928414689175	4.253316602508379	4.731888325858301	4.5755994926418495
AT1G13030	2.6361323814041975	2.3101899161337607	1.6559965887563648	1.363190164010293	1.5031960618760112	1.9762423357273387	1.6094316865545557	2.0219204782140645
AT1G13040	2.84286271828778	2.304104177302294	1.713918545624869	0.891278069552065	1.1394467327663578	1.7693538512245575	1.8884497533735956	1.90075720166294
AT1G13050	3.5239054606782103	2.843004756776807	2.384422615490638	1.33286588728512	1.5361359466971893	1.8991055517625444	2.366650190985962	1.9745403189533512
AT1G13060	6.048421981306033	5.958629868141805	5.812034604360476	5.433100090747926	5.382508082678177	5.814403708990686	5.805645334093015	6.135612750791241
AT1G13080	2.6354973793663596	2.106901888774769	5.51770364808519	6.8102973883668385	6.824501976160892	6.3499111511635435	5.226808203415432	6.5700929457773585
AT1G13090	5.295673214550046	5.4976900390281775	7.203362829537434	6.811059068060894	6.543454358962184	6.672549554306304	7.313673089368598	6.754786103341328
AT1G13100	4.219271386144462	4.674431508420761	4.742976845876488	4.0120433566768146	4.035624557738744	4.239356976705713	4.719164584117844	4.277647562467392
AT1G13110	8.312159178919977	8.117384955795908	8.574669955537257	7.523336537695643	7.183606622802051	7.84909368923445	8.951770612062267	8.526649655013003
AT1G13120	3.6687943029668704	3.322242999364354	3.2925548808987903	3.1921497508925603	2.865322670397437	3.122333315614365	3.2777849891996302	3.1368740311884786
AT1G13140	0.9651627748515479	0.6526179709357488	0.3797280788955342	0.5374936651899365	0.14520198293987335	0.13935356862634968	0.6163493614420565	0.6390544277825407
AT1G13150	2.602494108070171	2.9153359373412093	2.336996022598767	1.6792379348094768	1.6820986428334228	2.02539958421539	2.222901548817609	2.033550450507269
AT1G13160	3.5837523058620646	3.4329978065156617	3.074089234956161	3.176341362008683	3.089656391528569	2.662569630359737	2.808605432696753	2.7605613988857907
AT1G13170	2.310082944728518	1.7625336858643266	3.4755150181384504	3.0966357763871435	3.1146070495597935	2.871136277079121	3.4740920808387203	2.5097403659191206
AT1G13180	2.081391631809771	2.257971736420756	2.713402245343901	1.2736372421008164	1.3628325128101266	2.811864783897455	2.6706463376403127	2.84900528899804
AT1G13190	5.839526552888495	6.100590016113317	5.267238209719238	4.9549088394782395	4.9542946513885475	5.615202988442264	5.3193754465115735	5.633221375902356
AT1G13195	3.724977296659795	3.8480955870066795	3.3261148278946724	3.2994885732423778	2.91281088696138	3.2322697957627184	3.7792825455026575	3.3586984198118075
AT1G13210	4.6488242752639	5.141069243599533	6.619645077973251	4.14464076786388	4.0933109241928	6.4080281945190265	6.750259394988559	7.079284890769741
AT1G13220	3.642664036010986	3.3710947108450457	3.2872725294879426	2.806186538562131	2.638248844599642	3.116604137636237	3.133119602426801	3.0395836281038475
AT1G13245	7.6665532222252875	8.789324297281034	6.519967464593488	8.201048027296029	7.319277900439207	8.476713997987712	7.601296986920032	8.409303329773694
AT1G13250	1.7883111828392297	1.580183100573552	4.5355612888333665	3.9473252804528616	4.193790458404164	4.0601061036513535	3.699040660219984	3.6956102367075507
AT1G13260	5.384538701688598	5.317667402415853	6.856261264068049	6.442815299186574	5.999949570488512	7.272809770390367	7.0489453789224354	7.825839650103185
AT1G13270	4.974058515038063	4.365592064727075	5.019731040506712	4.295976679346808	4.733688941948094	4.317611860298737	5.233840447401204	4.489288907362008
AT1G13280	4.289428700682995	4.269237081137952	5.751848497980149	4.997206190180814	4.96837438647766	5.794123547248529	5.713771438142135	6.012289867637227
AT1G13310	0.13637295111371803	0.0	1.0898053053493482	0.0	0.0	0.46474259177143495	0.5400159921132859	0.3346663022669106
AT1G13320	4.848817737092125	4.610659865342959	4.7636783542163705	4.47036076562441	4.424816606579721	4.480219329108062	4.726622735617512	4.800886679847679
AT1G13330	0.24069918467526435	0.34784318897382466	0.29822633598276427	1.0235351497833236	0.6464170311578179	0.5499645713228055	0.9983684908957332	0.5638032633224979
AT1G13340	1.599433974125055	2.790416985015006	4.196301040110968	1.8268974835334728	3.5306826307664094	3.9361943424155053	3.901666651327982	4.260268000275941
AT1G13350	5.0924158265155475	4.93959151143152	4.369328477626261	4.569473653228653	4.297452436885674	4.105357822456245	4.4874502687759605	3.99551759988849
AT1G13360	7.268590201494671	6.96244049641714	6.621441194336136	6.960257834466119	6.4529675822575445	7.45204006602763	6.941825809910809	7.210357047001161
AT1G13370	0.0	0.0	0.855575806650125	1.495971881974496	1.03123912188086	0.34782317067252877	1.4294531666929755	0.643264231664511
AT1G13380	5.719423635606846	5.505714804316607	4.6712677808802585	5.096889471736735	4.818195046983005	3.771002093195956	4.870594872825983	3.884474400518383
AT1G13390	7.8205487859903	7.892584664990429	6.378841037302454	6.45551534829834	5.859014767726833	6.149388835304296	6.95375746013983	6.116626891062697
AT1G13410	1.43256890055834	0.9813569917537522	1.0528070912721137	0.9649822504773413	0.9467617818030272	0.6710517246428981	1.3804353037433126	0.8039309815746983
AT1G13420	0.0	0.0	0.40432247398736876	0.447571388451551	0.6496267871073609	0.0	0.0	0.9245345981814039
AT1G13430	0.3117672037848601	0.10091069542832201	0.38414754289341	0.8484050712342669	0.7169781964430378	0.5483397892334216	0.19822804224062476	1.114158380862672
AT1G13450	5.670625685682944	6.089819231186992	4.764241814933485	4.535442721945689	4.489330289139492	4.6208022596226	4.784477450131848	4.891355805517389
AT1G13460	3.9429690309904446	3.6061217542300525	4.735905243491147	4.322715602005794	4.177326204375551	3.8667153067100197	4.715537754003382	4.237889162163432
AT1G13470	1.6580204837214008	2.1727885717311612	7.0401343168327655	3.509060591416684	4.978568280698841	7.319819282927907	6.686098660014547	8.157888188167117
AT1G13480	0.34408769565313796	0.510662491398658	0.17344112906098616	0.0	0.1241260200208785	0.17514321888041154	0.3180999471179587	0.23552532504785842
AT1G13520	0.5208586184427767	0.4177087989534303	0.16071313983873953	0.0	0.1690534039534175	0.0	0.07982485398728795	0.0
AT1G13530	0.24277107151239177	0.0	0.3007439027070013	0.4303046817883468	0.3620842113861812	0.5542349744665349	0.35585289481404053	0.31187092231500063
AT1G13540	0.0	0.24591914366509685	0.6057202146819616	0.2576948389397437	0.450966083559557	0.48065976978498126	0.5885762149923895	0.6259308505943011
AT1G13550	0.09525905542372606	0.3173094354914114	1.4240522941610592	0.829125421852299	0.628960880474028	1.5017017910670467	0.9543601864659699	1.8141904888973421
AT1G13560	4.61475864377419	4.571731847941638	5.2144729294124	5.196235557979868	5.234548408914535	5.270063244106028	5.3138003136541565	5.313595896093597
AT1G13570	4.451540351818514	4.525483423241613	3.7686868671113936	3.339693110299022	3.4236886793376318	3.4255995646816433	3.3028740551137563	3.6225173108725115
AT1G13580	1.6867426032753108	1.0910048507488215	2.3557756356007946	2.484708055621215	2.141366842130478	2.144625160960496	2.063995906256627	1.9717018561089752
AT1G13608	0.0	0.0	1.2562125593749984	0.7604659314450971	0.2175827502710492	0.0	0.0	0.0
AT1G13609	0.0	0.0	5.992587669429242	4.130739317382522	3.238335094802892	0.0	4.840774765509264	0.4220691857467742
AT1G13630	2.0655331338825746	1.3544003601142536	1.3134652757282175	1.1562312651586393	0.9932593407944358	1.464472996353924	1.4493928165228993	1.4552448426788454
AT1G13640	7.576709424714579	7.234743500717084	6.345677901975166	5.966061492487077	5.815449968165502	4.013741257269263	6.623749970255891	3.9742133583819337
AT1G13650	0.766127767220389	0.42692980284558274	2.9118146588535505	4.670190626854025	4.5946057154205855	5.486571368431325	2.44198772416383	3.790083824847763
AT1G13670	2.002066428938298	1.5998752500526963	0.0	0.0	0.22293484148899353	0.0	0.0	0.22022025885720478
AT1G13690	5.312559409047829	5.3191540455047495	4.387808954888002	4.355647877339855	4.37054322312893	4.286479739916893	4.581449753430483	4.447883445812038
AT1G13700	4.359750359942905	4.073089175936947	1.2813183997301514	1.2595671898164529	1.0044611815823745	2.2504612653200917	0.427959799608842	2.0279498294017277
AT1G13730	3.0856760505531593	2.658597293293079	3.7852865035136833	4.394948163531189	4.655476905390052	2.9670357766204694	3.879584789066619	2.7642400005918057
AT1G13740	3.9191694079132158	3.52905664145493	2.7115048864833016	2.3389222087818236	2.477672490917626	2.3122448820462083	2.998666266975985	2.221678991035611
AT1G13750	2.674574170187448	2.900863070409259	4.482753678349266	2.7658379283545305	3.2062560828933506	4.615904443055817	3.975879859439126	5.280111844127792
AT1G13770	3.3961552797878345	3.0024189320143577	3.416992626107497	3.3355814981830614	3.126906831384863	3.177678750487736	3.516275753837228	3.162372568610477
AT1G13780	2.423610345371286	2.4207418161744405	2.5916308946470847	2.907609040352563	2.7559582083797216	2.627561584348622	2.8644100828835963	2.583803335266614
AT1G13790	0.8405458290536238	0.7760718472265005	1.0275252586797694	0.5185659782536897	0.7568938190053776	1.576328984022366	0.9404905108502981	0.7491405198263774
AT1G13800	0.4007356128763233	0.23031832509576744	0.24150433167033358	0.1847363221636294	0.17397749709787197	0.6344737841734106	0.26935715130850174	0.6304874468791675
AT1G13810	3.2381766713087754	2.872305152588807	3.274268929363755	2.7238713552085816	2.7285852789208827	3.0970085554873585	3.149047302969929	3.59792717753501
AT1G13820	3.954801552007014	3.6348782604751153	4.701464360765279	5.228159687887624	5.276008879180344	5.188734403042373	4.774908704066698	5.120113628186836
AT1G13830	1.7565959954856076	2.5314975203775716	2.8228254732696536	1.202461967051088	1.4700280067186553	2.4289048235548245	2.929858729474603	2.2061885933145553
AT1G13860	1.7976180704448201	1.2295369025991647	3.8848414001227116	3.3796471653611047	3.142541992655697	3.710970043099997	3.699665631792893	3.1621014804629235
AT1G13870	4.520544166642878	3.9520218450990856	4.766994439936652	4.543443363643259	4.42229387936136	4.066715314393838	4.7322983188905905	4.187486957972085
AT1G13880	4.898559411609757	4.181462362838787	4.58027444983039	4.380081654950506	4.048814307877192	4.4989448855738425	4.757740892972205	4.6719557983424735
AT1G13900	3.9233959253985096	3.657529577907667	4.943863229644766	4.3909844585341595	4.362474092290718	4.5743129091173165	4.854126038602698	4.718904475090037
AT1G13910	2.2869951813817258	1.7058968969800787	2.569619246769207	2.788325571207319	2.568985810305664	2.7415834370827468	2.8030114620177167	2.184806970246105
AT1G13920	1.4770892111732938	0.794740528688769	1.6448692137057397	1.010644756738989	1.279839226324106	1.823813358462338	0.9512837630166299	1.0982294030298465
AT1G13940	4.380190318088018	4.594481725320432	3.802498219816479	3.8725510649510544	3.8232712552616492	3.5562381063103525	3.8431503032051846	3.776618479544138
AT1G13950	2.4375968200587494	3.1870907352632303	4.959156195449715	4.6882225750692115	4.340913509197248	3.52432135064751	5.007520171504784	3.9779382978665576
AT1G13960	5.7523057889418165	6.0555997937902015	4.294454429174202	4.415701516613322	4.112891648721501	4.052335465209069	4.746733569189459	4.11621199404818
AT1G13970	0.26098888664196834	0.1927468551890964	1.4491634692201023	1.164081033726517	1.1827127469232686	1.19685415747612	1.397556519160617	1.6512940305630721
AT1G13980	4.819323352803284	4.829443520750074	4.714035389665833	4.533842624659117	4.425473493699146	3.9742440892034385	4.694523654607544	4.102269553640747
AT1G13990	6.722105993153586	6.838034687140094	5.536592583426452	4.679797259678219	4.402693986970044	6.833735379574097	5.674042231498354	7.103210616982362
AT1G14000	5.354505126823485	5.115701693776439	5.779149507438455	5.259223041955866	5.325737021810407	5.676328540453692	5.679197168850473	6.018789572546055
AT1G14010	4.659800027704009	4.430877819869836	4.607180144496658	3.465874014715499	3.8736702937610397	4.744999141019261	4.464260392173382	5.320718654388685
AT1G14020	2.6888660835553986	2.3806071850229626	3.493353849728318	3.292757823861134	3.3528223399031063	2.8758866233429874	3.359888161481696	3.084289722322996
AT1G14030	3.2279177015631433	3.0608083508020134	4.783696095710859	5.195585000380764	5.261846135952753	4.832365834675233	5.002675282470179	4.518898242777853
AT1G14040	0.6655540508881864	0.6981933926469865	1.0233312499824416	0.8271027072201267	0.8336044610991971	0.40167020285454175	0.8825568383561702	0.6838888253773738
AT1G14060	4.9847103726164566	4.300256934052305	3.5894543925492055	2.8151916452205077	2.866770126346668	4.342748129768262	3.9849150547706746	4.325465685352678
AT1G14080	0.07060192060562148	0.1834183779938519	1.4397166771873486	0.192397473649968	0.04748333117515268	0.566280599442346	1.133770365998757	0.8419811196742325
AT1G14100	0.20984991867432	0.19038841280237828	1.1935253213858223	0.6036616511598997	0.39326365192173235	0.4855926272500617	1.036727160457883	0.6320562753649883
AT1G14130	3.771028111315311	3.4723554913288224	3.892726601558236	3.554326921867102	3.394649420863927	3.9066817220115584	3.9867509835619637	3.696401630967145
AT1G14140	3.587099667568688	3.6180754170809744	3.9592793055942845	3.7161005127829503	3.594960107938196	3.5651446254034065	3.995608369260074	3.5402874502479413
AT1G14150	6.5919966061498405	6.043289799572483	8.57811243484169	8.33433759278025	8.358295670423908	7.725452407925493	8.691178509214918	7.407363509633541
AT1G14170	3.651698098823027	3.2673829832079964	4.219454565425233	2.7216958853775957	3.086822853472481	1.897778440625963	3.9258944189249005	2.40805578482039
AT1G14180	1.4375685661206106	0.7392920348750964	1.763779062568828	0.7083410076131298	1.5027243535347863	1.0970819776683367	1.5719790438881478	1.0538316056782446
AT1G14185	0.0	0.3635016114324557	0.1382292577621824	0.538333731570354	0.23487683054136943	0.0	0.0	0.573915249894313
AT1G14190	0.2061936895157699	0.244372788170552	0.5712264642078257	1.1623497431676697	0.7513249555460635	0.4778627721349308	0.5080672631565766	0.8553835136331476
AT1G14200	5.56642231305096	4.751009560556673	5.632975223150103	4.821883186693663	4.788992727416024	7.216208177497938	6.125967307763417	7.139239099111695
AT1G14205	2.210991425347641	2.296295281397176	2.037596863919641	1.5967056534995903	1.8714962481741215	2.185002933223247	2.1970137590852454	2.1595328101731575
AT1G14210	6.232973969988969	4.992028369776005	4.268819318808449	4.238950892879842	4.353730131209123	3.5983499436499957	4.46513608272843	4.107180980208324
AT1G14230	3.720690162753807	3.5448783061498115	3.8509264478010317	3.595028282411647	3.558858767939114	3.3594655934691895	3.8294363318987386	3.8343903492675215
AT1G14250	0.0	0.0	4.205756073326524	1.9143977449036762	2.6827342880258187	5.549177525872579	3.983840601855935	5.261470775705896
AT1G14260	0.9235025756326837	0.6409501354478424	1.5018301764937037	0.575802074251685	1.3844069395743626	1.4430165874075533	1.5336858403371907	2.12454529138179
AT1G14270	5.064998281797021	4.734001414601696	5.502197014018923	5.658950942103059	5.679377831248324	4.959578991303323	5.586809021620808	4.554626804971452
AT1G14280	6.641551009818817	6.758204298599237	5.533941522399982	7.313871464939099	7.236344508073789	6.506121664675651	5.405007731056665	6.375519288955333
AT1G14290	4.709475809231777	4.680309974133826	3.5859183497517866	3.6742085845943304	3.841785027756147	3.373044713354711	3.091575045731616	3.1361745379782815
AT1G14300	4.176532974447604	3.717581885412832	2.84406499687406	2.113188638331025	2.380605959026936	3.406999805499692	2.8006329475788454	3.5980671119892857
AT1G14310	3.3581948380397355	3.020357210527153	3.339935515025108	3.0765792038519515	3.0083091472429895	3.435902286186165	3.3153984110792205	3.4751792909633585
AT1G14320	8.266763896513256	7.774582579383345	7.702752356926302	7.342200255507452	7.734524512702445	7.6545758219938556	7.674763350595272	7.736285207552217
AT1G14330	3.2504782962749608	2.7834960090973833	3.562181596304938	3.3630907227934155	2.8122380853391404	3.743910196156053	3.9253348127162973	3.6303315352866337
AT1G14340	4.38380087532483	4.631291284092976	4.838040660108614	5.158400827356034	5.055259112785222	4.31454143885777	5.099179017522693	4.891677893380587
AT1G14345	5.5405542710791025	4.0586593872516135	7.82627809576324	8.217695091667785	8.116520563451525	6.936101038262794	7.735516495910438	6.555821669155249
AT1G14350	1.5975382955032669	1.5839729990741283	4.0271184202743555	4.062968922777669	3.7949884073251705	2.1036030818596765	3.9074664863653825	2.5688911353638186
AT1G14360	2.8398953700777465	2.6389834020050342	4.536810875646262	2.6519521189923	3.236124050026935	5.103194278378046	4.29983697521991	5.766191645286014
AT1G14370	4.465755350463067	4.937420978722062	4.798828260225325	3.630028419555375	3.4276750375349248	4.953315066054171	4.777610185759713	5.434784536220926
AT1G14380	3.6268495222461143	3.2485728546105435	4.426315862119807	4.08342815333407	3.890025002140098	4.14161186819629	4.217385593986528	4.224724240265549
AT1G14390	0.04784823800987828	0.08510973180720945	0.17370071029786924	0.2531891679026892	0.1537891822241331	0.17540519586505127	0.0	0.18041880363021673
AT1G14400	8.31828635700379	8.303018629530861	7.504442396651556	7.320736775119348	7.175965511735124	7.423592279067815	7.5984711116503805	7.544475648799629
AT1G14410	3.5131844274863	3.5737575665454204	4.143373321002528	3.691421435895252	3.8436341351215986	3.4051925385532336	3.893229505522443	3.643301678540532
AT1G14430	1.4077080941525935	0.39611556715311447	0.13097881385162322	0.4396036812753583	0.5205218307202801	0.5657278531457279	0.2979601125892798	0.0
AT1G14440	1.4898314808322781	0.9231516984292262	1.691608773006513	1.6718954365485892	1.1807235729643706	1.4506920273181318	1.8679950013494047	1.538624954590492
AT1G14453	0.0	0.3062611274550466	1.3183739197649165	1.8532371811682264	1.2099772453890953	2.00677685854406	1.4869580586466964	1.536521383228663
AT1G14455	0.0	0.0	1.067520158748658	1.1585121268681111	0.0	0.6356373644907192	0.0	1.0982294030298465
AT1G14460	2.1829465038068667	1.6416194170975906	3.182329498596773	2.4239673434640774	2.4237515596926804	2.5494675936813147	2.818605046811998	2.0659106402495033
AT1G14470	2.1030035383333727	2.0395624861201522	1.4261526492477161	0.9205859378850274	0.6401205847150023	0.6796225924518784	0.9696218399538439	0.8137709246580549
AT1G14480	2.184326712476445	2.0142444437398064	2.2290279316081505	1.5212499812651186	1.0214632763349634	0.9901977498850909	1.9166934268801457	1.368014389397892
AT1G14490	1.5867994725541448	1.1643172143708695	0.3075345810513217	1.0487210456902625	0.5036168657040656	1.660199959386222	1.1774246857198318	0.9923830797883738
AT1G14510	6.011513177138286	5.8336719847746705	4.766876114497778	4.418922168303043	4.25352896387949	4.66945954806553	4.996704720830966	4.6953965644676074
AT1G14520	1.8619607797781408	2.271364337906453	4.798609289049648	3.9641912383794278	2.9465201330670054	4.461305564842866	5.447971646753546	4.511573423585475
AT1G14530	2.6378773957316066	2.512750109371307	2.6441374782736182	2.3035481058184177	1.8483782271750142	2.435405907282342	2.5499284961554443	2.352443571986327
AT1G14540	0.3899530595142917	0.6408660672958495	0.0	0.0	0.27148476953550954	0.4403588122563822	0.07976808630810636	0.0
AT1G14560	3.67388465042586	3.2667546592472503	3.6615919216797206	3.721525334080901	3.5015363978766416	3.7059710208214303	4.080660168222874	3.596872289722004
AT1G14570	5.114256442464179	5.153778338091688	4.790932031018485	4.651415811313464	4.392885509429507	4.671775721954818	4.8810437329291245	4.801299905747601
AT1G14580	2.74329053420303	2.8307135603291136	3.678787779071506	3.4330954571293004	3.433632299352627	4.026736159392877	3.238323701695671	4.024885001586102
AT1G14590	3.2689505203972713	3.2511583293241113	3.4580039414582933	3.259898796457608	3.5198305265467753	2.8815684564238193	3.6566559394659004	2.6898586367402118
AT1G14600	1.5758062242430508	2.147269346280497	2.65665452737539	2.6561273218474106	2.675856746191176	2.5822414040875916	2.0831722558649073	2.3768881247929734
AT1G14610	5.3296313105674535	5.30108620025739	4.7973973454436605	4.586318473298675	4.535785479266202	4.37839857394607	4.693946440176726	4.6409640302063115
AT1G14620	3.962467799773893	3.4842858350664367	2.932477077509699	2.6694902831182565	2.292935922143516	3.196873631421368	2.982959102094829	2.969975301876141
AT1G14630	0.08204801200633163	0.14464000882107916	0.5301414716642685	0.8065666410741289	0.6290779875598274	0.4184857573149313	0.4596143888059326	0.7600203145070266
AT1G14640	3.4007874045238586	3.797684635554311	2.5267105532119163	2.55655386055504	2.2902832052702857	2.4670513146651136	3.2094841352417998	2.69894545961481
AT1G14642	3.0708327215440514	3.3807710701859373	2.9276470120525055	2.9657374502784273	1.8538186914054662	2.3711331012966492	3.1661098175864195	2.978307662423923
AT1G14650	6.6797494662004135	6.746048487720537	5.286537191629357	5.206424874464454	5.3147375904917755	4.899026833320684	5.452792930561059	5.197080025239894
AT1G14660	2.1870442704949316	2.1545848325994337	2.3939577634796754	2.124329945266712	1.973478244671769	2.342552008464502	2.5361237821151836	2.2121826475401427
AT1G14670	5.422987467386354	4.878453584890094	6.152534442148488	5.067833196638137	5.1710370030822945	6.0461517232914375	5.736791036118939	6.20732124657347
AT1G14680	2.400439865580407	1.9605242669843965	1.1963840642260615	0.6353570261938605	0.8824993629774857	0.24664377750974317	1.4759317627146906	1.0176399664620503
AT1G14685	6.234539143133691	5.557245430558433	5.6846917591869595	4.26739701817007	4.444349014047018	5.414818950558147	5.543575008832284	5.053628896327989
AT1G14687	3.2542071362923934	3.0693946131253917	3.160779883770282	2.2663508722169063	1.7899921712103923	0.9731403931951872	2.8350271371675375	1.6804703483274248
AT1G14690	4.878886685870093	5.183407108431236	4.281362327851276	4.416865927945154	4.464122905321309	4.154472528873694	4.193057259638022	4.447224535368684
AT1G14700	2.9708589524863847	2.0865038785217744	3.6043502509133294	3.373208777830686	3.551061318039524	2.820136138703888	3.7326359726279748	2.6503430377957704
AT1G14710	5.180852317274067	4.969510429583066	4.320040263374288	3.3112019282558194	3.7030852143808994	3.9697666687208275	4.091316107326168	3.8020629616024957
AT1G14720	5.493976989347443	4.853646903950451	5.458215100881314	4.828310759111477	4.924317121307974	3.9993545847910825	5.443364218017275	4.060424182616971
AT1G14730	1.3437080658836347	1.1075735921411531	0.8883235813658421	1.127527704250564	0.9879293917165817	0.7966401799882756	0.81804006507419	0.5910179241116635
AT1G14740	7.614737121279946	8.078243269465762	6.000211345982072	5.250976629048293	5.065252980145806	5.8886858709350545	6.111200860947451	6.182899575899165
AT1G14770	3.437897898939767	2.8547096238667997	2.4624862451081984	2.3648448162997977	2.1458754378801226	2.501383618111811	2.922924291772225	2.6639911187835263
AT1G14780	1.3656094475598572	1.088072296498426	1.9129099575841078	0.46552624202048315	0.8431441257144067	1.9020622808695875	2.267488074927315	1.4456045064834828
AT1G14790	3.6406172923313056	4.0361852941314735	4.949887527266843	3.7084968892482686	3.7608856589550084	4.805542974107923	4.8193272469270765	5.266544349667342
AT1G14800	0.22720264090581216	0.2379238035142577	0.21634653709580468	0.40428735797850507	0.3179363341119353	0.2184387652574838	0.17654983141625388	0.15354149337298162
AT1G14810	6.352823638071923	6.303034029090174	5.032175130448358	4.663247741005561	5.063915016677545	4.158727295106864	4.99944345293565	4.172288648612823
AT1G14820	4.2600530333892355	3.376471811795348	4.839139655927963	3.9400533626600587	4.037953194838699	2.7769714774789596	5.023116520159424	2.7690739779613742
AT1G14830	4.652741113319264	4.7087891730981575	4.77794337741386	4.207929940979086	4.190293662119383	4.7467120417307305	4.733713338355654	4.616817311497565
AT1G14840	2.7651418569243353	1.8152922594764496	3.8026003822162737	4.035978128820248	3.9570183779826817	3.7085642725564307	3.861155964995902	3.198090895271179
AT1G14850	3.9297023550195087	3.7107747161003863	2.8481028001172812	2.619106810193138	2.6009876302115695	2.7497345912752413	2.8272714790854927	3.089831481885435
AT1G14860	2.1184157359740725	1.025139410929939	0.6730279090030074	0.37526617624218306	0.6391664383992955	0.6786222839378229	1.1657684192547224	1.1620478748691498
AT1G14870	4.895327154540158	5.020891973235322	3.0093797605519415	1.4898797801583223	2.1776721309224465	3.087583657708754	2.251864487276367	2.6211802534217234
AT1G14890	4.719453802492723	5.188702853131534	1.9741066269652294	1.0689055844013948	1.8028593816722707	2.568588220331656	0.8677500570551275	2.8948259564139547
AT1G14900	2.8403568222925677	2.4143006085249343	2.504863381628502	2.0548136499805434	2.1005573791736905	1.9391557961676256	2.1329504929919745	2.242574283961711
AT1G14910	4.9580398586954555	5.22520244915675	4.581526988109025	3.927622094078637	3.8021531847978207	4.264837604833605	4.34440347540626	4.555910735884918
AT1G14920	5.837538383026845	5.851395645859161	5.933831867473423	5.47069499247479	5.293720453945592	5.134963100576257	6.015478715678364	4.957970402082446
AT1G14970	1.1169807105701584	0.8124263462190702	1.3421234250972485	0.8895061150732734	0.7654165484629306	0.9830994719203419	0.8667303328104377	0.7743384607051732
AT1G14980	5.805531357710385	4.927999489961876	5.697139174480028	4.604051435725353	4.928717947776068	6.26036200559543	5.7517425309485235	6.481693068106664
AT1G14990	3.6055687274379875	2.8543566057062213	4.100055970291854	3.7287752322954217	3.7768325161929113	3.726613657169862	4.2721234599391025	3.9608565925752446
AT1G15000	3.6526028157937396	3.735676314322506	3.6534913076807616	2.960588234901706	2.9297202830144906	2.7506749107962727	3.5144194545152514	3.3041887820492466
AT1G15010	2.420741090234575	3.6129844751537443	2.884283031190626	0.6443136884709385	2.013323336425544	6.199017931544391	3.2781844803549363	3.376103178511806
AT1G15020	4.251811184989022	4.476830674242103	3.402597004193134	3.159990383329804	3.016317038232968	3.4006809959318898	3.413194956677844	3.3486829395122015
AT1G15030	5.4013577539692905	5.482261036008492	5.086352528303151	5.125351410288883	4.869039956782113	4.477030462235072	5.293852723208631	4.64550448551703
AT1G15040	1.7900746136649157	4.623320611795903	0.17126565669508706	0.2497326688516569	0.4378760802035997	0.0	0.16569080818181683	0.3362430005072397
AT1G15050	0.11894876459595075	0.47215854878309893	0.0	0.16636748689306455	0.42655525976943665	0.2200108615999321	0.10931081719908656	0.0
AT1G15060	3.752359668248714	3.9907433157976495	4.379888894465327	4.957052508302208	4.604917304341806	4.4099753303329585	4.473597803297238	4.340541013218656
AT1G15080	0.7386365868724389	0.7756421292530455	1.8687290858926366	1.7741809291154236	2.601407406726618	0.8604264455438019	2.0417372164538143	1.4226370982891166
AT1G15085	0.6173337966435486	0.0	1.5975300105371426	1.33286588728512	0.7761567261582056	0.0	0.7938232904251609	0.0
AT1G15100	5.398690149143431	5.162721406907726	5.928161884448247	5.890372700328571	6.039109745231189	4.473472265669216	6.076144157802642	4.046941409276423
AT1G15110	2.550205597201003	2.9701460328579263	3.233803227765849	3.0196327982306226	2.4702399176327496	2.158978908627968	3.2734830965796355	2.312724009837726
AT1G15120	5.764775449985735	6.019777964339543	6.359304419363811	5.862545649268467	5.933732574331277	5.777124114023466	6.387535304479594	6.201534761472984
AT1G15130	5.445358547801979	5.568273469269171	5.351492279923043	4.8709643888447065	4.753240760231224	5.1280137330843765	5.2697063248669895	5.449506767593274
AT1G15140	5.204511368990742	4.758145183416435	6.207182242212841	6.191987194472648	6.387785173182541	5.556495401425633	6.287174998349614	5.508766034387181
AT1G15150	0.0	0.05286199388106805	0.30537126966304734	0.8203311722082548	0.8710596176627541	0.39790273311353186	0.25057195215023637	0.8624486477151575
AT1G15160	2.315289560854745	1.6001864162382835	2.688123359753305	2.545926811722802	2.7359850985151586	1.6056885921378024	2.671248555613609	1.3893749164700222
AT1G15165	2.4923560528809925	1.6097189043912237	2.501621547846569	2.6063496863065603	2.861992449286551	1.3359464253156663	2.879026726648254	1.9110163236026112
AT1G15170	4.819459478727312	4.752033790873659	3.909568416618121	4.078212443636961	3.6701465380927862	2.883293663990606	4.164358231756044	3.495393755074677
AT1G15180	5.373497012411701	5.897995067902706	4.233617339852412	4.813191924768969	4.572626902348689	3.588998710347096	4.07491291659972	3.3943215421222708
AT1G15190	0.6492505110798377	0.14067344387760203	0.0	0.21619208142554838	0.614328055333283	0.521839057094931	0.6045810832734356	0.37779817860149423
AT1G15200	6.1314628473871196	6.106983161600266	4.88709349449648	4.635629684691959	4.465321657770954	4.785712773349898	5.011141628574301	4.640231778950797
AT1G15215	3.0792886540628697	2.850388894106928	2.9144953318734026	2.613270001837006	2.519747943519122	2.8322670972962483	3.0752946012330233	2.486946569347939
AT1G15220	4.682181672508789	4.684490581341835	3.8771172532938794	3.369117453956886	3.2732239215805152	3.0954323184950696	4.076060154658996	3.2691296470212645
AT1G15230	6.86286284587732	7.118681144111979	6.089994889860998	5.921416237418808	5.55449152793486	5.694246573545041	6.463361335610496	5.636266960528749
AT1G15240	4.8493466258347615	4.807297252608539	4.367472215432019	4.296058811636527	4.009977899580312	4.284769905728606	4.600079695210855	4.162967770374345
AT1G15250	5.366165867266599	4.564608903144877	4.644083534187984	3.5656513131979177	4.004688832754941	4.068651384069106	4.464837907027679	4.109328366366378
AT1G15260	6.592549744352961	5.388515106900421	7.599050327626014	7.389212507678077	7.261480568987933	6.028071702740596	7.722012277309242	6.066159452505923
AT1G15270	6.9350362923109525	6.847765963936566	6.965018786589365	6.885143960599833	6.802544066717783	6.628783592939106	7.201393843814964	7.059845985071195
AT1G15280	5.560976385006729	5.459015788815433	4.862041745886971	4.873340442723069	4.641355029788222	4.4495088608785665	4.961613367156584	4.552835517534336
AT1G15290	4.898480132690452	4.771338940275483	4.912008260100514	5.666803442239858	5.772025919206828	4.646217013556392	4.687617070552619	4.440322542398727
AT1G15310	0.6329943580417282	1.4955091601406185	1.6001383746139966	1.0317006857619093	0.7253019171473138	1.7169972103891344	1.6200327233835072	2.2347625521967776
AT1G15340	7.05225325904749	6.901326852434414	6.24283084836762	6.459097276104463	6.314536028011146	6.335112792472805	6.161526414238386	6.260188039572148
AT1G15350	7.1823850456592275	7.238871762100584	4.8105089845941675	5.030828933664661	4.636671328696386	4.407647439069457	5.170682426703892	4.592024122460987
AT1G15370	5.42893505807345	5.344858388059437	5.075130020888576	4.7009303656073	4.75834608985022	5.050213827801468	5.1534616219744045	5.011832745524039
AT1G15380	5.564068049563141	5.681880816077437	0.0	0.0	0.11768751520644727	0.0	0.23268816779206242	0.0
AT1G15390	4.89293699789403	4.7563125884702	4.3831378473139155	4.513743171977389	4.771661118744615	4.518154287292536	4.6004209557199145	4.631506228665392
AT1G15400	7.924119075081875	7.780644863347147	6.269527557924163	6.064472574814917	5.683513170448221	5.910950319343954	6.427962105487023	5.964718666777623
AT1G15410	6.102218160308678	5.60803676729089	6.536694432062623	7.112431484973404	6.197459152120673	5.850752755026706	7.219226669242607	5.82919957497759
AT1G15415	1.4655352623378666	1.4573423703202466	0.0	0.5860099183679761	0.16031159734687778	0.0	1.195825931481761	0.0
AT1G15420	5.025945675218453	5.040729309040224	3.4122272395284736	3.5858796348107473	3.4278506046175177	3.172124970476592	3.757190593979041	3.3434241947941876
AT1G15430	4.7205372950077615	4.690186608564896	3.8084723003588277	3.930149534633874	3.769456901675434	3.7118331526908284	4.157835048305191	3.8696619743115948
AT1G15440	4.367825380444626	3.937257659899307	2.9233238167025455	2.6221640905294246	2.4936700059517554	2.6150562322189996	2.8182020417860247	3.0903799043888323
AT1G15470	3.5469833383377543	3.078794920675762	3.8071332923743895	3.476889748682725	3.701131939586091	3.2732148456716788	3.8340215953250363	3.425395374442999
AT1G15480	3.0396885966847695	2.4739780790036296	2.0161813750710866	1.1734890280972232	1.1229713917614603	2.6393821309053354	1.9373222268592716	2.8550225509669063
AT1G15490	3.4596062945340065	2.6304060929998108	3.2828635493620033	3.0613420132812648	2.795612295457475	2.8897825745811443	3.549272858728118	2.7184768578427354
AT1G15500	8.137636693898711	7.680650287362968	6.804265794523898	7.027473326925898	6.986282483829426	6.098816011463217	6.811766032560795	5.983082064077497
AT1G15510	3.6947016226611367	2.984122117487688	3.054509251192143	2.8429977014607326	2.759495200579962	3.2110588558792212	3.484870778159171	3.112989945988847
AT1G15520	0.706397214903804	0.8214473378132161	3.404298573180531	0.6653395842342344	1.0949721779269987	0.942130501990747	2.8481637548157632	0.858979632678785
AT1G15530	4.638639409503507	4.61833572225079	4.123286177934322	3.4895477435688806	3.609876999003448	4.082188747133749	4.451036464160634	3.94036061724044
AT1G15550	3.074294474152193	1.2742205264389925	1.4923960423133336	2.0972679924633755	2.420030328800084	3.001164442278639	1.4327302111602274	3.07118466248766
AT1G15570	0.15909171209503165	0.1441045230922495	0.7342348169749227	0.47184536644855923	0.5525457125250437	0.4567651303449641	0.36147083354473025	0.44169720572994436
AT1G15580	0.0	0.15025651524105618	0.9444516454617953	0.4292366717219488	1.04024436411978	1.7377857338199625	0.8327116569015959	0.4014469535215676
AT1G15620	0.0	0.0	0.0	0.47724854762364316	0.0	0.0	0.22444727438778267	0.3126801186007671
AT1G15625	0.0	0.0	0.29092117411640195	0.4168249019372312	0.47803815188093324	0.0	0.5174738709837836	0.20798803571304725
AT1G15660	2.1208340991068413	2.1691544773971416	2.2075742276624846	2.314679953903309	2.119178548739752	1.9444163971281507	2.128423907664712	1.960376955726507
AT1G15670	7.012950497268157	7.422764986328035	5.165996898871574	2.5380758678776125	2.5161985589794003	5.262123768377124	5.860517407772783	6.580867093752433
AT1G15690	8.312644966567175	8.675686911445581	8.900604476861723	8.670889679298211	8.936077557907126	7.198800514554101	8.609551715714616	7.342743678069496
AT1G15700	2.560757500612043	3.2177166826074157	2.368054935568785	2.042812169472797	2.336232778517191	2.7544517482977993	2.09835513869094	2.740277138077783
AT1G15710	3.79193024098553	3.4428399475048708	4.475014331624304	4.412462103098933	4.649050544262341	3.853041601716596	4.36741551166164	3.9182898759583726
AT1G15720	2.2077167431324276	1.3953882658663184	1.67683642031957	0.9460322668236223	1.4016261433595212	1.0772975440602817	1.1761142203375374	1.3363487090224428
AT1G15730	5.600706107048777	5.396950205984552	5.128750255048347	5.2851326029515855	5.231260944369238	4.7113378466296805	5.279186351331371	4.865435639698083
AT1G15740	6.323128297588573	6.755554434919817	5.88766083162882	6.126265582091864	5.8027139608890135	5.893286239723079	5.828872702668218	6.275286860840189
AT1G15750	7.177176978899912	7.070722774134805	6.534844131434396	6.774043502371411	6.57011561787295	5.116911594700841	6.537750736158084	5.479257929778019
AT1G15760	0.0	0.0	0.612607559463862	1.9169162898030392	1.9224177295224922	0.8494390667093854	0.7123681047426194	0.4512157915003366
AT1G15780	4.319106702130571	4.133696775516988	4.567130372770307	4.3166326519004485	4.332804966926379	4.3673859857614685	4.583430776121022	4.673636979034062
AT1G15790	3.553403929637069	3.9017521016681673	4.556610789131438	3.0335546218654392	3.1371148968112204	4.868761906168007	4.337040970892385	5.679421583203231
AT1G15800	3.4522933219869016	3.7012626983399657	1.8815777087869971	1.1927607260501225	1.0893146055224756	1.189681849175587	1.739955375198213	1.3225927516160336
AT1G15810	4.587653186469792	4.258221503656921	4.450317241047828	4.00856923814569	3.850854936501293	3.8275343606966636	4.500259335395508	4.154556091804222
AT1G15825	2.764371138252482	3.614143050145439	1.8224438745972462	3.349351136294103	2.9707577475482934	3.696190294014433	1.6046224316254158	2.651306516725282
AT1G15830	2.3486721555456387	2.764689738099131	1.2882026919884362	3.0564001276562887	3.0110632879897223	3.6362111959971313	1.0872913792303798	2.8400255752497605
AT1G15860	4.475122238147728	4.37349255779382	4.7119675881349705	4.7153016494156255	4.684513571227882	4.639671043707845	4.8888503463286055	4.819668396631661
AT1G15870	0.302244426914812	0.2749986749288374	0.37268539622251384	0.2880330382755819	0.27180171439229556	0.80288073608253	0.512891463888015	0.5959637062493154
AT1G15880	6.22203436036057	6.245843627030397	5.473843508122158	5.27322800181733	5.06585526289687	5.174549335402222	5.379942543882787	5.278478286425084
AT1G15885	3.7978289201576585	4.073302491752699	3.835557777480029	3.9005422879980323	3.398515472275115	3.2244950602767113	3.9435184120644866	3.2320443819063644
AT1G15890	2.4899718135753894	3.225146019605466	3.486678236295171	2.5524777734345943	2.5383840510059383	2.9303010101242464	3.5608550924400104	3.6443986362449188
AT1G15900	3.2764700930328683	4.222864177547615	2.1033619440304374	0.0	0.22112173655475612	1.5378871603587139	1.7110215056814024	2.200449823931424
AT1G15910	4.4355311732189	4.411341396528004	3.5754492000399325	3.298736435831274	3.3349632400153015	2.624169616026728	3.268704000960048	3.2552042418066676
AT1G15920	5.51021250132309	5.357075757085054	5.1158929603870575	5.0738298873723595	4.978583075070105	5.017076836891386	4.844446643762541	5.213395357156704
AT1G15930	7.231996457590754	6.614098324910736	6.71756222966173	6.73540185342668	7.059203068231325	5.793475148720229	6.68329956767085	6.052368363480371
AT1G15940	4.20870694619647	4.281686534175016	3.4888437628816473	3.7303200067291815	3.3629429644401947	3.492980525795952	3.650919122217273	3.6367846710265352
AT1G15950	5.033094172318767	5.225433193137335	5.494548153138875	6.989912125129578	6.7949287189402625	6.244797512350249	5.6365230599809335	6.295769008889957
AT1G15960	3.6909031004713944	2.658583839002778	2.8561998400801074	4.011871363414101	4.061733654626536	3.4291617278202517	2.851205616232315	3.9845839034620583
AT1G15970	3.2056601183914477	2.5802029938276716	3.542387011761221	2.9420375961702954	3.158136114823145	2.8921683657782036	3.2882636231179365	2.7384642055898865
AT1G15980	5.156523440890267	4.7658330255817205	8.194449472368062	8.296897825334195	8.242966071658133	7.846856427367715	8.120721014565193	7.618091115717267
AT1G15990	0.17504106059481445	0.041323088077760535	1.5343489918916318	1.6153810195947178	1.595694810767936	0.9465529557843558	1.5604093275382516	1.1580012543557734
AT1G16000	3.9400948867679935	2.7220518423435798	3.8550591393883975	2.739949251848247	3.2156875399438376	4.17103142927305	3.9789130458151996	4.051656390338657
AT1G16010	5.319045923154971	5.060808726129734	5.594024253660558	5.373399272697401	5.3219498814709745	5.569553950641367	5.854268591311408	5.643073848895412
AT1G16020	3.1010036994901022	2.5464221665533016	3.8979891968083775	4.020991435305071	4.133256573302855	3.417757379886165	3.951545289476565	3.381148670288855
AT1G16022	0.2439015810417095	0.0	0.0	0.3356636766033606	0.4527501985788686	0.0	0.0	0.0
AT1G16030	3.177815334934416	2.6145086799569803	2.802274844539591	2.7358939908491933	2.3382135834168576	2.7446436334251234	2.624925271255571	2.66839143062651
AT1G16040	3.003719973313571	3.161877248686785	3.2823327837493834	3.074019363562237	3.0103063848144127	3.125830514834643	3.655359733315962	3.6212808159401844
AT1G16060	0.5865132517277524	0.5627411158608845	1.8010606965484017	1.6139698772800302	1.9975648510481394	1.4937605214935377	1.5431082729082963	1.6453859340064847
AT1G16070	0.0	0.0	0.42498163100926556	0.1742817650773405	0.4766530068240995	0.11972978594271656	0.16868349523020745	0.16205984531631912
AT1G16080	5.6802350165011575	5.321234179432367	7.285064653568398	7.321008909434051	7.474611517373898	7.262406061831395	7.18495434068989	7.076381961187951
AT1G16090	3.3551364445006793	2.991902184766367	4.176717784708717	4.025354324005173	3.735449713085698	2.735007068037397	4.238980898330459	2.604609905476926
AT1G16110	3.3876744733823867	4.220662721658601	3.9169274356188324	2.446030294916336	2.371312598232877	4.6653858333163	3.673359927134016	5.2033334842031165
AT1G16130	3.5818980904789552	4.004886165465079	2.1816432994138406	1.2932241612518671	1.2956867679472521	2.3350078850743565	2.4105796353439217	2.8117274923971842
AT1G16170	5.669945529247707	5.023935077422247	5.629333763156614	5.381526473457994	5.894238269007146	4.915015772189889	5.322775291535923	5.0644065664668405
AT1G16180	7.0030601397282535	6.913208149687483	7.434899631216728	7.039370602987984	7.004270383900792	6.991721891945697	7.340607579513856	7.4835864393507485
AT1G16190	2.9314363449763015	2.4171245728630124	3.41018488348915	3.05519125103369	3.299335848367549	2.676370707386904	3.3094717021078917	2.901467949149161
AT1G16210	6.558867738234035	6.496365683491672	6.0972398888761905	5.9679365107787685	5.853092114593029	5.902300662550809	6.279915226872547	6.072762712910666
AT1G16220	1.0817998008299783	0.7861162740963344	1.3840605472404877	1.0565409638728878	0.9661217651574961	0.2280390980959586	1.3297767529471543	0.23443896275529003
AT1G16240	7.891647856025812	8.096964195687267	6.578836318260434	6.095257754513349	5.822028993200945	6.422167403649984	6.640801874487403	6.449827910682333
AT1G16250	4.728974366210877	4.844813723925798	3.471844888488138	3.48182172545661	3.220595133303802	3.135419234815012	3.774195097365599	3.5940126146651945
AT1G16260	4.141135429576664	4.111702440208292	5.659918016227715	5.632199884927386	5.751511368687532	5.662595004328788	5.485879152591323	6.110048970791025
AT1G16270	4.121000587198541	3.5829850907441587	4.129472695054677	4.033781123265192	3.9685206017274943	4.016386950150767	4.127790045008841	4.194770796375443
AT1G16280	3.771502194399473	3.4280970267309288	2.9077553930173288	2.811484856631332	2.8104522099276212	2.470875501915791	3.2523128726243122	2.5754722122020612
AT1G16300	1.6249219649253885	1.7291346761083195	1.5869350654417358	1.0396709143489555	1.2341379338203868	0.9489005749512549	1.4187621915980715	1.4877944912236385
AT1G16310	1.4525561508044011	1.7583360059402777	1.6652958717567616	1.949821859932732	2.127965839096921	1.04220676697054	1.22509917061041	1.9481988747390846
AT1G16320	7.036809699561589	6.9928785922575285	7.4690581489251135	7.701076205860715	7.603068652771434	6.801605352507951	7.67167807971195	6.7613289793364615
AT1G16340	2.732033511075461	2.276961338852648	3.1074369471184236	2.2958712162775683	2.607113431418184	2.0184271880731033	2.68575372187505	2.0838897324718255
AT1G16350	5.275336233868318	5.112550016118905	4.066662507504257	3.4907715007241076	4.082817465305576	4.722774034976652	3.9146437685196487	4.862844143874643
AT1G16370	0.3460900380125516	0.13449782308000546	1.1598750151365438	0.10717268294715855	0.6253755439115578	2.6315358287001844	1.1321494798568512	1.8926398695497682
AT1G16390	1.0258629073247403	0.5766452629155809	0.870011311421539	0.9491483392823928	1.5678840466240174	0.7024156615216608	0.37816198594733363	1.1969849845861238
AT1G16400	2.4627408540459936	1.8524685283103868	2.553241172451748	2.856241334514823	3.219344449991966	2.3580224583513774	2.3165251633228854	3.172116553522094
AT1G16410	1.6000636396655568	3.142479240249628	6.370181355465155	6.62968581275341	7.02497782276963	6.701182140471147	5.623748986515414	8.012110035345604
AT1G16420	0.2227186136772094	0.3227123508267809	2.4696619412560104	1.7202623795579588	1.5871766047420461	1.7426758512329843	2.4687480540606863	1.5385474541375448
AT1G16430	2.5821467707904353	2.10299819023464	2.5962439795633965	3.044754155817845	3.167843898513184	3.076740961773415	3.236735394866539	2.891905833178076
AT1G16440	0.0	0.0	0.0	0.09408715117581128	0.13071482920071828	0.24081238091407545	0.3827029267401822	0.16965295926877938
AT1G16445	3.1078609446639383	2.565459143233342	2.0075721352749163	1.7069960920275933	1.4165624838050888	1.2067861388629353	1.8287698835192288	0.7433038555861707
AT1G16460	5.439340932748837	5.358450180281076	5.885057929787459	5.728927636946886	5.6590682527266365	5.028504527509731	5.957585119646362	5.308460652211992
AT1G16470	4.831556783847136	4.423819849408116	5.159746687921374	4.659784418299708	4.613856704952552	4.963185687697461	5.172305821570719	5.187969997597332
AT1G16480	1.6036215790840822	1.0719939939936438	1.2518901923599688	0.8707075849272166	1.1020386002149762	1.1560201781715573	1.5063107610303943	0.9700576731841352
AT1G16490	1.9418129681245768	2.063966711732489	2.6004104447727876	2.3339241866474185	2.0565553820481006	2.104850023023295	2.687553510175481	2.1381346558614833
AT1G16500	4.216729410235994	3.635780907664122	5.472155013077802	4.290477747754659	4.3459593503716825	5.3044020401626994	5.5298917388481135	5.313746009956
AT1G16510	5.563184026941717	4.746694817748656	5.684546376628081	4.136786193185737	5.4382581786584225	4.245104162444896	6.240609824043148	4.738014858624418
AT1G16515	1.9615219326991975	1.11049932785983	3.1590314935314328	4.270331286752972	3.525360694297155	2.841038756224042	4.510878202824699	2.1336227464360085
AT1G16520	2.7209890708908775	2.5320669391910027	3.438565686249302	2.8063024141563306	3.1040397343437536	1.2621096279743877	2.989430679837986	1.5727375659837142
AT1G16530	0.16858951326657284	0.15275414701962547	0.30470148586057566	0.12187458855416783	0.6206264428206458	0.5609375357821433	0.07965479289016926	0.31595950524981214
AT1G16540	2.743793545799634	2.2552074145144103	2.55720638552644	2.1545063561861633	1.97550555598561	2.2377546866795326	2.7250872107448285	2.1911003578427977
AT1G16560	5.393335821761336	5.1786580502172415	5.719723615857456	4.8987446723100225	5.139816754908831	5.434058428991424	5.699735295100717	5.548280124114059
AT1G16570	3.384782019208645	3.1266628786628643	3.3677297764860668	2.887314214014168	2.772530089024121	2.961538043624693	3.5151820590135445	3.252424366901429
AT1G16590	3.582994037963734	3.6256088315687913	3.2226242504064957	3.119414517083654	2.9034611079286843	2.4685204278449073	3.6824998116952177	3.489971643330733
AT1G16610	4.9601442510462155	4.66853973326755	4.134515315902543	3.8193472312490933	4.032278874370087	4.069815259643032	4.305998639627501	4.346968524358909
AT1G16630	0.047477319776827044	0.0	0.59240626364256	0.465352041245505	0.6602220215695116	0.3294399811398878	0.31629915515199736	0.062196817858549414
AT1G16640	0.9115443775313204	0.8430604923948645	3.593760523613971	2.6611695193111657	1.950654964124917	1.3090403567932523	3.4967700078985966	2.254141679535266
AT1G16650	3.4912335873382303	3.0072421676394296	2.289016073568229	2.2885177129330914	1.996094522158671	2.2221518162202343	2.6621320130964845	2.020720964349823
AT1G16670	4.162710856561623	4.085738755366202	5.017733311098694	3.735329371024866	3.67779221028859	5.062412478369706	4.83670105293	5.6025522082076655
AT1G16680	4.2679245044501695	4.001790160407455	4.066125638489938	3.927472700143844	3.602046284693525	3.337977824409293	4.083487987507447	3.3888359665685805
AT1G16690	2.052084139671182	1.6566887736634468	2.1099674896998186	2.4087086121895362	2.011735476498732	1.9443617010923688	2.368292588690609	2.117090898321967
AT1G16700	4.693386783739171	4.338363302382452	5.263942506911754	5.056993205842082	5.009089137926859	5.1933708231782765	5.303465059002719	5.357334262926623
AT1G16710	3.8274148000516606	3.886434870792269	3.9891094884546012	3.8886607000421876	3.7012382351033897	3.654398035912596	4.087557160412211	3.7820105438279423
AT1G16720	6.064177260121141	5.756745909131197	7.195677957773086	8.048847101134564	7.899569805932543	6.898196693793767	7.039234642155372	6.775938680813911
AT1G16730	2.257613731250811	2.9458686510324084	3.803330100406883	6.884095429269785	6.4434605235801214	5.5130786787577915	3.70790987958497	5.842649826637174
AT1G16740	4.4578377040765	3.9343576707679624	4.489870929826584	4.53251757087766	4.500802436435685	4.054268841418566	4.471936510025329	3.8367430672583835
AT1G16750	3.2418775340348738	2.731112344161804	3.988735784447268	3.6031013521014805	3.382664829152771	2.6341208698997804	4.019121301461903	2.591366457588915
AT1G16770	0.5761066958050947	0.8649701756228201	0.18017276094914828	0.58362183377463	0.6427862477459039	0.1819368384560646	1.0196957739046058	0.7979500000972182
AT1G16780	1.867745386737784	1.2956041769734967	2.4636439000174164	1.9247810978410231	2.0669901904400163	1.9325324999435955	2.4223627984965415	2.407807554220197
AT1G16790	4.6778008898849395	4.2433397429764605	4.286564078718467	4.024038427900901	3.9860352619114727	3.206614425741358	4.064574919569886	2.9416497012160336
AT1G16800	1.3903131650256988	1.2235513085845142	1.4080039662121393	1.7729339559903035	1.489860739414423	1.0723218324125303	1.52413697876287	1.1484121565618899
AT1G16810	7.7786678754081855	7.677312948578621	6.514832365511889	6.650916950558797	6.2972856310732634	6.725562867003983	6.879261307867528	6.656938267031225
AT1G16820	1.9822641938813657	1.5227613358968108	1.337361704149567	1.1635359430251424	0.8876643594938273	0.8248902059792371	1.443602917148163	0.9131670074200449
AT1G16825	1.9418571460037057	1.552667112050346	2.245216990774723	2.3804225095397253	1.8293771254707778	2.116150972974431	2.7058719258578705	2.2455786322108975
AT1G16830	1.2024696786605193	0.6270351805129573	1.0412714413994737	0.6734563877087196	0.6398022144107158	0.6178001301363282	0.7493690709145204	1.3736009144309658
AT1G16840	6.3004858281859715	6.018246019735624	6.29973361170169	5.559171566454744	5.460659901268228	5.960461453838845	6.4943780704979215	5.998670912641291
AT1G16850	0.3839286133044737	0.9719528342253987	4.709332342523429	2.6330622394143286	2.9280316528265575	3.7304397138709637	4.1156593527209395	3.0402779696684115
AT1G16860	4.0265027903840425	3.913020352601915	4.928006098810247	4.296248762388421	4.263674410787223	4.510895086459353	4.61867181137965	4.398043085750881
AT1G16870	4.313719481861201	3.881591990727927	3.6213960487242463	2.93736400715753	3.2113780391388818	3.518574617998369	3.650231001814965	3.709061212125728
AT1G16880	7.708224727894596	7.272758197905471	9.05593412484568	8.816763519124498	8.868863308982913	7.740000897403604	9.02202872629902	7.731177482735729
AT1G16890	6.95278545845291	6.899365228112653	6.237891487280075	6.1721815534146	6.049180204084713	6.271579798357667	6.408295374977275	6.478407176299824
AT1G16900	2.508281200883021	2.3993252824321916	3.291367428199067	2.7044466975732524	2.836999713340034	2.8385882502273647	3.019172844145682	3.1953003579246473
AT1G16910	0.7537391609430357	0.38859842324390936	0.7232136508482508	0.5733061647491099	0.29734844003706773	0.41014469925888636	0.3942014938148968	0.0
AT1G16916	5.3192890937958675	4.948164590523225	4.327020134152848	4.0455807416346925	3.7456896097976435	3.641508908378433	4.736689541789125	4.206448075811711
AT1G16920	3.554386328958199	2.942403250329054	3.4208685568249684	3.182684923204072	3.0244222760441986	3.145489347383551	3.063438004149856	2.952258783322092
AT1G16930	2.9016137529538053	3.1144717819728993	2.937328280869959	2.8405531970574787	2.4597354784398098	2.78411775609344	3.0239260269910626	2.8789451822421896
AT1G16960	4.578151264083938	3.967405890717102	4.681673547400447	3.7362411608450268	3.5984733724379736	4.299447553726602	4.274767122490152	3.8632169721564478
AT1G16970	2.4789091604273086	2.0762624853938796	2.8708676213769713	2.3353051350039964	2.291510897500843	2.9250016112441637	2.759977845296799	3.4420761839150162
AT1G17020	0.6527692362849598	1.3485986527721834	0.0	0.11286875124478436	0.2975294979611903	0.9087681574654094	0.5051143737964603	1.236453006823587
AT1G17030	0.12118579785035449	0.05585856407040849	0.22186486504483416	0.6423012058750159	0.19679907099395233	0.0	0.05676121524341927	0.4288507703531578
AT1G17040	2.823236783581019	2.4567408432919606	2.6044915286233277	2.5843939766176156	2.4884730156337747	2.145075443394652	2.568776574584444	2.4529727833106114
AT1G17050	3.5974372557726544	2.9317549543114914	6.091911593220461	7.022754132228975	6.889832095208574	5.751558579706604	6.057899626251435	5.747997682684986
AT1G17060	1.1609438165448198	1.273473782734782	0.9962447248455916	0.8038690065867422	0.48523572936418813	0.7807109489299906	0.5320258695994637	0.9166844867147349
AT1G17065	1.5920114476222342	2.154926929584911	1.6092216976741187	1.1750092104262932	0.8893594690505668	1.2133171298989462	1.1473906882924607	1.388256072937438
AT1G17070	3.4316029966248625	2.943105682880196	3.232933294188585	3.035341520567861	2.8476035530565804	3.331103448031555	3.5338849775164336	3.4182162857419507
AT1G17080	6.32494073711211	6.096588440768184	6.545537528634172	6.095424982928769	5.946995479940999	6.1060507250509435	6.762973882972287	6.547448915852898
AT1G17090	2.4637778510253763	0.8591020435325385	4.96694519144853	4.784013480905838	4.823746985336386	2.6310208925009446	5.277279244162619	1.9166387312410003
AT1G17100	7.077456483109935	7.010195639010591	8.58162463427147	8.568009832986258	8.706213562905079	6.14172730335011	8.540159059072701	6.177158430454323
AT1G17110	4.899460501560463	4.789104596178478	4.9079717254976805	4.754687553012329	4.657429128620861	4.43398486233208	5.077097003201953	4.400333507426258
AT1G17120	4.868301879569755	4.6283812569835625	5.250545384535013	4.968543925235772	4.7840377710892055	4.657400066988632	5.025959709666649	4.55540751789599
AT1G17130	4.5419284575806955	4.0275446877600345	4.918485557695253	4.720614960128763	4.624679056939538	4.435041929446817	4.860889928474826	4.583729648575787
AT1G17140	4.153867271863235	3.398676402309339	5.517091636014254	5.595678573580357	5.66194187403481	4.413419020665804	5.3790986654611	3.627649867980867
AT1G17145	5.112183053406544	5.579262839894563	4.527518782058972	4.360483137030034	4.048558274269964	4.372317440075928	4.5211134428563176	4.350058185897187
AT1G17147	4.112386268945221	5.139997728661251	4.6671582680208346	3.1252461231021402	3.077024477151524	5.714657382861706	4.330182318959781	5.124402635871777
AT1G17160	6.446868162904153	6.482145465215332	5.343083526627141	4.935541936415754	4.543534839331033	4.620582395770499	5.61429000720064	4.8170682843705555
AT1G17170	1.544836866201086	1.3425026851869537	2.7784971560179623	1.642146791353758	1.358229632426329	0.8614715340137543	1.9372353720495092	0.6426129036267203
AT1G17190	0.9403251790375025	0.4127284721084036	2.5561631879555424	2.0484767075183603	1.5363277445456776	2.910284437736739	2.207607210756509	2.604609905476926
AT1G17200	5.5639032301625715	4.8807557504896115	5.708225915953504	5.215968352154343	5.009905772776581	4.641568904730281	5.560324781390106	4.7345157859776466
AT1G17210	5.473679180801697	5.530779263287681	5.194578273894662	5.262916892943002	5.17985745123919	4.577232836013004	5.198562928302575	4.413591408191909
AT1G17220	6.415215771467173	5.927704771020318	7.773260858641232	7.840425494140846	7.8663576981234575	7.049389594833254	7.8174538639564	6.9273797843671145
AT1G17230	3.745885682153598	3.465218538106021	2.9205198709460576	2.497923059688879	2.6415759201458897	2.39369081866808	2.9028118237345955	3.20519487699718
AT1G17235	0.5575161282958374	0.0	0.9221415138455074	0.4173276108452414	0.9591361555635058	0.0	0.5180776848322082	0.6970321408723024
AT1G17240	1.529537462863463	1.1469183466278552	2.024432356871678	1.4021916462337458	1.4028455349543567	1.8996441730108389	2.255134573118529	2.3809286046413534
AT1G17250	3.2346053492990703	2.785666386287117	3.302539276757116	2.964679518520021	2.6753620256468915	2.623007921208644	3.588155292599401	3.2127681028444206
AT1G17260	0.8534750575123119	0.5752404630209126	0.8993016552621886	0.8466057577385194	0.8724997217374769	0.7988303450600434	1.2903094790133973	0.9950485609503363
AT1G17270	2.4113005545979833	2.40945818111572	2.9482452022869143	2.6709432582975943	2.2043583723385347	2.4131845014627418	2.6979261618326182	2.350315155731576
AT1G17280	5.008752636881958	4.994402410108415	5.010198727493924	5.008697500481798	4.657520163994107	5.087674626686255	5.156323843184029	5.041324477615378
AT1G17285	0.1993594229782053	0.0	0.0	0.2759068247203392	0.0	0.0	0.625630382502431	0.25716851229764
AT1G17290	6.359391190033488	6.630194837425372	6.122898170477811	5.3230345279991536	5.820781299907486	6.590466317751085	5.816296464281225	6.724891163081453
AT1G17330	4.650716719089248	4.623883754035532	3.7603194773165196	3.4499203594943135	3.2917091190799446	3.856046870323202	4.243301952380947	4.198065808482548
AT1G17340	4.125367235564655	3.8629348836389115	4.033808475616603	3.3474238222188313	3.319473777381502	4.379615419297932	4.162766001685138	4.433974569531545
AT1G17350	2.824543623297042	2.2468636057079427	2.3881214526284396	2.352876193896149	2.4509228275000967	2.177531331267735	2.5485584807601267	2.2641891396077227
AT1G17360	2.1891414707287487	1.4124807252963896	5.523616371751588	6.114718496263172	6.060058976055859	4.985050641533654	5.496294186533818	4.800025470116596
AT1G17370	5.014792021377758	4.903088590458461	5.440653569167752	5.471963399269107	5.449408542561902	5.351155673161289	5.504085007711592	5.354217948592013
AT1G17380	1.2498982665072504	1.1990102698356775	2.7159797413357905	1.3414357669331527	3.309624179803886	4.721669957008286	3.998454988836593	3.708477881272965
AT1G17410	4.6303193791686095	4.796194577997235	3.571435074263104	3.1791627708795076	2.9587099030728963	3.404771207031151	3.5667928668976656	3.55516368706578
AT1G17420	2.725210007525178	1.9648959855280879	4.9163687141412895	3.406486550624421	3.7460937212027567	7.868230839347961	5.82835894200751	6.32842538902083
AT1G17430	2.230149140862111	2.1903023493536113	3.982580043449873	2.1780345912141748	2.294428265273194	3.9595757443073403	3.5029540694316164	4.171091246684769
AT1G17440	4.530312728100204	4.593222567194986	5.340470637470268	4.76037024951509	4.695250871539734	5.191070753820507	5.264519616853703	5.58485926626632
AT1G17450	2.359834584207446	2.507329942125116	3.179399048864623	2.552430522966271	2.266482382256169	2.8675031096228087	3.3286367104869847	3.2913795775636716
AT1G17455	5.437391695456562	5.098626100227969	4.81153469239798	3.7280590712714394	3.770124864223494	4.277952939739438	4.750753930435887	4.48476512522728
AT1G17460	1.979819594265649	1.7440746304666894	2.364439307780085	0.7806251723686899	0.9802677439630505	1.5267553092200203	2.5745441157994655	1.7655972958773838
AT1G17470	6.2111215660416095	6.100124621469743	5.861902660339488	5.834538004385878	5.821262988888513	4.646680219773222	5.835556983462647	4.909015518732792
AT1G17480	0.662102139475283	1.0717345532790514	2.3780727264378005	1.3638569084907575	1.4172233567084407	1.0815857997483453	1.6960996707548834	1.2969312589741082
AT1G17490	5.100791068805966	4.889111541268776	5.3755524107452715	4.891029959601207	4.7663676944687206	4.849856629165446	5.951142814287977	5.277795499868192
AT1G17500	3.1427647139621158	3.3995365329942766	4.042160022087044	2.544963967620032	2.6988460328375554	3.609400438627783	3.855159100633366	4.145866367700423
AT1G17510	3.666809794707068	2.9869277008130357	4.3007743411264805	3.4258062034327574	3.3266196895588447	4.033811690886554	4.554822458605535	4.363784341332547
AT1G17520	4.316395818689138	4.104868550597472	2.914592780453785	3.1943818496372733	2.7760762982555867	2.9678684071317103	3.1303104334116116	2.790999573985255
AT1G17530	6.304700802182629	6.690242795984034	4.596143185129993	4.285451044082883	4.461312064444594	4.334933858482828	4.839191179866146	4.643833638556197
AT1G17550	3.6390826522067528	3.9025694028415154	5.84837856453922	5.893391197384758	5.482578796851682	5.720665591668575	5.908943055914352	5.631738159711734
AT1G17560	1.1205606204501648	0.7234512346071408	0.8928526514280268	1.1085158770118313	0.785069422397498	0.6035626774024798	0.8697307544679969	0.4402508695426834
AT1G17580	3.86213490719071	3.8130363512093965	3.32259771175058	3.179742653012873	3.0588780365065626	2.9300906890694445	3.226974879793433	3.0677117850623143
AT1G17590	1.8914022709082792	1.944364223655305	3.225618819187397	2.5989696118033194	2.3197710828314038	3.1361852977387317	3.4969499920281337	3.394478461854522
AT1G17600	2.0229728804075475	1.7538861096348033	3.9057159427303394	2.7845093593741295	3.024848945035066	3.46591125977817	3.9656944695801055	3.8476982138569364
AT1G17610	2.578950337275122	2.154722503289047	4.854588905602769	4.209270995625557	3.9530195642245216	4.085776356363545	4.981961880720448	4.8345080377447
AT1G17615	0.0	0.0	0.3363633504740288	0.0	0.24449002132137326	0.6141092797252112	0.0886583357252233	0.12581592292382965
AT1G17620	4.523709167847363	2.9871345303995525	5.597358138195517	4.855495149045321	4.644626942078873	6.883977870697775	5.415219348146464	6.387106872487517
AT1G17630	1.3265370449494385	1.216547531631472	1.7430180710352714	0.9926647296647958	0.9476045606869755	0.6029636230256166	1.355128014869022	0.8596868649250577
AT1G17640	3.5308160416546173	4.304267391482509	2.3665532052424925	2.2054714073160695	1.9351315975392958	2.4808475268983954	2.7542668408929143	2.759333938353268
AT1G17650	4.054357771328522	3.6008004339486948	4.823343776365903	4.772542861152774	4.962364829791552	3.566383284974859	4.805365228035184	3.3893762889491854
AT1G17665	4.244142449620646	4.2048110579441484	3.544869858961756	0.1604619606093732	0.7568769439532893	0.0	3.841355778900146	0.0
AT1G17680	3.8181595748168484	3.9404110862834694	3.24103911506864	3.144770911377299	2.95075083368715	3.0535132587388367	3.4374743170275224	3.3640840225070887
AT1G17690	3.219446899898291	2.949232585684047	2.533535453526573	2.2892998163434486	2.3741439069699877	2.648783159640549	2.5761877686055286	2.663659699888539
AT1G17700	1.600689971150226	1.0889431082727097	1.475065850311116	0.5308674057280973	1.1027119431508896	0.37823660238637596	0.36338331620814857	1.8784701222131421
AT1G17710	0.09761298674088144	0.46303382265050685	1.1343537565500386	0.5828301835487464	0.5062079532288346	0.0	0.253792032525263	0.7969390836271837
AT1G17720	4.13435647655497	3.7986097220742634	4.405286832976356	4.159167200241464	3.988616228023214	3.980580746911553	4.486762184467238	3.8977199184723976
AT1G17730	5.485594980786371	5.114121185273647	5.3907447468166465	5.119878101733768	5.064581165430991	5.345426028144717	5.5434779337358275	5.574901931681999
AT1G17745	2.641951465869703	3.2365269685345996	5.919779743999416	4.056260140980399	4.046938926377991	4.480926539273398	6.048245508836167	5.171426508992506
AT1G17750	0.10564125294369256	0.349151578810229	1.1063625770146175	0.7209725781826256	1.1700695242928978	1.177677986109233	1.3787117616013738	0.9513600576408283
AT1G17760	3.425705418137833	3.476534635577379	2.9684700531859916	2.889964723947352	2.7538638385454997	3.053254696073034	3.083507858661057	3.1937300187479987
AT1G17780	5.691916942672126	5.716982714224754	4.5478104893715505	4.866062681839855	4.6310916328559015	4.5150068811542265	5.0970045854626855	4.960826420840427
AT1G17790	3.1900215219790233	2.9868334620283656	3.2185015241673463	3.0830651149791644	3.036835043544144	3.1882353004169355	3.3414305444544863	3.053891430043958
AT1G17820	3.330409116721957	3.2028536767009643	3.702178574748203	3.5827578370194098	3.48999121872712	3.4028972333385035	3.8250962285242713	3.510981193941821
AT1G17830	0.22067513793440963	0.10361150278594748	0.8350159760155706	0.6668950015802604	0.9123596062117542	0.7763915501476033	0.8738568978478698	0.5213220139681706
AT1G17840	4.653537742416255	4.07101802095029	6.351848609453324	5.999012583573591	6.07919487267116	5.728767757165459	6.1127978262310005	5.565301786487333
AT1G17850	2.879050842718074	2.359773817345727	3.357549126562425	2.9693327417298203	3.173740005644287	2.7392128762576635	3.4537438189420744	2.5603534002832924
AT1G17860	4.651764271599597	5.80448180965553	4.476392775969911	3.8361096621157413	3.9783108553868556	4.490681417871289	4.1992450920773825	5.169914129273506
AT1G17870	1.802448928833777	0.9180972192025185	1.6312780260036528	2.8323594948776774	2.212898558559342	3.992211657890368	2.039394659712158	3.4298662595693763
AT1G17880	7.820222233037833	7.423439973374242	6.942996264997349	6.855783039702768	7.045211479932353	6.563472427301418	6.960850008148867	6.585736915048965
AT1G17890	4.480449008334212	3.895241158340468	5.50723587813177	4.483375474345024	4.515368676060623	5.614725566829506	5.244256646846871	5.866754828829369
AT1G17920	1.4255641221132942	0.5997706911351407	2.0098901894469283	1.5066094379214743	0.9591361555635058	1.5383901822790444	1.2833437046801464	1.0499936551492928
AT1G17930	3.753652216131191	3.3693735257710795	3.477785181071751	2.832327802595978	2.894928825529335	3.076477792503112	3.3666523908002364	3.061807326867504
AT1G17940	4.122658663315575	2.965548172937234	3.312976295041077	2.96360483459377	2.5440273628895866	3.4997627605382857	3.077021188030967	2.61802496109077
AT1G17960	0.5536049228277682	0.5632994109686331	0.16132738079371942	0.1802080191551797	0.3215188994949156	0.16291718419063145	0.08013852654340368	0.11386398351416051
AT1G17970	3.910845651715383	3.800466838722504	2.995436439293776	2.5458206415520914	2.304540334101373	3.944364962988476	2.9843213176625505	4.012699744471815
AT1G17980	4.823683147107732	4.545149702023182	4.3937481268089424	3.9123307133491156	3.7057209500479855	4.489859278048648	4.788046082274298	4.7018663456212
AT1G18030	4.1957548072081705	4.324417566548195	3.1903859156002303	2.9404765346399913	2.815618646328296	2.9473762371845385	3.503288482917486	3.011635047790496
AT1G18040	1.9315928421720336	1.5371065354498934	2.040869929093178	1.8308987235950005	1.840787581652146	1.6996144982074084	2.0534004086784017	1.8581288852224351
AT1G18060	4.677536803015088	4.778259670202496	6.288962712021167	7.601548550293415	7.481727157067663	7.222185103830476	6.497295710016714	6.8945977421802
AT1G18070	5.3117451376139515	5.229661459764349	5.424007532241319	5.261479507925763	5.43871082002002	4.8722109632350605	5.394883876563577	4.951825186741666
AT1G18080	7.590500553591549	7.202333095872451	6.87838814423544	6.473044439697809	6.8909320134043375	6.565544884945433	6.804888188944016	6.807741816942839
AT1G18090	1.7100857934144826	1.155855931828904	2.435961894756304	2.485270192445043	2.530739387293179	1.7248508781199514	2.781327066586819	1.93186641743847
AT1G18150	3.3917119455495333	3.2044003318484555	4.5208251589636275	4.391648522481834	4.2364580130680665	4.893049124109421	4.499708921941727	4.974611745734768
AT1G18160	5.550940941512001	5.670065275355389	4.841399750472782	4.508937337938293	4.326488373883686	4.646851815278226	4.86142049856231	4.910736547338834
AT1G18170	5.797820240073994	5.453236953499816	6.3646372966229094	6.093343383822211	6.051081139469469	5.5752024597674135	6.61944447277117	5.471325710978862
AT1G18180	0.8741469356649478	0.7007960686563617	0.6104297730153766	0.671108445127835	1.013462936052035	0.3403931216763747	0.2772737512151083	0.5125029548991749
AT1G18190	2.8851771592019366	2.4120916649752124	3.0745830205433795	2.574214376845649	2.6295122874285295	2.8662858595385967	2.8335047436846454	2.9478365037654166
AT1G18200	3.3525782429036592	2.9796832899538668	3.472525499926192	2.229245871228877	2.0503595151204594	2.609465465831053	4.326751265634144	2.8118651926658
AT1G18210	8.291571391149871	7.927761793482119	8.234543104566981	7.152211291227528	7.21782112064495	7.310057789211222	8.526575746205351	7.5958362629607254
AT1G18250	0.33274253459367703	0.0	1.3082178624902556	1.234340252709853	1.508929085067382	0.41305010517998353	0.6363171372790999	0.8456031698853856
AT1G18260	5.435761341228355	5.303276180870089	4.937321518742294	4.166761564377045	4.3847521503836555	4.763239993786101	4.63610744414333	5.135947380759723
AT1G18265	1.4395385883739031	2.0932970684231793	2.577313404079363	2.405338814762882	2.056011649890711	2.5897753204719667	3.7400358704351135	1.8689505164639304
AT1G18270	5.45875632454729	5.677932112266302	4.01550426568504	3.636249723713271	3.3735319464524314	3.3638607142598658	4.011971730504633	4.017581975480657
AT1G18290	0.565332637254915	0.6565670677347124	0.38224087962501924	0.0	0.0	0.0	0.0	0.5070382623378402
AT1G18300	3.5501134013746007	3.651667264550882	2.9484034798810277	3.3494447035695876	2.3436559570352653	3.081997761024166	2.9953043158672332	3.100701708653913
AT1G18320	1.1901028689770505	0.44454426666646507	0.685154595289116	0.5417207314234542	0.2794936185913635	0.20608342551643274	1.019437096768396	1.4263706486118637
AT1G18330	2.5067188057211554	3.032728841478965	0.6124436785445033	0.8423155207402786	0.6736720101443454	3.755312471098067	0.5951459793218137	3.0978923219879717
AT1G18335	1.8272908328697919	1.5918775438314827	2.1628260121340634	2.0851622106144228	2.1474839409381796	1.9687095942818473	2.0963215926325076	2.123025373672267
AT1G18340	2.1762165339011323	1.6107628476307747	2.692234696672998	2.3001017744768015	2.3606220031178093	2.5244135383636723	2.470479959610571	2.0747200952114895
AT1G18360	1.8535401192054968	1.605698652526107	3.5687024192872108	3.819711286290888	3.606561524233525	5.02070589420783	3.0812542572884407	4.469712571893381
AT1G18370	0.0	0.026744192365552723	0.35136362270089677	0.3400513532373702	0.4438211569450043	0.2131578024901633	0.131055324288272	0.18487743861583775
AT1G18390	2.9473825206552218	3.3499268951050687	3.159516891449193	1.866812201382132	1.8235152851799463	3.24168651928321	3.426233048632576	3.7134026108130387
AT1G18400	3.0058424716378007	2.756397225417218	0.6169711992908108	0.8015546067196464	0.593958718515629	0.6221933597633609	0.4521174063405627	0.8849058908067008
AT1G18420	2.381177829728302	1.9214298720266392	2.5305688989541983	2.1130627357964067	2.1636713894329604	2.130750383543095	2.419471406703116	2.2166213398390133
AT1G18440	3.2366450497941113	2.8642303983890445	4.069932188814494	3.8274272012943906	3.9055929118722563	3.4718021974344975	3.724514599203241	3.1790626299804505
AT1G18450	5.44700294718784	5.45848397810133	3.857895037696728	3.6486366305485123	3.554423253809677	4.033273743551842	3.8636544223551086	4.193610199649834
AT1G18460	4.524513220238346	5.1444629761554435	4.207863073906282	5.081161418552656	4.876566982254284	4.493177166373608	4.007275823647529	4.446169446899333
AT1G18470	4.679725289055162	4.656737365644797	4.391418955587534	3.7552019415871114	3.5850595512015113	4.538907390592167	4.485880021318086	4.803170719175978
AT1G18480	4.372374583763428	3.6971679837161746	4.264396548479169	3.632094378224671	3.757490380779943	4.247379110838645	4.474277609415939	4.3568958892161485
AT1G18485	3.6621745212107366	3.175816308594438	3.754633975736523	3.350967474308829	3.4715678653135966	2.802954748164521	3.8129925472223465	2.5259443954156175
AT1G18490	3.2841819886008112	3.074674031545972	4.315267637995691	4.221803493415714	4.170981902185317	3.894826230148608	4.196803400606396	3.743163929479086
AT1G18500	6.802075523870978	6.705517224494901	5.437807106888606	5.036238448370029	5.0312506834723525	5.080270726458268	5.624109755504822	5.228254974839551
AT1G18530	0.0	0.21587500674864102	0.0	0.0	0.0	0.0	0.40940298168554323	0.3055456240696918
AT1G18540	7.192014949815538	6.758770732181929	7.098745552383024	6.625399390419343	6.944842771446509	6.813357707345901	7.0031842374533815	7.054386759376932
AT1G18550	0.9389350212585498	0.5973157250953955	1.5159375739080008	1.699923384953001	1.2066993443869172	1.1055341277634338	1.767234984325374	1.1694588515125663
AT1G18560	1.9543316543393512	1.2674324363929883	2.170529001385016	2.0461882314144835	1.80185011567095	2.543804839580861	2.6098387241355834	2.327665160447302
AT1G18570	5.354000942438604	5.597171774217735	5.887662880620631	4.594388466674897	4.130832435713429	5.457739078772485	6.024318400900438	5.711123272367154
AT1G18580	3.9795891405859107	3.6679287534295577	4.131254381019063	3.763638329116845	3.8887247838448094	3.5971279858402383	4.303994369462397	3.7409222572491236
AT1G18590	4.037056596889701	4.242799117699101	5.5954776455474615	5.523889383890632	6.005248547837379	4.976785420201001	5.438223796094898	5.652471736701655
AT1G18600	3.0388178193552102	2.686943761242886	3.5994217530335626	3.6521766933793622	3.316130753314046	3.3889862268236803	3.7202879924761927	3.666037640889145
AT1G18610	3.632638122561448	3.2318960758207766	3.476456102319788	3.123218796745831	3.0549717773003517	1.8314871307488998	3.6306747331957805	1.463571623137766
AT1G18620	6.357890076000556	5.938301089501449	4.630755432144457	4.948244509554415	5.037599444982618	4.9526763704732835	4.457598966565234	3.9593345784173395
AT1G18630	2.827724864454252	2.5110537096250556	3.8170094618442585	3.0539987499627883	2.7504188244050556	3.3107573806876207	3.552343242291836	3.9323318711896915
AT1G18640	4.190498756766214	3.9402324435221883	4.6834840140825005	4.307037636962545	4.149308184769676	4.2009981880401215	4.8512342899280405	4.314313095771139
AT1G18650	3.6178166232303868	3.4731058453896577	3.8287915438949476	3.481013153868921	3.3747527886540007	3.6389269844462837	3.8398387834748515	3.1621537260535932
AT1G18660	4.614906363416009	4.556326552431547	4.889821984669351	5.211649742796386	4.9877685272011165	4.53676157636655	4.924690317208816	4.441123462333542
AT1G18670	2.2510257388011747	2.148060898594587	3.056583975432451	2.559104435811188	2.5653162821705555	2.9864449583546144	2.595024711547595	2.5810411881846704
AT1G18680	3.5153403944683475	3.3205577223050553	3.290468157876117	3.195684375853503	3.2188153054507826	2.7280367120936653	3.4482605299266766	2.9920284399310266
AT1G18690	3.743071011762441	3.8868593724360743	2.511208214187703	2.100726187576234	1.7446688886583333	1.8210221088928769	2.6310197162801803	2.7187991608289925
AT1G18700	4.193447727541675	4.160891770350649	3.3469824329489555	3.158070740610837	3.1423552986886127	3.21644334125914	3.433474303354486	3.1965876811620664
AT1G18710	1.6222435856471273	2.4886802131867123	3.115585485825817	2.742706476983738	2.6412211244770365	4.094633747754789	3.7527040340198496	3.396252757257518
AT1G18720	6.082776170314641	6.148235651132172	6.918912976104958	6.152669334301157	6.12117123880284	6.1640448223446755	7.147992880505001	6.319409493146381
AT1G18730	5.875655905035795	5.849134303204295	8.174712895403747	7.910317425917891	7.909012714699497	6.875892876088462	8.259317273072924	6.50333880013357
AT1G18740	4.529591501090401	4.386069216554091	5.188634861277252	5.131472072799001	4.400228783481191	6.146442773824956	5.452065704899925	6.108945678539761
AT1G18750	2.9186192009622567	3.0794013429070093	2.6393518747857843	3.2000358695262983	2.971836990440236	2.3825681183008336	2.9531516479913806	2.472384609125383
AT1G18773	5.031521988940266	4.90174506260601	3.631368438781989	3.424406211102852	3.2223488964494877	2.4865592520540787	3.446226796196862	2.397794633594559
AT1G18800	5.163851174912876	4.455868421933968	3.6285378679549156	3.2874795193176363	3.3485553789667843	4.0063765517974295	3.5867915240458212	4.014838447295269
AT1G18810	3.2532278076268364	2.3984386944378175	4.820840255354514	6.056771429018804	6.026626504720459	5.184982947863635	4.329698205890555	4.730698081342118
AT1G18835	1.373014374081162	2.8109446647469927	0.0	0.538333731570354	0.2775890868310292	0.0	0.0	0.8777659757123709
AT1G18840	2.5550064970396136	1.8676310772616929	3.4504675935109907	2.882586765992269	3.0772310199472805	3.230467395277546	2.754295671087032	3.1817566836052147
AT1G18850	4.403717161699889	3.8468746025359346	3.3593080892855998	2.5185015323099194	2.9630758894865283	3.781355519406628	3.323104275009699	3.3407253907917256
AT1G18870	0.18653965148149743	0.05860218434927243	1.4105787053171506	1.0563738227478194	1.1556352217794337	3.383629138581076	1.052801605111641	2.3730571524179718
AT1G18871	0.0	0.0	0.0	0.0	0.0	1.910247739878142	0.5254361529399932	0.7063710567876196
AT1G18880	0.8477918627544658	1.3241376357495847	1.3691378347420717	2.571732951461918	2.278226967838963	2.115241660375606	0.8702656116270231	3.480851954067302
AT1G18890	4.259271013047254	4.511968706967057	5.608198513085125	4.542280106292712	4.937113590812604	5.651957537657424	5.603089841942184	6.073115371276068
AT1G18900	3.663784066009857	3.44383866733092	3.877338343749042	4.097784593402923	4.016758520660076	3.5064274323751485	3.804338003023317	3.5998368444964717
AT1G18910	1.6852371973893594	1.3818159381212891	2.477522644101029	1.911993814038154	1.9487089887234397	2.9467445713209695	2.7860375367856083	3.356139163295054
AT1G18940	0.909116518366635	0.5688978745765809	1.951694717230713	1.6554804719411733	1.428666650068936	2.094957938343449	1.7323880777697072	2.3713941412224524
AT1G18950	3.775249806589953	3.6800265347619274	3.2987050485254983	3.130936817281895	2.979050129546578	2.906183688260186	3.2415552304239714	3.192858324923151
AT1G18960	0.20943062685556485	0.2763800456096439	0.374497168047862	0.0	0.1430400336604526	0.20130541853551054	0.09969099874729849	0.0
AT1G19000	8.11568219192218	8.041999692365755	7.883783025896334	8.262614966399878	8.075344235379044	8.074801211289518	7.857984196104181	7.927306999712396
AT1G19010	2.979065808541883	2.7856218009804734	2.6718920137378954	2.8016048472150685	2.744313042817284	2.6845123982387413	2.82414330430781	2.868086753599964
AT1G19020	6.374760796481458	6.789616495434059	6.847749103155062	5.855767661084467	5.059168985746818	6.885586708991984	7.136934586512451	6.85559955727869
AT1G19025	1.9082971067155983	1.6202881970762752	2.279099311067385	1.4507143967550453	1.564406629235615	1.9469307505151425	1.7993551050118763	1.7560284954819165
AT1G19050	4.714464855123648	2.8870582748910514	3.974528377314402	2.182562630313502	2.323219873294468	3.5782833960856846	2.4034483178405237	1.7696435713856908
AT1G19070	3.888990888145961	3.6481014367601516	3.644570608079208	2.1225121304172676	2.821609498209765	2.624605586363796	3.269170377132372	3.303606166375904
AT1G19080	3.478320227098615	2.9794623587398177	2.5224570061735943	2.70799442032455	2.3964005393205214	2.4669304249236776	2.694446134056619	2.006986430612925
AT1G19100	2.322791401067469	2.1734936869438712	1.820224772112249	2.1539215766736852	1.8680352523040638	1.6689788479542265	2.101402513832447	1.7207587291738262
AT1G19110	5.639641050876691	5.853973202664681	4.997977716886857	4.936848645590081	4.77122843226848	4.7078520017561125	4.903634600220598	4.686342655375116
AT1G19120	4.7291237712250425	4.065113314565231	4.84794474085727	4.383639692888081	4.197762859026995	4.8344388280829	4.752340610257397	4.473263738312726
AT1G19130	6.3890895248125465	6.439880217317872	6.082382172186303	5.583257478965215	5.383204309713888	5.500594605528091	6.116526029596388	5.703049700529679
AT1G19140	4.062713568755862	3.8241922286275973	4.4963986011115695	4.8749502839557355	4.885021507307989	3.6007771298674207	4.544700302553994	3.626443520294562
AT1G19150	4.169883240255636	3.7515729430382203	8.210776344043506	8.2270195068168	8.368096414714609	7.440902971298126	8.158787153681663	6.9691938172904795
AT1G19160	0.6456712636174764	0.8473740381927801	0.5449170054364447	0.0	0.14743034555375165	0.20735948578036684	0.45340690844093173	0.2778235922405353
AT1G19170	3.0499158513974303	2.869034093424269	3.7143146720883897	3.2148717177396073	3.3394354900597563	3.397521874640384	3.788617850402118	3.5360990499487626
AT1G19180	6.18804133098822	6.0240311101226	4.900208144922463	2.914814154792475	4.490525779380134	6.665926705390324	5.499230225450621	5.492659674035956
AT1G19190	0.7738427110200222	1.2382160023381341	0.22444120926623992	0.1714485316686507	0.5592985360344647	1.0146930889637695	0.49191743226881496	0.3029537203586742
AT1G19200	2.6446389806548005	2.590533963883362	1.865562375731276	1.8448377281276644	2.001477699419063	1.4027742448504854	2.1810772899274484	1.8242118834321148
AT1G19210	0.0	0.34961463710564633	1.1075159624964024	1.330525345652865	0.936356499414355	1.7370614427192868	0.982281675795626	0.8492026365729171
AT1G19220	3.646357691994112	3.4290293516872707	3.240198967485354	3.626024033449686	3.2001415739029775	2.7154109003742173	3.363615907073175	2.8725476118316196
AT1G19230	0.095537749236925	0.08635865562270616	0.3331544689320184	0.0	0.08010375385060518	0.25924717103798306	0.19040412013949645	0.34534346135809374
AT1G19240	4.534954882388241	4.28535555130051	3.532251925347363	2.717191341338358	2.732100514681202	3.3913557168600232	3.791932081268556	3.6493633516110386
AT1G19250	0.05020145405887973	0.1318713633878051	1.592283794630321	0.0	0.2207797282906254	0.8595768200086532	0.6334943490297393	1.0184770100605627
AT1G19270	3.210795254613223	3.5284632333932975	3.6450974418377324	2.122953263803609	2.3799990523984764	3.8519930070233523	3.715120091692742	4.46200433584396
AT1G19290	2.9552063036800957	2.5406970496593755	2.6508927109444627	2.040395633862418	1.932358875471492	2.6770661053799265	2.3893742710481227	2.900262285798866
AT1G19300	2.780281031648315	2.5133049952652424	5.179419941675817	3.276681881176487	3.591056217595994	4.592163500441617	5.15432251283303	4.2797111873268685
AT1G19310	5.397350158307959	5.54264084157472	5.36501127244372	3.5628167513314373	3.4350665096475645	6.216763440542469	5.682599679919715	6.184851918006066
AT1G19320	0.0	0.3441381102026861	0.0	0.0	0.0	0.6536266823428638	0.0	0.17789525574368534
AT1G19330	2.607396563602732	2.891332521735948	3.8916988047729166	3.034888788166664	3.0047808596210515	3.5871455377675194	3.6980957546009035	3.736350174417627
AT1G19340	2.5764901709065695	2.4321521813429006	3.3242843931172033	2.6015758516851815	2.6604538676646197	2.0887122178224375	3.2730423942032583	2.5093590854962415
AT1G19350	7.137757188980935	7.221859858305988	7.4176476306462895	7.376205748226983	7.049646735654591	6.136153179322165	7.509221907256586	6.078724415020398
AT1G19360	5.776481451769755	5.62755293930965	5.00770317162039	4.291668816356412	4.30184424894232	4.697288780622493	5.077831059530518	5.11334991214998
AT1G19370	4.184907197525532	4.028420776979379	3.9816053079168348	2.218295270494556	2.551133756607546	2.651285256631569	4.133779530316097	2.35631526155545
AT1G19380	6.729367734579453	6.809663361565134	6.027987273966616	4.767287362189185	4.59253234129949	6.810617080195992	6.827496967021249	6.8729144866377645
AT1G19394	2.4555300458933664	2.6404365509165943	1.8903841098700784	2.0667460731413354	1.5715139961399767	1.655060350891168	2.5724143767962486	1.7723338290950372
AT1G19396	3.5573382961757813	3.271937216354344	2.3525635307992427	1.7983972614485182	1.3505479051342297	1.3324698629132723	2.067632018755202	1.5247686875730133
AT1G19397	5.501895383304506	5.118762813821862	4.69763218183085	4.075336538758759	3.4982213136916367	3.2881383664202355	4.778547284576793	4.103327402498487
AT1G19400	6.53874577142748	6.98734755486777	5.885673439696316	6.329650842184089	6.249150055577098	5.682006586003652	5.882450687426099	5.683992022483825
AT1G19430	3.964526092633107	3.5625706899776755	4.079964976388675	3.7387933737380856	3.7754783609306064	3.7907134964090017	4.072542577462715	3.9630841073541165
AT1G19440	3.194913274953594	2.291867972664966	4.023912048670843	4.332981982306627	4.578971861881993	3.8086775133963835	3.539758369175365	4.012450424440136
AT1G19450	2.3740615542708077	2.0441610283162515	4.0860726119857995	6.515387760829501	6.4692659335828715	5.244686999898853	3.977326549231329	5.064039134717724
AT1G19480	3.0097458160829755	2.968425873106628	3.09320523134559	2.9002275083482614	2.956611772783834	2.8500248375182142	3.2140203100279727	3.027832840580105
AT1G19485	4.3945031406104835	4.2118179679947625	3.62928309434379	3.6941613241704614	3.443705555639734	3.4252353256912755	3.826050209568626	3.429905324764314
AT1G19490	1.4059969283327205	1.1504619288124065	2.1800035104896325	5.0863392752146614	4.971346623077258	1.7096296822137207	1.9799837978671955	1.8553396981756054
AT1G19500	0.0	0.0	0.0	0.27074625259709284	0.47232318787083843	0.0	0.0	0.46702506289389417
AT1G19510	3.9930083992916066	3.794674766213756	3.4812472566519745	4.2315532562358005	3.804292639119675	2.7312672766492225	3.396232932131756	2.880767326878203
AT1G19520	4.007586787136466	3.9079830556326014	3.700721239412231	3.3352416452322924	3.712296086620868	3.124887243257698	3.6294164367460895	3.6424617193334496
AT1G19530	6.914863110775283	7.4940203318221466	0.0	0.0	0.21331547849887342	0.0	0.0	0.0
AT1G19540	5.618414949769204	6.156377116383901	0.8793448162518422	0.7723536172601151	0.49154712387414645	0.0	0.3829218997147016	0.7894400949082531
AT1G19550	0.8452271315168677	1.1032151694122367	0.0	0.2946312024909482	0.1457202165083127	0.0	0.0	0.2747384600114709
AT1G19565	0.11239704815418466	0.0	0.0	0.1573431391236611	0.14809883331625373	1.165097903550463	0.28997494570373544	0.4006107553903742
AT1G19580	3.9933616677415373	3.753926547626178	4.092870334800716	4.021066535277782	3.758424359074008	4.180878123523822	4.133926275222284	4.107030696009108
AT1G19600	5.8950979384048	5.710682122515449	5.2823812131840056	5.186523540842815	5.130898010147986	3.7227853676980125	5.387369404028172	3.7693097868117116
AT1G19610	5.786304546287921	6.549010130254517	0.0	0.7554052367925256	0.21585547877163044	0.9466847869536495	0.5291952175736889	1.1853511400368497
AT1G19620	1.8692788411148031	1.5279240605373925	1.648750215398585	0.9372447936129127	0.45996913901874137	0.8242951425662057	1.0222033857486506	0.27710548587421324
AT1G19630	0.0	0.16406120151451342	2.0378582605467446	1.9806056257108704	1.4653036599415283	1.3064257611401309	1.8485805650523823	1.344875000496826
AT1G19640	0.04738548710742842	0.12466761523085718	2.5237840394174107	3.8279943550453632	3.8842830450861103	2.0922986807120623	1.7978785548480543	2.4320970765697454
AT1G19650	2.078900510488349	2.045189754851456	4.305123256321036	4.521073397559253	4.360740742654598	4.552985046092431	4.360957024652217	4.314181245200266
AT1G19660	7.663281247111656	8.119646671676458	7.981025473265217	7.880906778319099	7.48034311133512	7.661532494782793	8.19008058399125	7.8430771762840745
AT1G19670	4.644619211123654	4.011239904690188	7.806854140797818	7.3988415749322245	7.7167802007829085	8.658274461554218	8.7492362191983	7.656937930669369
AT1G19680	5.916478733685374	5.722346456762179	5.496042028244468	5.744723138292742	5.497069907375145	4.7030949259703885	5.593980666343117	4.324390249510883
AT1G19690	2.8207182992641293	2.1858018050466135	3.6101284622421623	3.1990508096597092	3.0705599712983234	3.2548483995314	3.4555296086936775	3.3622405717525
AT1G19700	5.024879745598665	4.770599255772984	5.770362294552232	6.4660534436061194	6.171968687905044	5.436299782075796	5.860629564246504	5.578898867348423
AT1G19710	2.7680794190659297	2.4060153239562845	4.214888917073902	3.91766899521481	3.763209492779971	3.55809234981027	4.180909938228817	3.9597292351501094
AT1G19715	5.626007209179935	5.453869702699419	5.871922179320437	6.474927829086465	6.344237238535084	6.0656358711051155	5.807862776618552	5.854667011744745
AT1G19720	5.555010832913264	5.395368337838433	5.7267141886193125	5.907118624019951	5.855538922385879	5.813141736920848	5.544614495906679	5.595367930093499
AT1G19730	4.405234070225102	4.13631685356644	3.967560012015117	4.38167056442528	4.129780808824068	4.098013722534927	4.618599125812512	4.2663403100465604
AT1G19740	7.1580975934889945	6.7639046948061265	8.046981622244589	7.939902294199946	7.889582342497473	8.156360004371834	8.308750021501199	8.111574555993881
AT1G19750	0.8057060461788434	0.5842245157598689	0.3366080520944745	0.3514061855648635	0.1989462478943561	0.33973344527203214	0.46529020590282494	0.24171567486111145
AT1G19770	7.229568933768711	7.3338184331163525	7.104489984972744	6.7555589854265135	5.963366177341642	7.204088515440567	7.016777875900215	7.488769883200432
AT1G19800	4.689993599248982	3.8127498451180495	5.552876022677829	5.4172901601309285	5.412173462129255	5.946338732514809	5.564816094108384	5.927582233800911
AT1G19835	5.848626038820806	5.564989676476965	5.705287446020586	5.144788497623038	5.179438771390403	5.305500613088443	5.115017126721902	5.428132635151641
AT1G19840	0.4516297521001087	0.4127284721084036	1.0328184204258972	1.7452447336032406	1.6250258709860097	1.9329868687596283	0.5897526130147543	3.2434330264234528
AT1G19850	1.1356611219571902	1.3663030940738052	1.4459526287550093	1.5001800430133319	1.7638823512778028	0.634563136655645	1.0956419328361917	1.1161836605140287
AT1G19860	3.175813312023168	2.9419147928636584	3.663293198282972	3.991225829467085	3.946244418624607	3.413876752337718	3.659412242593267	3.439625871438503
AT1G19870	5.575147163159166	5.567306284828041	4.95233685601941	4.589502628848556	4.434351885346235	4.345884314234514	4.92003343108424	4.54609119221316
AT1G19880	4.70989733905055	4.6608441608270885	3.9234524782763707	3.786181448215613	3.879708925964489	3.4127710189967635	3.8222520708912042	3.419072567533809
AT1G19910	7.501485496223325	7.4066847635154245	7.255494853480073	7.511783888701443	7.229887444623154	7.300281619143924	7.676802363237586	7.424812291741853
AT1G19920	5.6167297460500185	5.065362818570639	6.840909763470296	7.258291775440254	7.224347906735946	4.962462245551346	6.710777282691555	5.297671462754448
AT1G19940	0.0	0.0	1.8998275004313776	0.9492376823892095	1.313029562999648	2.0915306694677174	0.9993349642702768	1.7466171708659595
AT1G19950	1.7417348542099391	0.694427329274541	3.0663234135554607	2.6333338480375894	2.812964730577979	2.3990748490412974	2.6648600281293495	2.229388482326299
AT1G19970	0.38116491346336456	0.34762302546010326	2.2930642277505062	2.064361691440254	2.3548768940365195	2.046178373555725	1.8493400721567095	1.5416541443788632
AT1G19980	2.1683298195495273	2.1228680058181784	2.710055629785819	2.5974464213411363	2.162993248567969	1.7724013977455928	2.6311148195355103	2.2316843097509937
AT1G19990	2.3020841374119465	1.690806865839263	2.478076501555144	2.175478553141262	2.642940871934866	1.828918625392199	2.272989820256941	1.940763424878373
AT1G20010	7.505501785457006	6.473769103688204	6.26255611937004	5.343290684805212	5.219942498523865	6.206376680822934	6.132630706979563	5.922947982544021
AT1G20030	1.2896876717059567	2.9085734759864716	0.32096674729731994	0.24706996798946465	0.23296450712880692	2.293471283072772	0.44453303546358197	1.9134714838837388
AT1G20050	6.518125440948554	6.404617208159154	6.723016814061793	6.214307760145172	6.2554290708644045	6.041608863590058	6.792849233544541	6.40502057350305
AT1G20060	0.34976392843743626	0.039091107277302244	0.3984241460986969	0.3581722547126024	0.5027466961573512	0.36979095602175255	0.25753290591318656	0.2877913536273529
AT1G20070	0.7903419014476194	0.0	5.061059204387926	6.465251751774235	6.9647096328302265	6.054018769550393	5.79835056235851	5.228877480198248
AT1G20090	5.985196656445928	4.806314501555429	5.164980964916273	4.891526052875779	4.6948349042243045	5.031416958573113	5.118172276448298	5.007678403423443
AT1G20100	6.580661342304061	6.054575162453314	6.197858503198722	5.697219908919934	5.644019051185917	5.982782695529023	6.184049929248549	6.151839748322215
AT1G20110	5.486889833401268	5.43420006262069	5.538446074999454	5.16235311739841	5.088117838172862	5.509442390909313	5.66960011570328	5.886090902852593
AT1G20120	0.8369113540061528	0.6035919027762512	0.7621817294420465	1.7593404008321183	1.857035966595192	1.0739555734357125	0.4179585168062164	1.251185647066447
AT1G20140	4.048360206307574	3.2077777659304507	3.158728223641601	2.907390416887987	3.0866245316193273	3.3944480762130427	3.60013203973907	3.263149355979168
AT1G20160	2.301682545487388	3.0283990584133855	2.374085097303742	2.638726320508719	2.254838597725429	2.9487723095887897	1.4651836164731475	3.2118953316590844
AT1G20190	3.2205147908380702	1.66753489276489	4.298056812612374	4.90141239630253	5.288512900388113	4.373226946778231	3.2136125492012897	3.8860416157575917
AT1G20200	4.971104844398233	4.8759234897649835	5.125436635341494	4.8142526599878455	4.736775450633039	5.088117163490805	5.087184901388047	5.289520004436515
AT1G20220	3.932438715334492	3.0799145039212705	3.775086811002883	3.496144529437115	4.035659559080632	3.420832199632786	3.677251917455773	3.4297140802312365
AT1G20225	5.66582837592822	5.411483607487917	5.816660751066492	5.378900154262087	5.188362313958761	5.635793982055155	6.0595671087097225	5.884961561443312
AT1G20230	0.976013094174892	0.7108112538122622	1.311353985579097	0.6125547209077529	1.13161425635796	0.7151473756194737	1.5398225889736588	0.8347922132189628
AT1G20260	6.083303520930455	5.835750764857797	6.358054068664716	6.082080272045043	6.087949701309429	6.108497219884296	6.243107986094019	6.235088861020912
AT1G20270	3.3112853792402595	2.8291785631131336	3.814215367337899	3.4218867849467314	3.420200549867835	3.9806885970339754	3.9241923389703994	3.5531636576816217
AT1G20300	3.865254600052253	3.4965028071818987	3.7735054323238666	3.0971071282329485	3.02236138299454	3.180733503872064	3.7731813311674838	3.474326816787106
AT1G20310	0.0	0.0	1.3559308187902805	0.41582313379662816	0.5559279506199216	1.597472010310946	1.5000758322037329	0.6947366091139473
AT1G20330	7.724388377473647	7.035507990746247	6.886662919843758	6.567610768226831	6.256016354433592	6.846188822125024	6.514803817916363	6.826937827414198
AT1G20350	1.6172380197501897	2.0910536052996975	3.5289418085406057	1.7610800145813392	3.689167113289184	4.137389353180278	2.9088666840103072	3.7466703992803283
AT1G20370	3.597798794364455	3.1821387988777956	3.3433369894001492	3.0487335757049956	3.43931904592661	2.877744295704086	3.5604004787804073	2.902835130660598
AT1G20380	1.0733970989931882	0.8948216981048757	1.7161537224434071	1.4775965483413562	1.2869284257691798	1.617697391502277	1.7616032954941474	1.477536748980137
AT1G20410	2.4966217139636067	2.5148298319486684	2.751275117487646	2.233870866529438	2.253996895583719	2.1345320602550677	2.8546263620006442	2.325299880401883
AT1G20430	5.836028921536116	5.428550935473863	5.354997508695061	5.4254071843435705	5.1772616455677545	5.023827842250439	5.771304524892386	5.305393063923385
AT1G20460	2.8511699013276877	3.11368088810057	2.9258575869531582	2.9201699762642073	2.635090206142051	2.8757980067558178	3.2735058713851326	3.1754762379801305
AT1G20470	3.6499199474791766	4.008388712977021	3.2328673499759635	4.770218343141503	4.659811888955892	3.0022651069588027	3.794228994654519	2.7721723211347737
AT1G20480	3.6813749783155485	3.836590478120873	0.38671972558394263	0.1573431391236611	0.3141089801384019	0.4732947821293652	0.19964118605188041	0.616775848502737
AT1G20490	4.371943423887283	4.95941121505911	4.044231084219938	3.7049878197855906	3.631780412218824	3.539727117548214	4.416861230705021	3.7143912969531656
AT1G20510	3.4669383684028205	4.7990801534250656	5.981663019445502	4.663859737222546	5.0682395362728885	7.663660576306716	6.422901382859584	7.426268702094131
AT1G20520	1.1505593994676442	1.4640365633941526	1.2562125593749984	1.147023910725993	0.4925805387100038	2.314868426188986	1.835894938800578	1.4683806144053606
AT1G20530	1.2346109501286824	1.0737778432685585	0.5668976509274375	0.566694079907699	0.45074908598533253	0.0	0.5506549586751245	0.0
AT1G20540	4.1026645331672205	4.02959505989646	3.8269399574878373	3.536349035298695	3.526926413091474	3.5166687777319408	3.8274236606523857	3.4351464852027664
AT1G20550	2.1009169136273975	1.917234288272371	2.164107215946575	1.6853923082961697	1.6225913111890011	1.789138891472413	1.9465298033549943	1.7917608799288836
AT1G20560	5.093238113909304	5.245610287891178	4.991249190856225	4.7818240472883815	4.572747717865101	5.080734768177085	5.129811916367846	5.245625993063455
AT1G20570	0.12891919131680177	0.1166604451136355	0.1458705475173932	0.37012816568553636	0.23218278694708358	0.19325768510114272	0.3493114357105412	0.10279341206203388
AT1G20575	3.9459292351549387	3.668819320902922	3.7526647414393777	3.311337311570795	3.160199272770708	3.992710782763152	3.8089029211042633	3.740339707336043
AT1G20580	5.35495645662583	5.097117138468885	4.431886375612038	4.295640134290707	4.242908774138006	4.146400429148154	4.516300980031821	4.276557437106945
AT1G20610	0.5103208735647798	0.46713693252311594	0.2863652969192767	0.41056120497829574	0.7167214711399987	0.10292774095447557	0.31884553653752784	0.3838261074632708
AT1G20630	5.199641492246925	5.4040703075199295	4.926916618392621	3.797524880172477	3.919512899001002	5.583304226034473	4.911718321581535	5.530928279559689
AT1G20640	3.6462455741809254	3.5326456621978872	4.737259818888792	4.789620811946637	4.233582783685837	4.830794615998005	4.817018592632193	4.744450786407885
AT1G20650	5.075692047284437	5.036781608655455	5.061709050706078	5.659843196186696	5.328023464648259	5.815208713777844	5.096985485066664	5.551001639252537
AT1G20670	3.620383045264322	3.5946505459690243	3.3571232160489153	3.40093224183497	3.3441440982434014	3.3971155461418645	3.5416815021513885	3.502724755001541
AT1G20680	0.5780745749613734	1.0555171403142425	0.0	0.0	0.06622342507524531	0.1826453390488727	0.0	0.12791241118860253
AT1G20690	4.002956713028402	3.8728982188432584	1.3559308187902805	1.6651141543489951	1.4034851768136924	1.3650629764515598	2.1512175232925723	1.05833767996439
AT1G20693	8.867806729842043	9.061763144787548	8.040747438825845	7.404517494797103	7.003323744473786	6.9661426020899535	8.297910727473399	7.011612353410615
AT1G20696	7.646362512554223	7.752966839603948	7.397104615016568	6.5609710216199515	6.2631752886292125	6.239289900463289	7.465645254141087	6.403145983639601
AT1G20720	0.017063062541468717	0.10438876312809885	0.9281434389401083	0.43864764599792794	0.585012333813663	0.2693357462625411	0.617230801762757	0.1902939191354815
AT1G20760	4.753762928127882	4.935009063066384	4.505709523097338	4.194884554910535	4.104398624859127	4.239476998303752	4.538577030152712	4.363247569170503
AT1G20770	4.656688192578813	4.501421851278659	4.451345086793426	4.187873268822118	4.1861155059699025	3.818248643745148	4.814314315872811	4.09035337452712
AT1G20780	4.832623046858797	4.519138099121713	4.996217310977055	3.9053451894052458	3.7626527344558394	4.987086707868728	5.258219698720095	5.467196023117814
AT1G20810	5.386939644021648	5.042592017831554	6.4489123903742875	6.359447954936221	6.348388984247937	5.4482662417291445	6.4835083665765465	5.290213209278312
AT1G20816	3.400554913687045	3.3539303757313728	3.341938772175789	3.7576529807315255	3.560398021332666	3.509605130515636	3.6374501344262486	3.710714923515216
AT1G20823	3.934982966628817	2.590533963883362	5.638483577957336	6.432753362886123	5.459794554859061	6.0250226268050495	5.716542549599507	5.909411184229491
AT1G20830	4.099679887482775	3.8396276355592196	4.67558429595674	4.590651925618542	4.684435245032868	3.759287961947892	4.624494245862618	3.7302946607128797
AT1G20840	6.666073546716335	6.301549274378279	6.739077269395647	4.609926640753701	4.421362819360276	4.74055882686717	6.943727095942367	5.3610686559547185
AT1G20850	2.9692451426131328	2.544002827065393	3.644570608079208	3.280465730040101	2.7180188746563374	2.806658496415608	1.6879341452806145	3.3453071425935383
AT1G20870	0.1558170199935334	0.0	0.7216848696088393	1.4772984460295269	1.8730796285014122	0.14966508280345092	0.8346527037123865	0.10445828039599629
AT1G20880	4.7527376003200095	4.60592082520742	3.5390117228483966	3.5384390463810136	2.9752412117229468	3.489960387365692	3.9404425032206687	3.547128543155004
AT1G20890	4.946998815396849	4.849758338542623	4.005908417372379	4.0347517425985995	3.491447882480664	3.5073491301736723	4.1197615145516036	3.7819153654325284
AT1G20900	1.7478882672383227	0.9253355625828766	0.0	0.0	0.08477474517143295	0.0	0.0	0.16279662401123243
AT1G20910	3.370312177920273	3.444923027505664	2.3341230710055294	2.827061127146202	2.5589817029149904	1.852888285476257	2.7186204437739763	1.952745249413372
AT1G20920	6.528492079787792	6.509379518675458	4.84985067937287	4.6100647179471235	4.4403762775436855	4.481520392961071	4.90632140366943	4.675772191857731
AT1G20923	2.279113453951323	1.9175768298597047	1.9724786444856501	1.5896025354140035	1.192524528252892	1.4455617414150692	1.8898651318001947	2.0751566158809704
AT1G20930	0.8471651986461353	0.4004805287306984	1.0075369577987514	0.9611859668257442	1.1848120876099257	0.6740873683543575	0.53324200099673	1.1553581664079822
AT1G20950	2.526372807518185	2.0848044156395114	4.078997930926833	4.04788619537966	4.188149640256683	3.903360399316492	4.020780252818361	3.8743700772729084
AT1G20960	5.700775568763694	5.726235832865763	5.357050266841852	5.192427870603751	5.133487998687406	4.877828946036129	5.274070767054028	5.074688963006505
AT1G20970	5.4847575320420425	5.268456740206876	4.559272645617252	3.9254616410369687	4.035100580485088	4.634567198116693	4.111494590531394	4.638962796080687
AT1G20980	6.442628488290764	6.225622098795713	5.971604562896317	5.59357153834169	5.356955649814658	5.491698640476808	6.091234867819402	5.723164669913409
AT1G21000	7.013085604175145	7.534008364299546	6.584960058328379	6.7920961895493805	6.264359270021517	6.821803416318275	6.861168057052059	7.30388796071072
AT1G21010	3.7665273737940526	3.9879006390833824	3.724115848286347	3.6154055904415987	2.860857975685061	3.8706675910667774	3.0005099887090134	3.244655596946628
AT1G21050	5.023068588536613	5.698066385446539	4.838418310244032	6.371438186125357	5.642362221514729	5.54217794081374	5.277279244162619	5.453544894274131
AT1G21060	3.110950933086578	2.9359916570698927	3.7750502063363283	4.114656743003712	3.892513426054338	3.386677668201984	3.6762767885503225	3.3831946632551033
AT1G21065	6.340915738204208	6.4508384509621655	7.279390962092693	7.731766287012058	7.526136922598382	7.770320736331376	7.613037211759719	7.778440723933689
AT1G21070	0.4941350883667021	0.24369675244231256	2.001016188807878	1.6683545458846558	1.729602388666038	2.1774347914867502	1.3729355529465848	1.4226888985650858
AT1G21080	4.558745321396934	4.364789083100504	4.692533440732092	4.902772283389699	4.771201671927907	4.5904007908515965	4.926243120995596	4.962082068016046
AT1G21090	0.2500569020489092	0.42335611415439767	0.5643413640788566	1.1152693371512756	0.881065042908119	0.5692005601578789	0.6040672886546072	0.5834322932620957
AT1G21100	3.2773605633365666	5.636303491900777	4.078125415081045	3.638988123868989	3.4514249782247326	4.303951994197545	4.72968045689961	4.746722841881582
AT1G21110	1.7086906800639334	3.011981802546194	3.2456049270286207	2.141056907712388	2.0554598401134045	2.7205366565852027	3.2552848917324275	2.952843655064198
AT1G21120	1.3324907518540128	1.9416338111771843	3.708845144631877	2.853827002686822	2.7331999622640457	3.469220480797872	3.416963654175129	3.3544212425486504
AT1G21140	0.35798178474121567	0.0	2.244883794971344	3.657140914489426	3.490568263205828	2.1728201453653195	1.6746737317805442	4.246864912434722
AT1G21150	1.244000824065551	1.7216026492102854	1.9382079769596787	2.0028842714806054	1.965345792350809	1.9931497686289643	2.067119788395318	1.2585218183665652
AT1G21160	4.775282973675688	4.438583280226637	3.9842852283528454	3.811197775435515	3.5774545286565975	3.3556529743195256	4.041238821563754	3.5329245350263747
AT1G21170	3.410930907494638	2.6028467203208967	3.2061810498506436	2.759258832465098	2.829505273095705	2.7507817137933865	2.98526537611634	2.934180356515402
AT1G21190	5.220833710092719	4.936203715387576	4.723830012207514	4.413634342414202	4.456121874704218	4.577560017791718	4.946499543667037	4.699872524304157
AT1G21200	3.963310343999119	3.726209775775204	4.164386660894728	3.775341418628021	3.299544690408121	4.168744967399312	4.140746244084478	4.337895197744485
AT1G21210	0.43874946478267535	0.32906508456883976	0.7435451070556194	0.0	0.16164469367945233	0.0	0.4065653864876238	0.247572649793124
AT1G21240	0.19095607400722253	0.5323602613524447	4.749969040699566	1.8546028909179308	3.196427344730114	4.895071315738557	4.633229353228134	5.59771146416113
AT1G21270	4.906448326505142	5.536142556284145	7.4068316622559625	5.47383935022	5.486037262572625	8.055872477986858	7.100854206957455	8.673837118760483
AT1G21280	3.548829864115686	3.0129469873924144	3.5642997147886737	3.0775762560570277	3.184704829604062	3.0120049192636866	3.403933381297954	3.142385338612118
AT1G21310	4.321954332181356	5.523045694250468	5.304932119399727	2.3766082531379573	5.593792765723501	5.587859513845318	3.5608550924400104	5.683233071109198
AT1G21320	2.7130651251576468	1.8461599336813626	0.19544785086099137	0.3674081303194839	0.26792917799195404	0.13452019750335106	0.4080112223532638	0.09373994011185434
AT1G21326	4.303882532827196	4.405275172712514	1.9666185506544471	1.3274182676167823	0.47860319041128163	1.091067180852293	1.5578787777350491	0.39020891939522734
AT1G21350	3.4163968901505557	2.8946209114891697	4.524192442904021	4.797225635884905	4.877349827150883	4.885180646559625	4.836038069195128	4.748697494729309
AT1G21360	1.2108298948889817	0.7951482780861945	0.3311478678510659	0.1749827854909233	0.12530029860124686	0.0	0.3209168641475202	0.0
AT1G21370	3.972103100428224	3.9612414893809804	4.399330481091725	3.384601499149527	3.42702226908949	4.688204420501515	4.702576139558983	4.675661208174762
AT1G21380	5.423010769940499	5.3691931079147315	5.444007440253272	5.113553293976651	5.133864940170333	5.487112896158007	5.538124234416169	5.6012681805802575
AT1G21390	2.7039089659709106	2.6545888383669283	3.570073422027738	2.693863883417453	2.9684406166182566	3.566940524253283	3.7111957438133083	4.281242937804754
AT1G21400	8.08941101947331	8.907072020716384	5.309238522464446	5.32018275605195	4.298761279076035	5.386998604475095	5.480132199215831	5.466722210786336
AT1G21410	3.7837078784620415	5.2829191984708865	3.199973370344153	4.120419949485137	4.010087428204062	3.4569244061137727	3.232102411049222	3.367020882228738
AT1G21430	0.0	0.0	0.16354353835359597	0.12431092407547013	0.27627133192797326	0.3133288188941729	0.15820650119784807	0.7368448970697691
AT1G21440	3.0863823680257227	3.5600390783547935	4.7298148340293835	4.380010512117666	4.9495626082685975	5.017119446067097	4.326218100991013	5.983774250813481
AT1G21450	5.858896779680591	6.244754583788914	4.946303547730684	4.964607553005276	4.773649323211954	5.105591775235333	4.895274295900352	5.349780828887764
AT1G21460	5.836829005689873	5.2115506231787725	4.662057252329181	4.672411224526703	4.196091024810848	3.9477113101402574	4.702238242450053	3.6149969962841486
AT1G21470	1.2098099907036517	0.2596450569683966	0.5009772641999817	0.6982072468696491	0.19660940244820913	0.0	0.6792444531666609	0.0
AT1G21480	2.435389300917193	2.3236002315161244	3.2164259872398215	2.9229966016967714	2.7200340140725583	3.1518982954854717	3.1108400765427318	2.8465632145292465
AT1G21500	4.76965662655696	4.877517673255083	5.934077516648394	7.25126635394911	7.2334544411384165	8.171672868920963	5.10444837101888	7.612369401297438
AT1G21510	1.0344241654142734	0.394893219356771	1.4099450310334583	1.2428490264700465	0.7649974531214296	0.0	0.8480649587898015	0.7571810297209705
AT1G21520	6.298848186289224	7.1048358506258715	6.223639114550146	4.645721725056897	4.780963018962479	5.162712313333102	5.352313382173122	5.984180508072055
AT1G21540	4.343589112656651	3.7631729475974964	3.68610463279221	2.8943701045426193	2.532305692014021	2.4649981728194126	3.500317271860557	2.7176096048608613
AT1G21550	0.9314403841229594	1.979145118723322	3.917650835326229	1.7322069842407388	2.3548768940365195	5.256009273500476	4.179165665018922	4.79482835825447
AT1G21560	2.831637018367582	2.5450099103113883	4.14561643478682	3.8438521380326276	3.5841384113082015	3.548452720316863	4.097938197107834	3.5623618078459534
AT1G21580	5.733358664413243	5.464547093099397	5.595606713360775	5.29783564258352	5.011036796268535	5.1159983785227885	5.6694006799413135	5.434028256914066
AT1G21590	4.028420438455761	4.314046281272267	6.442596896997423	6.246374512989774	6.30020962494935	6.1652604837428155	6.006398652184724	6.231062068840882
AT1G21600	6.102972553584379	6.0679914883471255	6.015295281188698	5.3935117670103505	5.54884705328444	4.129194101566267	5.972611252802176	4.17785282428934
AT1G21610	4.649015459789488	4.8824715892735915	3.9015222177076314	3.269765707288948	3.191476731985556	3.4022213427885224	3.8797828488577464	3.232362929297219
AT1G21630	5.041875371499602	5.000054167513177	4.8916925849253134	4.751838361065442	4.7366965731044255	4.807755121799514	4.92144381464928	4.914167890885425
AT1G21640	5.383138604413082	5.006050843959759	5.710974355201886	5.944038280205963	5.624463424237537	6.279434945532048	5.773789356940701	6.349446330533874
AT1G21650	2.0457821703555705	1.9307274530290315	2.7851458894615058	1.9853368530576332	2.292283978748247	1.069289296583348	2.7434995658487313	1.2924863943638627
AT1G21651	0.03908479542207861	0.0	0.07326894532281975	0.055274038074021606	0.17408350653597673	0.21153868516895052	0.23396176503308355	0.0
AT1G21660	4.343654890710594	4.071800611201926	4.884803313426195	5.149892828057738	4.998648902579714	4.365905918899308	4.931223260045868	4.405750013119675
AT1G21670	5.6230955199264505	5.962672645872003	4.605213603968376	3.4451980532789506	3.142759062522316	4.60135338230367	4.55222178829613	4.894652425822333
AT1G21690	2.957815336499356	2.4770577562386396	2.99607643113098	2.916530197859602	2.811806771714933	2.662817695981799	3.2164397878078383	2.495718780215399
AT1G21695	2.2525397013636534	1.1175877052749097	1.1580458399989286	1.1969629627004625	1.1457843102722922	1.5806349739323629	2.2645888124537574	1.5263670332942711
AT1G21700	4.160292928387886	4.126825295943071	3.9219848710293626	3.7388839238305227	3.705638513890619	3.9238700107231725	3.997460745131012	4.109455641398957
AT1G21710	3.5678816844501666	3.173071126833937	3.705415754141233	3.28933185360028	3.3482522807791986	3.319856863140145	3.5084247847250163	3.6422068275825548
AT1G21720	5.538186258732555	5.517288985421211	5.531150360124621	5.116912676451236	4.889730106389693	5.712609019140143	5.527362954789696	5.934013544974698
AT1G21730	2.7598757039500224	2.4627532265133967	2.1449324316212937	1.6293763419703524	1.680365938504287	2.440083987554415	1.7511327488649668	2.2110338737282804
AT1G21740	0.6398363661016186	0.20546585239347473	0.24385388847545622	0.4277503983505079	0.31365177380500975	0.40667155094638047	0.28954945168083407	0.045379821099409426
AT1G21750	5.0697391054989875	5.111242549421624	6.5512115817390235	4.211225039606532	4.82417317151416	6.6992770467254585	5.994134239305879	7.456819002346154
AT1G21760	5.235404980103489	5.224302590623594	4.714428348441241	4.700232494452695	4.416766069399159	4.578133830673498	4.858823833788604	4.7404383822623775
AT1G21780	7.011326962547092	7.337801442437232	5.807561848223777	5.7161497665065335	5.318047365441764	5.446018870220656	5.977329190955522	5.6517274078168604
AT1G21790	2.3954740554821243	2.688034800719131	3.859411858065731	3.3154829098502034	3.333533892307215	3.897150558520778	3.579135985891404	3.3640901207158054
AT1G21810	0.1142854669131606	0.2902323564155845	0.768736317764965	0.6112700095634036	0.5801347490722368	0.55980906640246	0.10501176141561878	0.40671084043980366
AT1G21830	4.931734466458716	5.451823338443505	3.7734379981027195	3.1447958861156478	3.240019928562131	3.052571635935093	4.045352092069232	2.563213365469632
AT1G21840	3.0498963570143567	3.0161220884226534	3.5749921168998893	2.8100467468593573	2.8770645243528277	2.8685885532894213	3.51521266209194	3.126371819790417
AT1G21880	2.740357081216746	2.086369152500647	3.966825071783847	3.1829303143914673	3.1522058520888696	2.847776816045993	3.121125653071394	3.174706223189303
AT1G21900	5.183383203440945	4.816037605676468	5.587763078996198	5.061654203012893	5.0529696611054895	5.421087770601395	5.434994907226099	6.046278668391594
AT1G21910	5.994000018146758	4.360424800268113	2.437365701452123	3.6439941275764416	2.5213430885350303	2.7305092331621794	3.1465540703619475	2.284575090376041
AT1G21920	6.938863618118748	7.654251126907175	4.865860346305115	5.630647846597647	5.536774637842804	6.843093218227555	4.621241229961843	6.696411962022893
AT1G21930	5.366825047806034	5.244961574166734	4.5264116704312665	4.201380257344187	4.305209306780812	4.185462945091586	4.7474148747033205	4.490319800703198
AT1G21980	5.525129585137124	4.573431639496644	4.665795967716001	4.6368063649986615	4.302477742303557	3.791118930011286	4.761377207273568	3.5581872558387806
AT1G22020	4.698890884133181	4.590027488528827	4.342440430062506	4.434318842231665	4.229012101875755	3.887341554013205	4.421834925027039	4.00438875879082
AT1G22030	2.9720438038598966	2.250358757785823	1.3178398736962793	1.421593383559948	0.8797200305104073	0.8108478729509082	1.0573571460073992	1.2932123939080093
AT1G22040	5.242851764127249	5.290813908571052	4.428320332099711	4.418243554081971	4.155431111861785	4.307933519871016	4.744905501535787	4.395361711714662
AT1G22050	3.166733318718174	2.6626822220816937	3.5079503287431866	3.7270526689944288	3.4659242953356113	3.4093895081184904	3.643497276141258	3.9341550998014365
AT1G22060	3.6260543261719684	3.650752957227022	4.357119507468097	3.77670199758465	3.796388564475968	4.17089290793531	4.142917042489406	4.142531770297197
AT1G22065	0.4727226302523117	1.457723108114833	1.9790091984975815	1.0723489171464295	0.6015443683786796	1.3140830336489668	0.7741754756496779	1.8289314826296774
AT1G22070	2.978872378976401	3.580126278465466	5.742359417898259	4.198108829072893	4.002683312785078	5.4580959173373715	5.990500674032619	5.896206537689108
AT1G22110	0.585030302520224	0.23906747856285665	0.2506426447772253	0.0	0.0	0.0	0.126444071039151	0.3373024499405935
AT1G22140	4.63482367607371	4.558624666801306	6.046262459369235	6.432753362886123	6.255825377432123	5.911390437649783	6.3336660245937235	5.8948802422542474
AT1G22150	0.0	0.0	0.14791483990533913	0.057235400595723886	0.07991050637711415	0.14937920276113056	0.2732102818472351	0.5725091011853073
AT1G22160	4.716972021955879	5.083682375025237	8.088404414059546	7.8422362072697585	6.789276249380373	6.459269295093636	8.452469621913755	6.29379226378291
AT1G22170	0.23305018685994347	0.45268365187976056	1.9151851610809285	1.3196330076452933	1.311225306840973	1.3608045925227275	1.1577024503204005	1.6922405180617512
AT1G22180	3.8476897342956695	3.573452448888834	4.905733949163088	3.9410087835920145	4.205053293086146	4.473403403914393	4.7465126149895305	4.600824656295852
AT1G22190	7.791802834518196	7.834067859036761	5.68989700056471	6.461315219779779	5.542929230051934	5.363649792417517	5.9916387994537175	5.158233940013011
AT1G22200	4.503117326675167	4.4870635517388475	4.673604033418262	4.279963269602468	4.324887544249654	4.127474403712405	4.557236339167267	4.184497493850929
AT1G22220	0.3443306364953842	0.0	0.8893259409857257	1.2664577247646502	0.9253813120281271	0.42704522202784195	0.8662706207912902	0.3064195127946919
AT1G22230	1.231315078855165	1.3438312488282231	1.1330601870140458	1.187711113160555	1.0136963780198462	0.42704522202784195	0.578954829000868	0.870441115495905
AT1G22250	2.599356127474344	2.9808599492533605	4.385548208264421	1.9291969036051482	2.8430532134006024	4.1914182311648585	4.157225854037282	3.980831017399418
AT1G22260	0.0	0.04363480910599851	0.5061492047444258	0.19586341336683846	0.22715694192738822	0.13486812440942847	0.28509913314882585	0.34398688510492076
AT1G22270	6.276756990730178	6.023748390819327	5.309641998041393	5.3207030632712575	4.892489223437016	5.514319325092087	5.321488639024525	5.674993173357143
AT1G22275	0.2973918239517962	0.32637773917512397	0.3417044568522418	0.4861534183850929	0.34505951875995144	0.419590221907957	0.255239185807926	0.6596383306121452
AT1G22280	6.093172948227576	6.08965228294934	6.8205942084921025	5.799168174976719	5.716232430822787	6.4316155449532	6.716494669395695	7.024461633839035
AT1G22300	6.115738608114494	5.675060176896684	6.706180851481122	6.2242925218548555	6.281426615043878	6.477614606985694	6.665152101954779	6.770238079685833
AT1G22310	4.246786553618583	3.8392070704677317	3.6643682532512045	3.229619913467097	3.108939666218713	3.3124938271778013	3.6916430439798606	3.223109904563447
AT1G22330	2.6621827216292013	0.7827042282628748	2.628091034379338	2.3566369520494703	2.0317912527901485	1.9296409036390114	2.4714186036251347	1.593475671541077
AT1G22340	0.20984991867432	0.19038841280237828	0.5801860563532512	0.7381336134696288	0.9561186416679635	0.7657736874797579	0.2524086709380154	0.5666211003227006
AT1G22360	5.909958484671477	5.5449415924276355	5.383014639329566	3.862845013948721	3.4434720945230204	5.262400118999685	6.252461155345516	5.83623288831167
AT1G22370	4.953672722937116	5.517364746934516	4.832232451880368	3.385073472414531	2.491695575224565	4.775546243472187	5.240774922740381	4.581660036999531
AT1G22380	2.70766631584651	2.08846025142396	2.0402667685730007	0.8481520615443039	0.7819456667523241	0.7815763002563771	2.3200863145856627	0.9456751883921007
AT1G22400	5.501073069065464	4.570171794265752	4.312688713368922	1.9105545982393561	2.9055292528107817	3.401086998098473	4.342979467645974	3.0530917884230244
AT1G22410	3.363281476274827	2.766471160442077	6.178385762172737	4.552589246931975	5.2162548079177	6.160969517704359	6.096365070351001	6.3232368607073965
AT1G22430	4.637522527627161	3.9197620212157482	5.544237413237663	5.473910772314229	5.3512797212054	4.545088945149723	5.601419400822897	4.248177768120912
AT1G22450	6.21786471495201	6.162577594280723	5.98090380443124	5.59750108803507	5.703405389694064	5.335014027725413	5.790871396820577	5.398116057885027
AT1G22470	0.0	0.0	0.44919254741755077	0.34918179326147597	0.17434909688475717	0.4532095395424927	0.0	0.0
AT1G22490	0.661894103285634	1.0867888381752095	0.4796792346029492	0.8702273022117272	0.7600460221481583	1.0812876265594642	0.7202207007073242	1.340928641650461
AT1G22500	4.596427682127295	4.5585751258496146	3.694653464791358	2.6959107736210672	3.2102475969851114	4.115479136442987	3.616458907493373	4.574725373822807
AT1G22510	3.535310549747299	3.372057010384222	3.377472916676516	2.6725694917526246	2.7172281961622873	3.6237791546232727	3.5275239844581434	3.5077745007936048
AT1G22520	3.3612205924336593	3.0842764265535276	3.811928468141132	3.7200306343731704	4.020881834618777	3.419374579317586	3.91459054063922	3.366025225466039
AT1G22530	7.174851655992045	6.422489989745053	5.834693116483876	4.757733446148508	4.459748539644299	4.969716839754373	5.762529079102329	5.1154312721835495
AT1G22540	2.851638070062362	2.6466272000883246	4.068831730083214	3.019828078432992	2.8912015947759837	4.66691201459712	4.164403167076494	4.650838887659646
AT1G22550	2.035488198807231	1.0162977552087205	1.5384790938533583	1.1646410287856062	0.813326060176546	1.2765732422349987	1.056277823211749	0.8970758032285009
AT1G22570	5.167445863364981	3.736993877767885	3.6391260112535764	1.5741924074181584	1.2579614485459782	3.9222702191840755	4.2591654315746865	4.378406573289286
AT1G22590	2.821867791054318	1.9416705083462773	3.350291162063191	3.117830016904343	3.5586006643475088	2.84724941782695	3.678752966173767	1.825172830463155
AT1G22610	5.200788455469018	4.675906933325452	5.400404892774543	5.3206466312510265	5.363431502798573	4.623576081394162	5.21591201972985	4.7557751847403065
AT1G22620	4.292618632238184	4.131155974293144	3.948133347614763	3.892736097568866	3.8022887182124245	3.3603020444038436	4.087573687693107	3.473864182746202
AT1G22630	5.845070806421996	5.4418381886785765	7.75816906573774	8.399062649180703	8.242588165564962	7.166802316411192	7.892491066171364	6.942390292289602
AT1G22640	4.6743577293557514	5.140292040439704	4.03555914590831	5.216837064774954	4.845305133108716	5.4711060958981035	4.282481525784223	5.2245525107051
AT1G22650	1.881588313886875	2.623651256321388	3.8761363258015953	3.81257933487879	3.884388829813236	4.8521435153140455	3.901704020482214	5.200651901984939
AT1G22660	2.3383067080517375	2.3811134141255943	2.3342009568946134	2.1117443934873896	2.0652703272762674	2.54377233914753	2.3211367566676544	2.6832953605509022
AT1G22690	6.729763255863098	6.500487464777269	6.141962078208766	5.748519907955214	5.846979035701264	4.869874455797999	6.211539172152549	5.017540497122848
AT1G22700	6.372534486596476	6.170919487716305	6.610189475265776	6.4607330963262655	6.476829696308	6.225952778427596	6.729377285972972	6.095969525820774
AT1G22710	7.299300287944568	7.261698074979002	7.92121868399261	8.020384950591827	8.013890501331119	6.959959145587658	7.5876856820737455	7.381637737755269
AT1G22730	5.073144687374652	5.108327477412192	4.620775690627492	4.779360235430315	4.814202292831993	3.959260313108143	4.889590462408433	4.115487591533981
AT1G22740	6.972444290764366	6.941017443229724	4.9696031084582595	4.471935613536644	4.026532022124649	4.658686313246973	5.222234232530159	4.537211736189872
AT1G22750	4.28873325675142	3.898251306491451	5.332329646493958	5.814902012262255	5.633468552271036	5.7848925941269975	5.448824978747397	6.0447410034280695
AT1G22770	4.05780273125533	3.7482616149014283	2.8583942673971636	2.6129333518241284	2.2435017423640065	3.4834839340826838	2.98729254575414	3.7932382216416594
AT1G22780	6.272490756892491	5.797296652733407	5.678622037573996	5.139705746399385	5.693818433475384	5.021110281037509	5.283800931073922	5.006431523901006
AT1G22790	4.866191722025227	5.091206677614348	4.613840442436374	4.382070825540778	4.055808019220859	4.3859632345753425	4.960386401124255	4.6351664380276905
AT1G22800	2.673683162041706	2.379654725619313	2.7700783027987916	2.4551649134454436	2.7666147311531795	3.1135022538730395	3.021895421527779	3.200381263475644
AT1G22810	0.0	0.0	1.6879051141834098	0.6371280583435808	0.9347721506122388	2.641182577720429	1.3834960261747724	1.192302613758182
AT1G22830	3.163578789601399	2.610638916359409	3.310897896263751	3.3513254606993157	2.9103148081577133	2.2324196862481047	3.5503131335666787	2.0983856987380305
AT1G22840	6.278673388483507	5.99123616707646	6.40065379149136	5.837151754683378	5.91068670241327	5.816001796951668	6.672725435699979	6.262624233587453
AT1G22850	5.756491996912038	5.618505872104203	6.965844502355775	7.629040561725867	7.55214728580076	7.432885244614219	7.183275568149527	7.351348770434695
AT1G22860	3.060940566583061	3.0658661816015185	3.143447438379046	2.9182604923661186	2.7636803787199686	2.7727964827886824	3.1129782902462333	3.2015818830177043
AT1G22870	3.5420185881869233	3.7167930042392756	3.625413039251516	3.184080166995294	2.868633758131732	3.51279333123222	3.632244646523254	3.6803063531309497
AT1G22880	4.22881560487917	3.603113816557946	3.269915151367144	3.5582595269438957	3.1337604681837474	2.9472781237165373	3.5883432679204286	3.0903734234405467
AT1G22882	4.519494769810588	3.7295346847196478	4.72436318265016	4.019633429453389	4.028379919404194	4.211492625960599	4.626130778632125	4.345385135130416
AT1G22885	4.204328316632751	4.325827812438625	4.276117448394725	3.950837491271682	3.730909530103685	3.1269729123901904	4.033531589541281	3.215692715183819
AT1G22890	7.438954479207449	7.908317889938177	5.606720167279939	4.99951893895413	4.851737567755776	4.960778088899872	4.825933341848296	4.934485849860962
AT1G22900	1.9153450775189704	2.2267459959244293	2.2010554451595623	2.243341334312868	2.9295546171849964	1.083154036613791	2.11788141751403	1.2294606538779147
AT1G22910	3.5874035276857867	3.5011120459580902	4.03710037929073	4.097966761228619	4.0418817266452125	3.684152900102528	3.665694334887155	3.7466703992803283
AT1G22920	4.746560360725731	4.733559413922956	4.562872378079074	4.30509232968073	4.296348254788113	4.141457555241984	4.588112331481273	4.620261002876113
AT1G22930	7.884479430405431	8.108965166978388	7.2512327215591466	7.6860779878030385	7.226115882164954	6.463383421075194	7.446029574964204	7.053711356497853
AT1G22940	4.124686945451037	3.9270136139157845	4.5868014029343005	4.514553160916337	4.300922201397063	3.9901036103013943	4.690654119137845	3.997024450305988
AT1G22950	3.0176733418758865	2.55793800935492	3.820043652657134	3.5131390914289646	3.453418691471666	2.987969364190648	4.057713223198694	3.1759167257701653
AT1G22960	2.3149699528076386	1.5081281621383356	2.3941878007971904	2.3147054013411257	2.1073882684707588	2.5055020206870684	2.4706125736383857	2.420674266495594
AT1G22970	4.587281900174086	3.8748047979324536	4.211792623808103	3.8839510355531157	3.75446453707204	4.14041762138022	4.381445427561961	4.235747210300159
AT1G22980	0.6413019766269042	0.5891247515891959	0.8018321346488921	0.21314484087418997	0.20084380951281486	0.28046772406597265	0.3292068788646261	0.37274996590694937
AT1G22985	4.5416010844666825	4.591656858813903	2.947094769937382	2.708176239399976	2.4554103109518843	3.8303255687497897	3.4863389427578353	3.7383010555253273
AT1G22990	0.49742781306368644	1.312537791265708	0.257320351451036	0.0	0.3501130360758112	1.2515919527177548	0.0	0.0
AT1G23000	0.15242102310198338	0.37985425839099257	0.3973646287618964	0.3076867931832415	0.53212039766471	0.27929649640628645	0.1402002513169938	0.19752852631489778
AT1G23010	1.1502746919207694	0.8941205845029023	1.5259819557084993	1.0213675830610673	1.0832038885005053	1.3414989045473458	1.342451365933323	1.6589708995014867
AT1G23020	6.143160099669943	5.971028343566868	4.796159096952033	3.6082288329574257	3.555467652599245	3.986004257271567	4.412953376394572	4.361772080210083
AT1G23030	4.33514844873769	2.8768078816474194	3.874504869507048	4.522823106544926	4.391008910374991	3.419222722684418	3.549988893411407	3.4337633368805904
AT1G23040	4.386148274603663	5.329879064602144	4.490456155955332	5.395303743730589	3.887920746953658	4.6622780720151	4.721723624368835	5.482068663410591
AT1G23050	7.219017873005616	7.114652877611719	3.265707822461529	3.9459813914885538	3.0403300232900645	4.743511802140026	3.5899038835904995	4.8498719538325235
AT1G23060	2.554613892963341	3.145174802436631	0.0	0.7425640969596898	0.17160022631244662	1.1828114172402457	0.7965432627354756	1.4237171128986783
AT1G23080	6.323516856563103	6.910472029172611	5.746264754238859	4.771485036038268	4.7626446729841625	5.345477032445697	5.259556625728334	5.19669000052127
AT1G23090	6.300677659605694	4.92271830872262	5.540648824767069	5.7880866587364945	5.739911936639456	3.5943974690333493	5.870745689462645	4.380118372509443
AT1G23100	3.3004934414645914	1.3016087840504507	2.535636614293098	1.3457651318563502	1.9607715149395002	2.7839303200159042	2.728092157022149	3.1457565875451934
AT1G23110	0.0	0.0	1.0466942278461868	2.029220340386444	1.1922177042417348	0.5474772049912885	0.9675851553180185	1.0404048575456741
AT1G23120	2.5703360212156894	2.0260966253965265	1.2256885986784543	1.118245450756194	0.9571940636992465	1.3662849180911738	1.4454068760515575	1.7981677906082243
AT1G23140	3.84816147108883	3.0794013429070093	4.734596489979113	4.409471025954366	4.506112810682112	4.601748671677208	5.154491720013812	4.864177202923473
AT1G23150	4.1711614815531854	3.891690019374569	2.152955786474678	2.100726187576234	1.4077187292860214	0.7078150571519038	1.7743344552157574	0.5211091959041294
AT1G23170	0.5718489303789855	0.2858644484083686	2.119408780445989	0.8651380381312777	1.081020288954948	1.9898970680703087	1.2750328545823395	2.0294456988974927
AT1G23180	3.23474223236213	2.6085708187270527	4.196845145151411	4.059145238352812	4.143409726971042	4.169262291396014	4.279157701282999	4.349638736376054
AT1G23190	4.342048605324681	4.0597636039676255	5.472967896648392	5.33560292233103	5.438614491094794	4.9386145116270885	5.276362142683469	5.337733269321459
AT1G23200	1.3611015256816874	1.206341575301468	2.0955251591413067	3.244655605300879	3.0302301368360074	2.3813108764496764	2.1991437285727113	2.2849060535309014
AT1G23205	1.9061056347092544	1.1622000392777032	1.2036962549674246	0.9833444548028071	1.7969898851473762	0.3372823695787921	1.5914005946191718	1.291236895735964
AT1G23220	3.4346342968792656	3.135268540740811	3.546302047176863	3.7579003856048785	3.7386491439104237	3.8112999549967195	3.7668546473505864	3.5507140952518874
AT1G23230	3.4515559939954352	2.919226382109096	3.6733474547767004	3.2145244803446067	3.0949659435648567	3.646396240346572	3.636765303750111	4.0769059900671705
AT1G23260	4.918247334120336	4.779013845884811	5.245565065636485	5.022171623954922	4.821000452388615	5.219152799488808	5.420153595570595	5.279596307930976
AT1G23280	4.582755630387599	4.107298000433393	3.7588341565876866	3.330640431717322	3.4499311320287256	3.414164130693181	3.55522520856261	3.7436768851425386
AT1G23290	8.258247915149362	7.870315704499082	7.726314945282227	7.373739242415299	7.5279650771799105	7.627322667496447	7.875496231960533	7.753190557582261
AT1G23330	3.358537444208476	2.9181694176655304	3.4979206942641228	3.51255915606136	3.588826768619837	3.7464362920468486	3.5689460948385134	3.547624891412417
AT1G23340	0.0	0.09022475458242964	0.9132054994226343	0.733034290787985	1.0365123015802025	0.4257194513018359	0.2981871756657077	0.41153586270614656
AT1G23350	0.0	0.0	0.4174850301199337	1.0045765936061695	0.16094364915295187	0.4212579709654532	0.0	0.3020995323829743
AT1G23360	4.835651133264084	4.181115278391443	4.895378876596923	5.039656365707959	4.899347123140279	4.206243666772442	5.2917281561484115	4.0297238798230675
AT1G23390	7.095792555482962	7.368496747159248	5.910087079527252	5.9167903774286135	6.0592652850289115	7.3771049489351315	5.4782105541459645	7.416484172893738
AT1G23400	5.289595330569726	4.7994411192621484	5.77946768210627	5.253626233249218	5.225500723212256	5.717225557750564	5.846405052297027	5.458558310484595
AT1G23410	1.9577226232201688	0.7222428065599589	1.0186554048937368	0.0	0.9724621304045236	0.7580032594685514	0.8683432899232042	0.77582194984915
AT1G23440	5.239611109473371	5.281175097262509	5.245705301148954	4.922186125095102	4.808234961274782	5.460707850653962	5.337887861242811	5.66457307055629
AT1G23450	1.1802950113359154	0.8522717568860602	0.5098603107023618	0.9659789447699041	0.20047371515639462	0.3623895568670227	0.6282996574578856	0.4774862611094862
AT1G23460	1.9559288453001449	1.859480517836988	1.9542946983970002	1.6578740262966645	1.3169689381005596	1.2509516993970733	1.1242515314497068	1.6759453935918927
AT1G23465	1.1978004186913653	0.7275093168904718	1.1553134398641456	1.251048510659199	1.1289042099085016	1.516104197317738	1.6200327233835072	1.3166087528694104
AT1G23480	3.346775664850001	2.312532266356264	3.899445390721874	3.541800955030289	3.4187868004098254	3.959794498954772	3.6508856263633906	4.208785929024936
AT1G23490	7.479637812444237	7.102241422170637	7.790977414873107	6.80370012608892	6.900339820713803	8.164446811917722	7.950582910465556	8.388271920316635
AT1G23530	0.8030962743275546	0.740813529020494	2.960251670235732	2.2671025340749558	2.194658949686038	0.8927098394355352	2.1410692244461225	1.1223061384929416
AT1G23540	0.16270521351223738	0.21580453040550457	0.22633950565731298	0.11755487064720668	0.11055930846175549	0.0	0.25259179247478253	0.21064075971905186
AT1G23550	1.9122581335731086	1.1853329697301773	2.525010534605874	2.5916707615117445	2.0006580945725805	0.9896553090057276	1.9133873007553375	1.6783648877845188
AT1G23560	0.0	0.0	0.16331343894327183	0.12413367238520857	0.22477798625405465	0.3129096522866686	0.2309282995845303	0.11528888599436003
AT1G23710	4.834863758569009	4.961389963802315	4.7710176091137955	5.458580847709026	4.63197831088579	4.601600946856453	5.266145495533081	4.609970644796276
AT1G23730	1.6759446555368323	1.4615668272995888	3.0129437232537057	3.1432037760551754	3.140825707691962	2.266364806419586	2.911681250676311	2.522333246885293
AT1G23740	3.2538842809776405	2.486873419459413	7.882723412668276	9.055596284151731	8.96441262288652	8.998064252313277	7.958464822372733	8.813976882164162
AT1G23750	1.2816096078378867	1.2825724293453278	2.9888101621800787	3.5396444105077114	3.7903690629274256	3.1077054767345875	3.407598377594969	2.778774964816079
AT1G23780	5.808950380262712	5.611689271768293	5.409816350452952	5.139546553889551	5.1486579749447206	5.099403378250548	5.5551513635237475	5.200940340497392
AT1G23790	0.0	0.11652489709202682	0.23525606646710184	0.17986649412255531	0.28451353939195734	0.12364067874004207	0.27949090913523933	0.0
AT1G23800	0.41227523297204094	0.6473423689538105	1.0905500304844475	1.3782363573106289	1.0877828427562937	1.0985029308763277	0.886176131865051	1.763673426524519
AT1G23820	6.333379075268349	6.279750530358904	5.688114618136757	5.335651563789279	5.275564004755291	4.569769538084857	5.705079561613148	4.833243435084616
AT1G23830	2.6778525570187854	2.72283778244476	3.9907906328705636	3.5631295693855063	3.5208467875815668	3.6736139935246586	3.8640123155056036	4.459743619549641
AT1G23840	3.577432465793129	4.776378980047994	4.710649048529332	3.3082724357842634	3.647345808534557	4.348048754568065	4.167996982678902	5.546444897749457
AT1G23850	1.8283657581591082	2.3285281663616333	1.239578837797624	1.3715526817482873	1.9130127833047414	1.8472488749342502	1.9711750435225628	2.8468274327310423
AT1G23860	5.295198800634853	5.143056296701156	3.465865978765916	3.868436301557374	3.549342379234143	3.7792868756125917	4.087682803005709	3.9707578836111
AT1G23870	5.476150142562381	5.905240356541919	2.4661181849531277	3.5369880164513408	3.4663047610460342	2.7752881333149246	2.5043251687477213	3.2553147333933175
AT1G23880	0.3831903719065219	0.4812350657696282	1.0186554048937368	1.2595157358307727	1.0892013362876052	1.2392137386316255	0.851939838468682	1.1675436715564678
AT1G23890	1.2524733772549008	1.21786463957828	1.7155935703446896	2.3568962590939684	1.9910449614116603	1.6882418743209113	1.565862390803742	1.7687865271811933
AT1G23900	3.8941076991970136	4.03651573670628	4.641830487027935	4.127710023492865	4.026388653139806	3.979223470018709	4.55744671754853	4.413677828697686
AT1G23935	0.24293192929577415	0.14179477175331878	0.4538223997184953	0.4247441623405491	0.5447998882878337	0.31230196134513566	0.27495635764869336	0.2944261025402239
AT1G23950	5.367512916755722	5.175201973928369	5.106576378639435	4.877192589921614	4.517741461757013	4.927921213183624	5.218465774055444	4.877503556649419
AT1G23960	6.798621243997841	6.841819674559702	5.654680979565614	5.261770859256965	4.988516631526309	5.4258878442047	5.844649635916755	5.85290300439689
AT1G23965	4.073052874814494	2.817917099302219	0.9336438214993938	0.7504129532234449	0.5656692663474894	0.0	0.2865078089771343	0.9616543667662704
AT1G23970	3.521266249242098	3.161222877965485	3.992194051559766	3.712825706520353	3.426215435972382	3.7814399775354675	4.024739076447623	3.8483897956760877
AT1G23980	1.7202426127467572	1.118848466365107	2.2549572515824363	2.360143264215651	1.55548527103677	1.97552408376391	2.2151186298130128	1.7729465326018967
AT1G23995	1.092315436081122	0.32771587908414457	0.0	0.0	0.24954132281806812	1.0601186385973196	0.0	0.45701616697718017
AT1G24020	2.1280276894966765	0.0	6.090700184500495	4.376949442411454	4.365214826578955	4.900999149497373	6.1855906586070555	4.2713738291935615
AT1G24030	2.952016159403061	2.985588674575779	3.073758856955987	3.0539327289298206	2.7821236604422297	2.890070552146635	3.160407236310636	2.6205766941586544
AT1G24040	5.742525876634636	5.511889910768455	5.51205094888695	5.460141587080621	5.336928615343643	4.914667011217037	5.567360659452168	4.929155609394396
AT1G24050	5.554168545875834	5.4258558780895445	5.120107967309395	5.1635143702867845	5.159254655358296	4.610011115316503	5.370661708136839	4.84854811244657
AT1G24070	0.0	0.0	2.365053786591975	1.1900406019050793	1.7231988112093468	2.73889080270887	3.5345114258779824	1.27732935995269
AT1G24090	0.3919616366707022	0.21503232245808293	0.8844365429301965	0.08871924977387262	0.37576214238207417	1.078144370440198	0.6894513053062867	1.6657462497261366
AT1G24095	0.5894541963417704	0.3608732490569007	1.6572765387833044	0.7031335173736442	0.8135747483260413	1.1435586109484555	1.1462142750998652	1.4995284536740576
AT1G24100	5.466300336339762	5.239950316776106	6.481486312585524	6.239726914520644	6.627290980311682	6.427130394672072	6.186238452135482	6.538429318622446
AT1G24120	3.41814328848566	3.2082606230897754	4.654618233824082	4.212818965321191	4.023959460945271	4.17363766778547	4.437503368035925	4.10791051612391
AT1G24140	1.1218573699068817	1.7869675424789622	4.417006710886605	3.6073334195735556	3.200185468180855	4.720609202479846	4.442160634717991	4.46620435842331
AT1G24145	4.4814515884971975	4.620700710602838	5.970363887987448	4.508844417204548	4.491916568230053	6.6358866701898345	5.995657178537139	7.196932606076892
AT1G24147	1.9710520505036202	3.79337005024962	7.312960908582621	5.817151270545256	6.388397741491136	8.002525024415506	7.358129511601	8.556327936568007
AT1G24148	4.401558952031387	4.3347609495162445	6.4247345723324285	6.427776164269434	5.952968921498112	7.073101792654186	6.917897951519938	6.863517766648779
AT1G24150	2.7082806284237915	3.1584816303036902	4.4238470266821235	2.389306095396317	3.371657714865314	4.7245672074946325	4.547898733226201	5.443560785772523
AT1G24160	7.351232481661965	7.40436141931098	6.0157939724104725	5.839150023589334	5.468769219342423	5.561472314620521	6.122418295911774	5.700216476252893
AT1G24170	5.332533706913221	3.153271467851177	5.736949242036231	4.746769494306877	4.576569338343796	4.763605473110389	5.456068431841959	4.606719591974212
AT1G24180	5.048519966835736	5.00802056035377	4.891496405176482	4.600672847639544	4.524840946419625	4.270542596439218	4.882599542961856	4.7130375655022645
AT1G24190	4.133717762826484	4.285838539534843	4.633353729563299	4.156038032763081	3.9655038666911873	4.353085584809141	4.613853540880851	4.675090598934607
AT1G24210	2.3631092611412465	1.5939111414379767	1.8278941738847831	0.9678356250924989	1.4028085501036052	1.7493332653188214	1.9146063415750532	1.6159300559005154
AT1G24240	2.929131442181799	2.4778261049150596	3.437302807428893	2.698042142688401	2.5767542618614057	2.6758801147239404	3.5860144081929795	2.534025422131691
AT1G24250	0.0	0.0	0.19632981072855502	0.0	0.14082004820554167	0.0	0.09812105582559195	0.2658820459419086
AT1G24265	0.9474499013345082	1.4321445053528126	0.6664188418373297	0.9711026937980639	0.6444180314552965	1.1637729940494195	1.003571687897711	1.3328256375455878
AT1G24267	3.9861073294698297	3.781010441290862	4.005759260460398	4.054844135030341	4.018135561548498	3.6084603225663536	4.086945147720112	3.958109830935515
AT1G24270	0.49590260436921807	0.0	0.0	0.25636416181904886	0.3489862623459203	0.0	0.32246048110238834	0.6230658619987999
AT1G24280	1.3042620435789574	0.7782277718988004	1.7406523509825433	1.5678560629615947	2.1730977705108736	1.163159794444283	1.7172512315811272	1.5723074474142873
AT1G24290	2.186326621966673	2.166983342880058	2.2249605986051972	1.8791216263885502	2.068676627580139	1.4061811167210079	2.1376717085969115	1.8846011093076285
AT1G24300	4.630264222112626	4.518439974699623	4.7354455188010025	4.557870808793638	4.427384885584767	4.050590996869191	4.849162843731069	4.256824032989406
AT1G24310	3.208433906277244	2.6490162114815483	3.107147954684157	2.7849933860715024	2.9495161011988897	2.660337192279356	3.089297664732172	2.752047947012895
AT1G24330	1.7003844787293054	1.2639419457315506	1.7074619732726253	2.174988522095206	1.830763836008863	2.0125260396835642	2.2979743299339535	1.755903911130532
AT1G24340	4.055212682851767	3.92491434978398	2.8117783930166977	3.336041762461803	3.5097969232214252	3.764789881460667	2.719988957398703	3.4903358816618053
AT1G24350	4.9423794337586955	4.8888588205063375	4.781072189415046	4.745287888781214	4.5517935665806375	4.503616673185958	4.944981934554647	4.6490767567572595
AT1G24360	6.409662198778552	6.312222209075403	5.858178699817329	5.181411018748734	5.253714630782658	5.043160055178911	5.702296765932696	5.3113190165932735
AT1G24400	2.890263944214974	2.443514209660403	3.302201985578618	2.467504095387761	2.6421536245880786	2.5965184863140918	3.108541410064438	2.671194192140545
AT1G24405	0.9358609603400333	0.8660459896880847	1.4500181309026947	0.0	0.0	0.0	0.5039683122554457	0.0
AT1G24420	0.09054027892167424	0.1592625346120494	0.4527213102183127	0.24394890662926547	0.1758515266949102	0.16883924921421453	0.16174529869234433	0.0
AT1G24440	4.244186242635347	4.7614552053746	3.1258944240437256	2.6141799448937557	2.812970176755242	3.984382317949251	3.0995170801470877	4.221112188161547
AT1G24450	4.327236560379837	4.184742241310192	4.58255017519006	4.2818277869113555	4.14283735196072	4.262144255209984	4.528580942485661	4.597139726092759
AT1G24460	3.9752477444040166	3.7923356532829278	4.781400463849712	4.383147983436022	4.304245259061503	4.686565082702931	4.722551599668625	4.948777489389809
AT1G24470	1.4229999847888295	0.9989334290795222	2.2539303820675767	2.1803572597990253	2.0121548297812875	1.4636447580350387	1.9909306062998773	2.177077588753891
AT1G24475	0.0	0.0	2.7338237895556095	3.244059689260282	0.0	2.746542444350857	2.690958148829686	2.783400894570487
AT1G24490	4.74783329357747	4.587565883643133	4.683253977366254	4.517135876698282	4.458079959751663	4.735374732169905	4.910240065331754	4.8646834678151825
AT1G24510	6.589054378799615	6.307710113485152	5.7602083673882225	5.47749822336783	5.470791691475237	5.313990520422622	5.723708776965006	5.582262547802805
AT1G24530	5.085978183040536	4.072528447865076	2.812114073775601	1.9568599829240547	2.437368280591577	2.1686918325185682	3.095572256207226	1.9097519570917898
AT1G24545	2.081467012351227	1.8829959227324056	0.9585877908615008	0.9138446496471979	0.9037176941602024	0.7781486445245888	1.0966851689917103	0.7963225931489716
AT1G24560	5.064746709112021	5.158583095728251	4.582011289389492	4.523611182888357	4.285762680249783	4.318606148225135	4.6765731273331435	4.5125280299729305
AT1G24570	0.19911600599735313	0.137516281826615	0.1895153382073625	0.2755785148500045	0.22993829550976927	0.09885308738573174	0.2258051929060496	0.0
AT1G24575	5.169221904362492	5.246570344839188	5.393204111021471	5.301770767167781	5.800620888417396	5.084015542388303	5.096110974135481	5.556552708398172
AT1G24577	4.2666835024154075	2.5929674824895206	3.9852208937499034	3.661353615152216	3.3139040321239825	2.19201032855455	3.252055414780623	1.7874209542684814
AT1G24580	0.8935149535341401	0.8260317725405527	2.2206583722478452	5.071689093858333	4.8092545434602085	2.4649981728194126	3.2394793906966823	1.9348876247182278
AT1G24600	3.702602432751072	3.230260997099212	3.400841610824169	2.4360065082186955	1.8426570222812955	2.942794286698006	3.1395244918099143	2.7259645968711737
AT1G24610	4.604085029910086	4.462992870905382	4.684094592567559	4.544344191986401	4.681136026945681	4.283595175507476	4.529216120679143	4.095643421264598
AT1G24625	4.2005935524094005	3.9035824668685537	5.896119966794182	5.262240870321019	4.9389040815312075	5.20600790114846	6.215763092707	5.537105995961384
AT1G24706	3.6171584663411442	3.687064890581735	3.4889938278991615	3.5839863088136243	3.453676387171558	3.131460524003376	3.507197537164343	3.3613150113617842
AT1G24735	0.6570432549010428	0.3916038512930482	0.28554162591028065	0.31744222534919964	0.2997195805514299	0.4132940941853358	0.27658810753226976	0.541759700066322
AT1G24764	3.2341295149779326	2.929584178945201	3.5540200676895783	2.894795674377693	2.6621821820019855	2.6467925242600345	3.194580822951174	2.457999964261967
AT1G25211	3.1523788942625877	3.130356776638401	2.4796786431161824	2.396864333163975	2.0771289817216236	2.209560685975977	2.6314526702642773	2.6211802534217234
AT1G25220	4.384846273980332	4.891238766185201	5.101553462903734	3.9263687650130468	4.0085647261121675	4.815949005183228	5.219025457957626	5.016880987300137
AT1G25230	5.093007031459008	5.2107011779186845	3.0106432255301763	2.6535481627494657	2.5980596351821865	3.053924494964964	2.5872112293529685	3.0359966563282352
AT1G25250	0.3676243102808329	0.3351402572676479	1.2725015628010632	1.0017471325547884	1.0557231588190727	0.7099985984243644	1.5353756654178592	1.1735611898733584
AT1G25260	6.336818177480702	6.089814936041341	4.510512516572767	4.1032458467330075	4.492375660151186	3.5553646378523207	4.265284199193247	3.7223256663456734
AT1G25275	9.260259019174601	9.223249189057338	8.51939612955231	7.610124779404342	7.514477365065008	7.9440560898944605	8.832545164666534	7.827645196787618
AT1G25277	3.681284316280089	3.2860801810192926	5.180416671245569	5.467873742914686	4.987318880956114	3.6249076441214845	5.775578301729228	3.5322046313054085
AT1G25280	5.394542619240598	5.296462738423195	5.488267580923828	5.135356848207972	4.900835470114111	5.374824954630071	5.531528234654888	5.571138160762424
AT1G25290	3.8886790526691537	3.7070680816591675	3.5052468033296145	3.440342589656779	3.668579671459446	3.575039910311741	3.8685074072659273	3.0874337428343543
AT1G25320	2.9518118419077384	3.201394205666226	2.842016351855976	1.2819945225066194	0.9094081780861936	1.9614742564305623	2.931948017184813	1.984452910489278
AT1G25350	4.585688161072553	4.231386204032659	4.397707678922487	4.2362756439411395	4.199783533454801	4.445163132374054	4.336094831157892	4.687252692455735
AT1G25360	0.8377139315271783	0.47185307205015403	0.7474573147924588	0.7325498301739597	0.7791890677532297	0.4254087093364056	0.9637638403903817	0.6893243360773187
AT1G25370	4.07513284327966	3.8505372013455617	3.793395532329176	3.1722654618212163	2.514858783314428	4.049848599213549	4.209115656525487	3.7086248041494496
AT1G25375	2.01096197127392	1.7059587252599615	3.262493299235296	2.7276035639430045	2.7399078883395767	2.8136065614011927	3.0796909203245906	3.0258954023603373
AT1G25380	4.592434124867159	4.325142729745005	4.533922954551391	4.051245228551614	4.047518430821439	3.85335875971247	4.504576659681131	3.9167744828733664
AT1G25390	4.26247943075199	4.416646539876513	5.728757908682534	5.052609108366051	4.718243573659017	4.801627547059512	5.812608699663247	5.145964324346365
AT1G25400	6.030006205061967	6.39598777992574	4.518795632274054	3.46319395774299	2.6832740657728205	3.967469127357837	5.029604367924826	4.290609429140456
AT1G25420	4.8516629625087	4.695242138710261	4.622796818509422	4.865723421993299	4.6588074655130844	4.574255726130981	4.7409060416863875	4.336436403924328
AT1G25422	0.0	0.0	0.0	0.0	0.9062816481470144	2.1752171676134973	0.7824726607248312	1.6184992198940682
AT1G25425	1.298053290280761	0.6095888828520102	4.841878740699225	4.549025005960541	4.486303004192355	4.614233982923302	4.199351629675119	4.468092148063941
AT1G25440	8.279004948111957	7.909368629966506	9.008477103006898	8.880257877638567	8.738666992585294	9.091825506420404	9.09340285674476	8.93156103953389
AT1G25450	3.8042313185199568	2.9760883605546904	3.4115751327400803	2.5591844498910135	2.763839531842815	2.6959124932402334	2.8780184790564736	2.334283074193679
AT1G25460	0.0	0.0	0.29239024451380297	0.0	0.10970554427704665	0.15510738320934445	0.07619197416000614	0.20906819377828342
AT1G25470	3.8246881941579853	3.871522658895596	3.733921823390008	3.8072257595251777	3.2809907866720116	3.35486267725933	3.9617666142532673	3.8794532432815654
AT1G25480	4.044621469370664	4.0519985338002025	3.7186413425097857	3.1402870268359155	2.603413962562091	3.7397798515370373	4.054691229289667	3.867253148659233
AT1G25490	5.645678542871583	5.72142915103799	5.6505381686804235	5.163194699427262	5.275834506912698	5.217824425593277	5.523062380316996	5.314119128058536
AT1G25500	2.52490580673072	2.479441008336508	2.865452295551332	1.9328033517168033	2.1417151144614937	3.215172737370773	2.96899029329024	2.924821650910778
AT1G25510	0.6100516632403181	0.07408212273345846	1.2882026919884362	0.22198791533227183	0.43416486008381533	0.15328316805212688	0.5144760135204252	0.4699072975595408
AT1G25520	4.898410158323956	4.5262199772414515	4.906679108397936	5.169464100907685	4.7530991384529795	4.629645547040235	5.494950004634968	5.249762975223948
AT1G25530	0.0	0.0	1.4306328018144563	1.618971708277594	1.6619122885739759	0.7638529941106983	0.7107891554334891	1.8366701499264606
AT1G25540	4.172550474037826	4.225579869339198	3.4005434506056607	3.1433655198964057	3.0812564089808836	3.0823866929429165	3.5474712095787235	3.4298111697932527
AT1G25550	5.348489056982805	6.878667976780631	5.288008710053624	4.776224127717134	5.1654132026788115	4.5111074520464705	4.510447636342767	4.354218864543371
AT1G25560	7.861659631241876	8.688960214302933	7.00301048625033	6.137266325844902	5.133991974798369	6.438444741535114	7.54279514125241	6.625051356530199
AT1G25570	3.711950619095682	3.9441327746074575	4.244401999648629	3.9985364492029625	3.882016447528887	3.4948079746977365	4.175657442182608	3.709611522794342
AT1G25580	2.9183882039322473	2.9774114633389215	3.5443804225986644	2.0991055388817026	2.491111012627028	3.1314175976323346	3.57813505127747	3.654305079927023
AT1G25682	4.9298653398663514	4.987858152756657	4.388626609031788	4.168875173361008	3.980616526880456	4.467385017953976	4.38639099131682	4.674282147634547
AT1G26090	3.5434028122377184	3.4880421001530078	4.158992910487608	3.8408734194561034	3.9127983792348418	3.737314345110362	4.086474435069441	4.11381224472951
AT1G26100	0.641036641943787	0.41797427626931355	3.055091740901773	2.7541152486216376	2.609015852198939	3.0266739421404005	3.0607645549144156	2.8844928949935107
AT1G26110	7.361952683846017	7.269847166820519	7.098616736035278	6.793938975958719	6.725499810310562	6.3452459787509135	7.158514589956961	6.654211070352456
AT1G26120	3.420346508728346	3.1417936105869537	3.747589419521595	3.2916510728255606	3.2188864796151253	3.5659784567644564	3.5555578324109973	3.914859848506308
AT1G26130	2.4093346872487698	2.263979633331574	3.313751230297996	2.6556701409470818	2.6192587960264877	3.3571075445025222	2.8396645855741895	3.850584936569908
AT1G26150	5.592359509291193	5.2313857986447845	6.136795751510274	6.057217551242177	6.001751198674117	6.6926629103168445	6.367209516661105	6.545000692267323
AT1G26160	4.431620252449528	4.533094736784296	4.192659517793452	4.037074293222534	4.063606549788677	3.6887373142221054	4.230313266287937	3.7838596025532736
AT1G26170	3.2353227631457724	3.103548663640896	3.1786085337940624	3.115332378803562	2.9493402409355336	2.935865730594987	3.2964583048714697	2.9764809613354095
AT1G26180	3.922226882041889	3.833183976125777	4.645346976486312	4.608859284645405	4.526950471141938	3.991844878617172	4.714409902414602	3.619719054073287
AT1G26190	2.614309566162734	2.392801864019152	3.0106673998345315	2.9106201580263518	2.652806209078026	2.550573205687371	3.041940167315383	2.4337086234303578
AT1G26200	0.9123046138380986	0.885752306482991	1.4776224013568255	1.002570678439355	0.47747445808667077	1.5440964505945511	1.357173503054487	1.8610200334521196
AT1G26210	5.500183867905567	4.206180112348091	5.3576009347006925	5.050907114022616	4.684399770803986	4.804544612793993	5.301923446023974	4.410128209935263
AT1G26220	5.778522443037776	5.06426647553064	6.806280057983292	7.074398423971159	7.128783209609081	5.975620886745541	6.837682234470514	5.922902290391288
[truncated: 17,793 more rows]
