# Supplementary material for: Network Analysis of Publicly Available RNA-seq Provides Insights into the Molecular Mechanisms of Plant Defense against Multiple Fungal Pathogens in Arabidopsis thaliana
Source: Genes (Basel). 2023 Dec 16;14(12):2223. doi: 10.3390/genes14122223 (PMC10743233; doi:10.3390/genes14122223)
Supplement: Supplementary file 1 [file genes-14-02223-s001.zip › Data S2.csv]

Genes	Bc12	Ch40.2	Ch22.2	Ch22.1	Ch22	Ch22.3	Bc12.1	Bc24.1	Bc18.1	Ch40.3	Ch40.1	Bc18	Bc24	Ch40
AT1G01020	3.5770798905770707	3.7226954592598673	4.271591992624053	4.061865762745192	4.210752998849344	4.397349140064516	3.504560028356185	3.024505954996609	3.698258439513759	3.511199282660823	3.8167263452513334	3.7646374657949044	3.09335793855098	3.8582486500956144
AT1G01030	0.8130541910999094	1.3861449277896885	1.389102939291485	1.1871824271464924	1.1986395649889048	1.1034232782949702	1.6044162110120421	2.5589634639781282	2.0306005983127866	1.471287711080831	1.1453320703098386	1.8806154941248467	2.3999014867657396	1.6997402418275656
AT1G01040	4.321488042540586	3.954648993055485	4.67335987372038	4.449645341876608	4.374408599148886	4.7164438623572815	4.34969308701481	3.8964288903131186	4.4445335396194405	3.9137427513768412	4.0105901353850335	4.469429840949623	3.8543527842784915	4.082322630433571
AT1G01050	7.048060941796184	5.161406844271681	5.8736093415974775	5.889641498152203	5.826132352130767	6.016877499823602	7.109458214616612	5.9160398542435	6.613053566442341	5.09838312428797	5.532299646357138	6.487513804130849	6.123774709960378	5.393719171596045
AT1G01060	5.182570284763598	4.839340706182364	4.486360078356081	3.4404691209372302	3.3666589263469087	4.414179673769101	5.280658241204853	2.3093593911837464	9.288741513526322	4.9178442476442035	4.896781813465833	9.183871024453769	1.979520086085532	5.038021737126135
AT1G01070	2.829284390476779	3.236788623922528	2.232365868533393	3.111226871493737	2.711087994045698	2.1347853819436176	2.8061531180761907	2.5866586099836546	2.52866166415546	3.1662129547125266	2.8883108438930196	2.8810054832172107	2.787949944916458	3.0433380321306274
AT1G01080	7.186170515464268	4.463840501630263	5.2578172317560945	5.212120494907036	5.267896413635453	5.271452746170467	7.090145186938296	5.491797469351567	6.36947601229321	4.19076274490673	4.604480495906787	6.210487039235793	5.68922762417635	4.532590162498481
AT1G01090	7.000447694788285	6.275028264351158	6.5895012536776045	6.565666592614781	6.671026295650995	6.7103231846384475	6.935384124519889	7.079784384872538	7.366549845482237	6.140933017639578	6.3094749806265735	7.318461945568597	7.205464082756376	6.119907014100932
AT1G01100	7.299409506318412	7.301129315221151	8.125865741331411	7.81175111431524	7.815478808501492	8.066438309187673	7.200530366088817	7.421034058679744	7.390876664534772	7.299125425100805	7.770281336000093	7.9171077817853055	7.58341502833901	7.866387877198728
AT1G01110	0.6801023984516419	0.20674686156330255	0.3886747352272761	0.20466282225002894	0.20737287829054282	0.30452091070451753	0.9082802710177724	2.4314872286163522	0.38970983476311366	0.10692961311321868	0.11457395206439683	0.43214010560476834	2.4636892970904976	0.0
AT1G01120	7.98666686038669	4.865235818359147	7.115642795328915	5.86295840605873	5.831016326712017	7.119821606680735	8.056804554346053	5.2555215417007375	6.923103847561555	4.7738400615775465	5.447975749172875	5.407822644566892	5.3526294679428625	5.611431994596795
AT1G01130	1.0487298763376336	0.34871106079511377	1.1301197864009347	0.8571040669993615	0.8662621297622441	1.1406097018935522	1.2174803337818567	1.0217487635997178	0.9390135087553919	0.34827828635311375	0.5742566179382356	0.9738016493927029	1.1426956185555321	0.7516788857833603
AT1G01140	6.161344518037985	6.143425955791294	6.67546428198528	6.385845095203028	6.358531670950261	6.641410136180322	6.203776579383203	6.441334951713983	6.660709550056651	6.1311527871340346	6.28397251045627	7.085900600089616	6.300966346655178	6.3022800540575155
AT1G01160	5.320261190546093	5.13201803869787	5.637778015339517	5.59423443875845	5.625975672295147	5.672105633445518	5.10286563585365	5.148236806209895	5.118764770904794	5.119024676490965	5.311019091105469	5.230248565477241	5.131327552235339	5.155783418460884
AT1G01170	8.436638423848878	6.686884613808593	7.841695224062688	7.834196123101813	7.977344308004316	7.939564645344877	8.462391350423204	6.303525736941007	8.135302862303645	6.775323227784456	7.3413413172041135	8.014511955357921	6.586927824216081	7.227940994909109
AT1G01180	5.66811390865339	5.996067865124467	5.9488328659672645	6.059221597692372	5.894840342157404	5.963363006024053	5.283154974582574	6.05187396448202	5.996560885613211	6.1624367879724495	6.301912551277128	6.1992267456372465	6.16901159815034	6.266807773999643
AT1G01190	0.19923000068451185	0.1305578302078183	0.0	0.0	0.1309635510444937	0.1326540114636665	0.6219795684101652	1.3270350026623192	0.25173865388930766	0.24995398409420852	0.2669212978069618	0.0	1.9076844907060446	0.0
AT1G01200	1.0316852991559147	0.16537479534775248	0.16589411109218533	0.4440654889330238	0.16588263595573552	0.0	0.386456255509883	0.9990123776484369	0.16637028913734564	0.16515651791308344	0.0	0.12665875367244137	0.8015337177320103	0.0
AT1G01210	4.126101440805274	4.007751014460893	4.567089953126825	4.488767684874418	4.293055990017286	4.696385846067819	3.8789020829499026	3.30495720862312	4.682084912680724	4.088030398018085	4.313468510758382	4.642863813609778	3.0925384540352416	4.210681597749885
AT1G01220	4.5217969666466615	3.4180373032070377	4.363151231642252	4.136795752869081	4.27695537470079	4.468841521013062	4.562297871643718	3.8229178122675456	4.250161867047862	3.606608168658428	3.7552366561061894	4.201818497714722	4.000274208320355	3.8887469076664236
AT1G01225	0.5469180988533411	0.0	0.6705060555066884	0.1963853085787337	0.0	0.3782788323924554	0.9501605786219768	1.494732470629661	0.918495968347592	0.19813178445511392	0.0	0.8315766037205504	1.234273392354033	0.2116260965766525
AT1G01230	4.843323999197485	5.066951210356642	5.699288869768444	5.665581599158387	5.695788152623401	5.556742677657484	4.727391171586613	4.780064429491954	4.60949815699776	5.085811561969029	5.522039895912278	5.0046177410491905	4.861112143033035	5.3370526191239485
AT1G01240	4.604474702543611	6.015555272576532	6.103442276088797	6.470688881415823	6.473876865813008	6.248980091824111	4.520834629389139	5.939002192723837	5.586915154227176	5.953984967401818	6.438731703055778	5.997456950677799	5.699608504107578	6.376818298505045
AT1G01250	5.337102733086223	3.322716601998251	4.253293981784813	4.405427149979157	4.275799845745113	4.201471637172627	4.824306372399696	0.387930452604381	2.752708566897995	2.8669121691400683	3.3701109562533547	3.231318125118843	1.15324778254748	3.176783929756732
AT1G01260	3.794328686991214	5.598307502306413	5.497017107005391	5.264164929918517	5.138528150341758	5.421698307013021	3.573948633900281	4.196059453197002	4.060562765155353	5.622368583266601	5.500722200772386	3.969405069073212	4.196894756027503	5.313519662028062
AT1G01290	4.94555178826026	4.333203326616891	4.940381393678105	4.95303869688367	4.972751123205624	5.069651242897929	4.5455368127840385	4.155820998826393	4.461505851401466	4.145303498596355	4.549747934134833	4.678326547077162	3.9678903124635934	4.212941482818706
AT1G01300	5.35348372055122	4.682353696034779	7.069948730210443	6.471382030810782	6.479968084884682	7.030074430869502	5.27093587695068	6.359423351790256	4.301221649008945	4.590606827162145	5.654415739457495	4.34152160871073	6.6714730725549805	5.45704225047925
AT1G01310	0.24749802360578232	0.3096436583704566	0.3105697288058022	0.0	0.310549268575245	0.0	0.0	0.16738816846773616	0.0	0.0	0.32980805424188187	0.0	0.16611722324485975	0.0
AT1G01320	7.030769211729171	6.101854255656193	5.7626004623189155	5.981084835233868	6.03890210881161	5.787476961509209	7.1008028114333115	6.58130665259658	7.172828015973592	6.102436252965451	5.868413758615685	6.9778866566689555	6.481691710215934	5.8511521777415645
AT1G01340	3.2526514899421217	5.393986155479634	3.90669292117079	4.241098281623939	4.232019105296751	3.875940585024937	3.1632934877334598	5.571478388013777	4.533112662342994	5.392017462729869	5.309291728777592	4.757389626967235	5.633567010323056	5.223070292809963
AT1G01350	4.5533753158492765	4.5511848881696135	4.872325578870983	4.913610375269183	4.822860999617166	5.138843444000723	4.500903163713371	4.891924631392935	4.746024874062647	4.88639962281293	5.172593544558041	4.8516636696213995	4.91868944850542	4.779266797191544
AT1G01355	1.6723235550060216	0.729752192850667	0.7316548670348151	0.8592104287557009	0.4116943585006407	0.739345234867401	1.1007894473866053	0.0	1.3165732264805534	0.7289519208614507	0.6132913463341835	1.5799394356957144	0.5053768463256851	0.7702631135928582
AT1G01360	6.332037750540216	4.787581991790136	4.7921968401149995	4.937820093573714	5.170275716314476	4.408901144384194	6.228227179273144	4.3604533397020075	5.6132131370397875	4.9921254428668655	4.776031686635582	5.440241901356174	4.545278433400988	4.585831826369622
AT1G01370	0.32235704793248504	0.0	1.1924343784605171	0.8835011288054607	0.4019816425662346	0.9018297323775251	0.2660438346252459	1.839357759074997	0.4030732180155864	0.2788435924391373	0.5441470397473345	1.143965072681424	1.7161901914105657	0.8487417631897496
AT1G01380	2.150464117864745	0.0	1.9793587761135545	1.96410677284096	0.0	1.3169344484366967	2.005021517427045	0.46137864473593443	0.0	1.06935727598486	0.8373737332538087	0.6360406285723132	0.2472151918412878	1.3628496242176589
AT1G01390	4.392825199017099	0.4318978930094309	1.3973176732707746	2.038121045544451	1.7373741118573707	1.69934014339331	4.255112004772976	2.159431028819072	4.696963694995297	0.431376418218199	1.1687240829092722	4.20185111108045	2.6502765083189663	0.699022725952974
AT1G01420	5.19657899549418	4.312790462998303	5.3459179015721405	4.840463808020399	4.980015308530739	5.2217596308759004	5.168699471904325	3.252855665220027	5.032843030823001	4.184069355723351	4.8927531225715715	5.314947666247346	3.214318480295535	4.662453504158126
AT1G01430	5.648159342901701	4.713526004958961	6.726779555566752	6.470859048927389	6.47858358936391	6.659325093069634	5.6572337789686475	5.797994237047054	6.301032389812362	4.624548061420536	6.038845090417719	6.243645947807737	6.030741288525578	6.070539592513047
AT1G01440	4.386771970731255	5.5434404874832754	4.877241265216921	4.948170640204819	5.023096601425934	5.017958919552681	4.198625626467445	5.041529581543041	4.641526981935285	5.5763352690395225	5.424438989109569	4.664821657996023	5.006074324554939	5.398064024670157
AT1G01450	3.9380259654269794	3.169171336217651	4.3661646636189095	4.3466929624922095	4.58214840266766	4.443733081140504	4.239380638408795	4.234585029161016	3.430191189853453	3.1069567557367357	3.772824731731108	3.7498328398098044	4.370740136825513	3.354449108220744
AT1G01453	0.0	2.99668101842766	1.3072536998688817	2.7298681940803267	2.665710296184367	0.4579920387827778	0.15855174688062712	0.5578434057986513	0.9444751494999502	3.121967722496669	2.4158988793175875	1.3373580660377307	0.3572293521694342	2.1201550486385505
AT1G01470	8.432639616007354	9.436617924520204	8.974906168002404	9.111910944003395	9.064967158987184	9.031236492944734	8.542331160327198	7.34136392208118	7.4827862445041315	9.429835053140126	9.439425730368121	6.964710702111583	7.2515413484237445	9.387507488567744
AT1G01480	0.08683859013645628	5.288888550872313	1.2349060620320345	1.7463796404899816	1.4179448760656395	0.9166039883517794	0.07063596052982027	5.227284100325048	1.6943604083629444	5.23322094753203	4.9126508018495585	1.097094938473588	4.729406342297616	4.915249200654556
AT1G01490	6.201295691597478	7.162888273493017	6.898198434746451	7.254553636623257	7.344267709566431	6.821770193869407	5.923526044205536	7.10151873255315	7.464735065928915	7.120411689434999	6.956888068755191	7.8546542307798495	7.0586493520761	6.943629839091806
AT1G01500	3.503356324605079	4.609527938459352	4.871233053943989	5.075125835259802	5.0723077277833495	4.708769607675912	3.3385592433122664	4.414379195143259	3.574760163111431	4.45086780501577	4.745651343495449	4.5288943699278015	4.444074966711536	4.633185245883548
AT1G01510	3.7471320448670538	3.408542377020094	4.492691560358425	4.199879955269992	4.20348692161827	4.519666154507038	3.9646758771687223	4.557770845242922	4.070158734143051	3.3032805397576537	3.8043864970069095	4.008025341306395	4.8909229770890565	3.95055066901853
AT1G01520	2.7101402190852024	1.650212376593228	0.9286851479670846	0.8314385741720176	0.5377802065717154	1.1757231030357256	2.3783130922748583	0.49049406663904055	4.4189617639098175	1.7962007048131774	1.1425501534138043	3.843210316632955	0.08049609363093894	1.141716275769771
AT1G01530	0.17991057939843333	0.0	0.0	0.0	0.0	0.0	0.28077207319847935	0.23218680757030982	0.42434316028053953	0.0	0.44843140972377893	1.1913071112324705	0.4291295075219047	0.0
AT1G01540	6.158275775969452	3.5305172812594336	5.0247797605847335	4.413510623657047	4.337809243837579	5.090898137126827	6.23775219912491	5.416923547617313	5.887705695807237	3.1251765777043907	3.6143763627616425	5.656299268860605	5.51541048144839	3.768715133884606
AT1G01550	8.437224779116443	9.220556226048371	8.747578082968298	8.887378622385228	8.82294915197005	8.684783929888116	8.290945819255349	8.476964601048522	8.56660887993532	9.191062568597726	9.026574690054392	8.718782436016971	8.400187529659945	9.013213876358146
AT1G01560	1.506416610845573	7.199824181486829	5.191336585540913	5.110472053360206	5.220784595036149	5.202582427436332	2.266640042035905	4.974961794658915	3.148726894356262	7.146059968847171	6.834091701002778	2.397885909828358	4.704125612070822	6.897549202076859
AT1G01570	1.0281215307802845	0.6012766958026816	1.2679011967218679	0.8509878824156942	1.0783258169525887	1.279191718474564	0.9516387678999221	0.7183378563738881	0.2904348053791422	0.7345347716286921	0.7767197458146701	0.1526536442107376	0.6802753598296516	0.7078017342496008
AT1G01580	1.3993709783772417	0.3625626817538947	0.2523005630134947	0.24903561405655328	0.5159694449178899	0.25540732885607786	1.473191975640073	0.13471978351078484	1.95430289435697	0.6069782264892193	0.2057218813922067	1.6427360317364177	0.22640044381485183	0.3278815706515337
AT1G01590	2.8269095707746965	0.0	0.0	0.0	0.0	0.0	2.7855062000721618	0.3013405474735871	1.3094442630727103	0.0	0.0	0.8904723349797607	0.33253544568893983	0.08482216224913222
AT1G01600	0.20337080593582657	0.2553861202805624	0.25616398063931883	0.25285328932346235	0.3689661496249183	0.3733579765477716	1.1534396513874607	2.3728539633076435	0.0	0.0	0.1425874995611648	0.0	3.0710180990242324	0.0
AT1G01610	5.486589320416554	4.348398550582522	6.82686446593752	6.219406860378855	6.1850655651331605	6.834371533175777	5.542447797969667	5.006307605883729	4.9907576998052985	4.459374767218779	5.4732506014197355	5.430894882769139	5.317641170039958	5.520811666220243
AT1G01620	7.679294962955214	3.2862816622150075	5.842243517657783	6.147055025351489	5.842139714893371	5.9294946248093625	7.829862003049018	7.7553959344949	7.101066018152047	3.4084517769070253	4.779242993598038	6.01136071875803	8.137477110108556	4.7777738422246845
AT1G01630	6.079809176715323	6.450053465292931	7.209260331253105	7.083395978805799	7.14651886371143	7.177773541320514	6.104437614921086	5.696408932164412	5.708300062341409	6.477031795348875	6.967937293389802	6.253673691081009	5.612198743098188	6.93539443473982
AT1G01640	3.1618467164767687	2.54932697554764	3.2945356769280343	3.3098154927983536	3.1883453882784636	3.4423271275209606	2.864687988568104	3.776987983442195	2.8639642047421523	2.75916381902631	3.0770677387799017	3.1182165554563896	3.3982196083191587	3.2734616696833556
AT1G01650	4.387038582800919	5.683359905289393	5.679275102239466	5.778492893426736	5.769831079379364	5.693746077518761	4.432879502738202	5.026831928228306	4.486273302885314	5.727675102718682	5.722519338941846	4.687106377319224	5.12060408933798	5.694507805257724
AT1G01660	1.4062312459978537	1.154389399519504	2.165086256903464	2.035267057464728	1.761900175422911	1.9408266382832196	0.8962575088538806	1.3247629542724997	0.5653804836880977	1.0622374879037662	1.6410746207271398	0.7389045664697478	1.4519826095621724	1.4215845720740448
AT1G01670	2.2972392008350138	1.990486522696116	2.816744280167443	2.555029412433259	2.8004865005334705	2.784132494510933	2.338364039020697	1.5706968017701297	1.815631522663093	2.017103114595953	2.1783092940554067	1.7756979767068497	1.8768308907322475	2.065926182278718
AT1G01680	1.541834365990327	5.270039764190799	5.055696524986378	4.9125196853298565	4.763900575131242	4.916164289683749	1.8154511493317527	2.891976583084676	2.652277944988008	5.372556172505109	6.3236733160539496	2.121987923346238	2.8545409961718735	6.308097654749481
AT1G01690	0.9001615327980363	0.9067828442795643	1.6079224694939922	1.3219445892777015	1.3672967510984768	1.5050924029149584	1.1243682103169148	1.2318733829884363	0.6118914148348727	1.18987867326163	1.5246744306523419	0.7320221284521108	1.314133492824649	1.357662213976472
AT1G01695	0.43387223230776034	0.6424935477675884	0.41979119980408736	1.07718717269115	0.7445214249009966	1.2443313657014958	0.43799773590339014	0.4891512479377044	0.2937709440112503	0.5342538513872446	0.31122660541246455	0.0	0.36287019219960803	0.9723481485686688
AT1G01700	2.1022479388502027	1.895766935382997	3.2808322741530387	3.2227772356871895	2.749380801115786	3.3240658997945443	1.8063534882759094	1.702848809586946	1.1614106910046562	1.788444505284101	2.1949452705681765	1.6728915871533827	1.525734919453328	2.2231198386832878
AT1G01710	4.772705318784478	4.619876094569999	5.0611483383022415	5.065545699283348	5.178467120661863	5.094442176981933	4.72851414325431	4.965569006957918	4.683901726669098	4.574245139889527	4.901044492942747	4.800083758321278	4.92591143484671	4.942765529054264
AT1G01715	0.9727884017421264	1.6373775308552552	2.2346629778636964	2.1635922936569023	2.0623948879255627	2.6293127804566794	1.8311642678783933	1.3430087048413255	1.7984768603928163	1.6360093961677515	1.937731130422981	1.3756680310321703	1.7744928504594115	2.415845876360371
AT1G01720	5.095343984946266	7.598307704007458	6.726520988788619	6.697114621806962	6.730960358553049	6.801399383101401	4.868396194130852	6.642366347851873	5.444783742165918	7.602485223276417	7.12333339899255	5.645392279311372	6.455001040666438	7.095710328492559
AT1G01725	4.563446801957447	4.771474866120776	4.944412365566237	5.001903919831971	4.862601546105929	5.103566644843306	4.727327094252416	2.8484850953130265	4.264546198941704	4.39286179938612	4.277095322478842	4.332682161947236	2.653339546310764	4.761817644453609
AT1G01730	5.5406921150096125	6.311466884379769	6.5804400026511205	6.58115559405243	6.506016361516007	6.629370481772445	5.361828712496486	5.816940242038357	5.7391387053175515	6.38709301909245	6.314155407447179	5.962531750570795	5.738368690144933	6.350952821013959
AT1G01740	3.303151374062613	3.1166796503316747	3.562172512300228	3.3049484800297244	3.5419274679740145	3.5184275452059985	3.326684013430075	2.931373440943593	3.8797348891815475	2.9572495694227383	3.092948921385258	4.151885896145292	3.1683168419012473	2.901978549018484
AT1G01750	1.8053249976847303	2.0675540523868996	1.7350854651017396	0.8961298986134744	2.0711206934417947	1.1244224968262746	1.678762433495617	1.2277182542846292	1.4605080342090675	1.1103742969948809	1.8034012151387178	1.770364909640346	1.5473558786133648	0.950783079448135
AT1G01760	1.931391664138332	1.0623825145782109	1.328832911948311	1.6942278278603724	1.632192653063335	0.8206117240931395	2.080329296009199	1.5325653513818902	1.673840576476179	1.7036848841749725	0.9246465804618219	1.8705018164999558	1.7057007699629607	0.8540302540106713
AT1G01770	3.956625570634052	4.235493774645117	3.8630150796181897	3.9765294784143657	3.9786067610638303	3.7651370289841397	3.963964621414761	4.201534489940356	3.3352101632717743	4.279220457430222	3.94859676397678	3.521709298796238	4.162111676257278	3.731016734775099
AT1G01780	4.357069460059051	4.846646048740477	4.152114273172077	4.457714671316236	4.3973636474746876	4.2298748459664886	4.313389730294413	4.3782788055111075	3.8603888131658812	4.743936861619549	4.168399137954535	3.7811104881815223	4.262383524939947	4.498497644821107
AT1G01790	7.340389578801421	3.0494157330301137	4.005772732116211	3.6591313856566723	3.671424521045719	3.9086716945469253	7.3577798599648	4.853682125429838	6.565799407490882	3.1203789775141972	3.259235596421171	6.057026278378725	5.1107446719254535	3.201413744379967
AT1G01800	6.614854755211123	5.6204466132137405	6.214007666246754	6.090331391323829	6.053188316166266	6.22845751269844	6.65758835127247	6.277480524193583	6.448630863528906	5.573394121646994	5.6606053488142605	6.4863164176875925	6.231082496822551	5.886068121316944
AT1G01810	0.882762767863691	2.0835919254929496	1.9591528948592727	2.071624240384963	2.313585790502873	1.6759777670176634	0.9336391901303378	1.510543579941602	1.0610280118834916	1.4837335535835503	1.7296185688669141	1.7852592853357447	0.7938741066283822	2.6778976644385497
AT1G01820	6.296467310973737	6.749934505446617	6.748497228923129	6.927469026223139	6.884252964998412	6.64141719012363	6.208418445846509	6.65079322019979	6.320994910808755	6.699330293067177	6.744897746379123	6.638594402315206	6.625623787880958	6.740063508947269
AT1G01830	5.005035710641925	5.888437427155101	6.563935568081862	6.461223253634643	6.443321343815529	6.624026401946934	5.145731681086329	5.165815734380478	4.987497893562554	5.8962368443313915	6.170342968861202	5.856484019118806	5.064363051920017	6.095552183807882
AT1G01840	2.7277421955686725	0.0	1.3332405558704423	0.0	0.4645555599761936	0.46991174065010627	3.032551946281665	1.3542772546279345	1.874805745934559	0.0	0.0	0.893942413367798	1.5510095715570262	0.857303081105313
AT1G01860	4.530736792379796	2.4702665018805936	3.3782205128743756	3.162728950337754	3.0872568684980335	3.2131179113641437	4.378588236043498	2.842928635358667	4.1112042627725724	2.2567886459771813	2.6504013042841335	3.6530634154147537	2.890347796853052	2.394743255584265
AT1G01880	1.260342301901229	0.4404598420354858	0.8950984796213467	0.8856710052649263	0.5863818247269431	1.0628888993454366	1.2074722479067423	0.6993839250168163	0.8403521709655413	0.7765892569510849	0.46785665801532916	0.811705887950581	0.877505368850694	0.8811374813058299
AT1G01900	0.6855956522128314	1.026902623581463	1.4285595134736773	0.9245732851001756	0.9342453085197983	1.6060739220381388	1.2092392931673097	3.786323061401526	0.40744052190328384	0.9310558969122075	0.8757341830043669	0.0	3.8201053903388322	0.9804418907357009
AT1G01910	4.5074014359977435	5.23543678508345	4.91431707906764	5.118512648612893	5.188500275308671	4.891299804610573	4.408684333799599	5.319333371831364	4.7443240562011395	5.420197376384145	5.084325267642595	5.044021589293106	5.300752765292056	5.165502779995018
AT1G01920	2.6375044828155794	2.437969203239311	3.8111136975267694	3.4375966484520384	3.6685933068828684	3.85056342244867	2.5662243291574773	2.9149172612552467	2.939305674151321	2.334823975236056	2.719695247225729	3.0204218769254036	3.164157180642755	2.8818072088517175
AT1G01930	3.0205577506913155	3.1653618021722703	3.549187171166356	3.4260072483471102	3.4192349997633533	3.7143996142013886	3.004427420255942	3.376611224002796	3.1633725085887137	3.232539112993817	3.060097533851138	3.2243939623452267	3.5741819567249946	3.314267264739987
AT1G01940	2.9327828117025776	3.5241550733129925	3.593587393060424	4.010278984027238	3.6678766670164937	3.361582115018513	2.8013645416242934	3.4276488259523687	3.1191062110760535	3.6373431844494037	3.6304081790653107	3.5828852600696934	3.576026285937893	3.6422069319715016
AT1G01950	3.105155435932702	2.9243442947704588	3.996322204828351	3.595446834405085	3.483401116801109	3.9820227042742697	3.0967702229987317	3.0276187002669133	3.0968641946348883	2.88871155016476	3.129656184141061	2.7031849037817564	3.1863878105420174	3.0904163396267537
AT1G01960	4.3272190292297745	4.622171852182391	5.485296417175281	5.490014095891726	5.48269600660765	5.473861067614637	4.3259587815028615	5.273053721742242	4.659340270950022	4.669151327646009	4.986666161667207	4.858984956441241	5.425692730068225	4.774528977009095
AT1G01970	5.889966269959518	3.210747762899391	3.896715028178531	3.3645878025842	3.273148880136684	3.8385636538570127	5.757528717921858	4.178369483967795	5.462347160891573	2.5095219294786597	3.109909976670913	4.9063339709206195	4.213428484150108	3.415176577167806
AT1G01990	5.745603105709918	4.893948330671158	5.05031333462463	5.129799431134984	5.242557105138514	5.168406328488208	5.690089507180497	5.512781380896623	5.963139863651321	4.809706782344178	4.933684270263417	6.159064001429078	5.657089487506678	4.727522549903111
AT1G02000	3.902192883955545	3.7710941635120663	3.3151331324045863	3.7137484328835306	3.6581773341242045	3.4443810925441376	4.01414765823774	4.381823087864349	4.2651748589040155	3.810836816226263	3.7779069268162275	4.248789284920046	4.307842266924751	3.6509705170490956
AT1G02010	3.19863555589857	2.0494741035920563	2.719397506350935	2.711204769017858	2.764590720593244	2.610628743849866	3.223000572864316	2.340745561279044	3.1364509028094445	2.4075230960528664	2.3080592004408307	2.789539794856675	2.2496162422309594	2.40786879561595
AT1G02020	4.281046685077982	3.7629598079798336	4.27506035098553	4.438011603922315	4.261933057937591	4.091699675787644	4.1916907290189	4.368395964169223	4.438681976814206	3.714260974372755	3.847903080570018	4.61608854248024	4.382000390972125	3.9542260445932373
AT1G02030	0.0	0.7211784214367478	0.519833000960608	0.0	0.0	0.0	0.4957453261312075	0.8299460947191938	0.0	1.0561466264344728	0.0	0.0	0.8248641605391135	1.1099731217281734
AT1G02040	0.18821377179373874	0.23666045399685146	0.4411746226024646	0.43580932435932357	0.2373698242719629	0.44627274369188047	0.0	0.126451199130323	0.4423293103428483	0.0	0.2524781403043132	0.0	0.0	0.25223346242517825
AT1G02050	2.8833856974279173	2.859156659308481	3.976053411276867	3.7270510158976373	4.037183417454369	4.23561797599439	2.7388180979162637	3.733359078153189	3.1599778674683447	3.256393127999595	3.1739164923884875	3.5593118758676643	3.6996846891765185	3.1725608105076284
AT1G02060	2.3438877402418483	2.0627705655681656	3.529369610573947	3.3142529210027227	3.5595972698784	3.4074883341431215	2.282153442884533	3.086659018274876	3.1087445780262244	2.4952100438432994	2.3280879874008313	3.4558926039262703	3.405299377820435	2.7200755829090144
AT1G02080	4.435820186788406	4.645985921140365	5.210173900100261	5.1112852224173695	5.100080105192069	5.206843343500286	4.490023203973349	4.988520724318245	4.584033763293203	4.622887880041721	4.774060231149674	4.6502976633573265	5.0855569741425235	4.723901571116151
AT1G02090	4.024768863182849	4.621617702224859	4.329630836881533	4.1655784373928535	4.341454305501917	4.377580985527453	4.134454379568613	4.66440665725443	4.057461781551223	4.848991570507859	4.486254689892894	4.126072431151741	4.504886207654457	4.25493997302556
AT1G02100	5.006980452128022	4.925246664631249	5.138569740381979	5.243528821239767	5.165960613813591	5.192935818323276	5.002264038918317	4.985764111934103	5.021251740001292	4.9581515675457055	4.961082766945792	5.194642391194713	5.117292098932947	5.005849841535805
AT1G02110	3.418099775013949	2.18628330474741	3.717706819420109	3.2850848351707107	3.555624443043225	3.9945442055166556	3.487283927781112	3.813617092832299	3.6019710480392324	1.837073292262896	3.01742792119966	3.552403614545788	3.824654598380319	2.83178740754151
AT1G02120	5.6575058306136095	5.711371534458237	6.192416482732062	6.14858368210823	6.186218379069572	6.222661773608997	5.599365598050217	6.030557162546656	5.622866634318235	5.670194471469716	6.037811446192921	5.93509627066346	6.202081057033923	5.904302931234365
AT1G02130	5.335303220522313	4.387435244767344	4.875631482607642	4.942495330375491	4.789648560146326	4.894235199544447	5.243577900717088	5.347778354946616	5.135702992097452	4.418437562239638	4.79150935769878	5.26695988317418	5.2315753529079725	4.713808150408294
AT1G02140	6.708859373284547	6.718132913587498	6.8425863759590095	6.93498559077199	7.004213717188746	6.868692236775708	6.6668709038474745	6.589959866526033	6.4775377800747655	6.615942233749635	6.8058729904666775	6.703539957342475	6.697809946930992	6.799209611852537
AT1G02145	3.8209603909140064	2.8689752053833417	3.967274373962817	4.021195459237532	3.9162711714461187	3.8993643311898833	3.755042246096262	3.5418276975500618	3.382365625028095	3.1636223445427003	3.4786335599454934	3.682746600848926	3.573535046786087	3.386933661391895
AT1G02150	6.42160644012282	4.828317382663866	5.634587625934882	5.717809306105283	5.536366479500972	5.871749927896456	6.402559611339292	5.618779122387422	6.459120580964033	4.760916193904427	4.882923333798479	6.363277104185547	5.83683660433501	4.914130727917918
AT1G02160	5.066326761986876	4.353653489715709	5.162557640852164	5.08093538673845	5.267354947540696	5.404901716172903	5.042883932566303	3.8298980565100944	4.648720855582231	4.754331659234669	4.901361441516512	5.0085129640512545	4.062342107790509	5.047050380597301
AT1G02170	4.857147733832499	6.531663085710516	6.05542724085071	6.132353419016887	6.098762623334515	6.0245333588468375	4.772650861226506	6.80073079212773	5.609004363196672	6.550579830699853	6.464625391646477	5.715294523406288	6.705999999239205	6.530564904082133
AT1G02180	3.569928234145037	0.8349460758742778	1.6611059308765612	1.3508549176225308	1.9077305929156332	1.7616624523657503	3.5732034870927203	2.3299094678872545	1.8333167143737004	0.47648304861400065	1.3054340287190802	1.2217926040737126	2.3771598819223896	1.176337171806961
AT1G02205	2.9858052833308175	0.07325039149386132	0.1434130186791153	0.14148833303972086	0.07348254997675174	0.21272987946221558	3.6277751823050783	4.718075018209946	0.0	0.0	0.0	0.055681922921516615	4.711268785803522	0.0783647165550054
AT1G02220	1.818917298425763	5.828171916398846	3.36678293911601	3.9102341862672523	3.6928418336807427	3.369450485300704	1.988521853991309	5.556166293787634	3.765406750772865	5.707530852035694	5.6445486506550795	3.758320262246208	4.931430500989352	5.636584131050248
AT1G02230	0.5934688488251061	2.1254123041020327	2.164564771214148	2.0017860263096083	1.9373381507932579	2.17954748897191	0.09571850019516766	3.01445074156787	1.7664062990543523	2.444134939845646	2.9970948059968117	1.6466940486027717	3.4823259031048273	2.7684542002198116
AT1G02250	0.11695389140633815	0.0	0.2830444349796392	0.6175473258073261	0.2830256155356767	0.5254120048533699	0.0	0.0779398221198485	0.0	0.4044778874779012	0.0	0.11318149567809692	0.0	0.15803918844577727
AT1G02260	5.151595588770028	5.077275362850372	5.90397048162696	5.688696554468543	5.653979423958142	5.903028674001567	5.174081049105902	4.863488278902798	4.42217043529666	5.088342700973555	5.509839611840484	4.766388431009484	5.041892906029385	5.31180652419412
AT1G02270	4.126129468978687	4.196808046478741	4.428028684425137	4.60425594535311	4.6378097242969325	4.4342339754168965	4.0977546101750875	3.6579812571750003	3.6405863234476397	4.056307921747309	4.479319456766842	3.975558539384015	3.522276264883698	4.3009233397944335
AT1G02280	5.015588376152101	3.6976872993983103	4.755645757979597	4.688083022534805	4.731802518625471	4.791754756457761	5.222264871277412	4.6337151240575825	5.423040114595718	3.9422456277671944	3.9207122326042265	5.213603896421289	4.807023573430868	4.0169567355045
AT1G02290	3.813157429764387	3.225123070586146	4.005005940482338	4.0546691675444775	4.004906876342333	4.210499709806772	4.00139053437464	3.6006098730002916	3.253317131088757	3.2030520083359093	3.5409505598397373	3.5540345744006387	3.629235228148704	3.2942862674421196
AT1G02300	5.2182864848921975	5.038512158698856	5.828988447294025	5.942305277758696	5.927151434748288	5.707820612960694	5.1285916054808744	3.6829239351635046	4.346373416437688	4.862076045175304	5.289660360316879	4.818534409743581	3.628332857292511	5.220780547727869
AT1G02305	6.785438507153291	7.259562191334831	7.500142481212094	7.519147382033948	7.594699563624898	7.536568565954185	6.843135167004245	6.559611983172782	6.560887495966673	7.309662256278627	7.45432944048341	6.969443404069049	6.594165470246348	7.434941174330492
AT1G02310	0.0	3.476743425135135	1.0905881225700413	1.126509577336407	1.0905320866387207	0.8375722811836946	0.0	0.5909510653446222	0.09870936222790477	3.39042307919091	3.0439443990280397	0.0	0.44221943339393777	2.8295570844522677
AT1G02330	4.569713533172252	4.827185696116332	4.864885465704551	4.946104681241215	5.060230080901276	4.8834843092103055	4.4137010559379775	4.965569006957918	4.731967233387317	4.669965918383479	4.842376209669935	4.979108259060315	4.8607525339289674	4.9503110000953825
AT1G02335	1.7743411512877696	0.8271600043777939	1.556751848377223	2.327845263524071	2.038023249797976	1.7491477976959	1.6793147044904746	4.80496543745151	1.5596430554488732	0.47150376022079	0.0	2.125393307657901	4.8090534270539775	0.87162708706381
AT1G02340	1.0054579913598036	0.9201615813374621	3.097654039765426	3.5228189133322743	3.4655105586836905	3.0458944079572765	0.3933536664973057	1.4767678095615655	1.4309539623392664	1.6225501426162228	1.9921952081625633	0.8670867756531284	1.2104187277257459	2.3328139933446455
AT1G02350	1.2605725436238402	0.9942470520421994	2.5304763911173276	2.4631118469642197	2.626528068837498	3.2127932577917115	1.462724049518616	0.3850152551756613	1.9242584881077431	1.130130777280984	1.543887194473833	1.6316121942352244	0.7722810419580713	2.138241957561052
AT1G02360	2.0399818280638886	8.27122807048623	6.922452647313219	7.01289836689929	7.097641497381568	7.038717763329553	1.853675556562977	5.922395670638723	2.605395588786575	8.301042747068497	8.241450773950097	2.160532020784061	5.779755678888268	8.169310458091912
AT1G02370	2.095269790546845	2.6346963332571995	4.234992584051532	3.9580956783644794	4.123410760737046	4.110400656943861	2.21642904745757	2.2705460996834796	3.020837278386723	2.6964181577956396	3.260751508000861	3.5202984570401776	2.668905113149945	3.0838693587002317
AT1G02380	1.6903502920706752	2.228754519887564	1.3296700579788503	1.4102979381912886	1.1223699236062463	1.6850297155604002	1.988128670983485	1.9739284690482553	1.5136908831349258	2.629583029179747	2.3091690616394334	1.3331486710620515	2.027046700308598	2.25464536068042
AT1G02390	3.5436313328328204	6.319812128227008	5.391352180082181	5.766202241850197	5.773950101758929	5.467794758904548	3.3589352129978987	2.8740684624238586	2.0148163994452073	6.316420605384077	6.36873188684332	2.1166800317198464	2.272453762141487	6.398806984779656
AT1G02400	1.1577534855464937	6.757036284810334	5.599145120850565	5.612891456643237	5.723873318501651	5.630778105589811	1.5365265059757274	3.4745659261077897	2.392417210165413	6.698568886667777	6.330701043225693	2.0857434245135686	3.0141793492808446	6.2985883271210765
AT1G02405	1.8812025416480755	1.4418009129419433	3.7534659585620176	2.8812030987668362	2.5200423492516566	3.1464115885281285	1.7832763382543928	2.247632403074229	2.288937619299656	1.8364491929889377	2.227545160455358	2.7030683688535464	2.2384484056598835	2.803050114401722
AT1G02410	4.901227951551102	4.973289585828198	4.905184868892139	4.838766829592201	4.988695356278068	4.883041431126696	4.734123774223901	4.812799992434805	5.112524074996619	4.927016202870293	4.9638173691150556	5.022548275317519	4.7570325687194615	4.90831386168059
AT1G02420	2.2552353659142805	2.3893352076300074	2.712123681894888	2.745792824741125	2.6590509875944535	2.591870550162459	2.193380863632084	2.5461971762234525	2.5794713326012717	2.287019343328503	1.9181448588574175	2.799218154694775	2.3281719554898688	2.098027904953969
AT1G02430	1.5796938734997232	2.606181657960062	2.463801403264801	2.4470627038988897	2.4114236151014286	2.75946878924613	1.9434830379334516	1.8133200312102895	2.245651794091522	2.458232633364065	2.6914707411048857	2.1855392987977944	1.5338921140479598	2.7363269712435483
AT1G02440	0.20411323771308543	3.3690252514203105	0.2570825758023254	1.1069299310597636	1.3563481248154616	0.4806383840083456	0.5769495851922153	1.806375847264531	0.0	3.224672453809113	3.2239152354203644	0.37157275173490045	1.5762992264785702	2.899009783634602
AT1G02450	0.9635692340531952	4.814778590658917	3.3714502028181204	3.8303673024202713	3.7655560225961118	3.207735273383156	1.3431047445168094	4.347808252739895	1.3955524466756275	4.7706907362613356	4.953811230962643	0.9398016285985837	4.261062494724513	5.514847164894427
AT1G02460	0.5177491575020876	1.4519038532915527	0.9633899747107444	1.2182930573458726	1.2299408147429114	0.8497652758309773	0.48446529406831995	2.927597782180416	0.7778550303774581	1.3201435811320592	1.0706431201956095	0.619603805508928	2.512313189442824	1.5161143739085068
AT1G02470	2.124272999434092	6.089374970368525	5.043247163179928	5.645233226861943	5.466775141031029	5.00079837147771	1.4453527954360472	5.20464428976871	3.9199631029140427	6.023818065510279	5.745091015133237	4.529602342922129	4.897341605363554	5.69748860436164
AT1G02475	7.524519133458634	6.214292715356197	6.275917848303748	6.385198982041247	6.405322460590927	6.254505685770481	7.479212431741257	6.650685567889288	7.444564430197408	6.239677534648348	6.077480972360245	7.590230420824446	6.545964446916093	6.046337473098065
AT1G02520	0.12218137146253391	1.6544691526070516	0.6825484642958308	0.6748662419130242	0.6481157208751972	0.8820668940398431	0.16238829168462404	3.9849726358098354	0.4236654513366441	1.469231763076682	1.6705247605376299	0.15560300329199397	3.769800323675216	1.8419271704474907
AT1G02560	8.407128600418375	7.062984722414685	7.335202492216691	7.6935356885828075	7.677521790287612	7.411015247165946	8.361836986370527	8.011868509500449	8.394430635127291	7.108978499045345	7.200647329642576	8.601908521204123	8.001375414581272	7.282736986810611
AT1G02570	0.0	1.520485857338079	0.0	0.0	0.27301210030517237	0.0	0.0	1.0475983430661542	0.0	1.1661866311943005	0.0	0.210244078775691	0.7093833151927132	0.7378133847912764
AT1G02580	0.0	2.240403126308621	0.5011050196376643	0.7269301663454534	0.7705783333708506	0.46340223381197115	0.03727153185788293	1.7760383044643233	0.4593302259032682	2.300638764896655	2.455553342966878	0.585303539767641	1.8031240577752876	2.5227249782114254
AT1G02610	1.6004774626282319	2.2927521075380946	2.424751298745693	2.803121200565321	2.7800718533946465	2.1494912068781593	1.723089747107157	3.896750690409247	3.7188263483959965	2.328913040130279	2.917441629361183	3.993537950160825	3.6997825593068767	2.571901565804084
AT1G02620	0.0	0.0	0.3809777069505547	1.4791248379516713	0.682037354473213	0.38546951656283257	0.25151435618334994	1.162427563762996	1.1457232200477332	0.0	0.40400071782825875	0.9338046797701405	0.8219057912142348	0.0
AT1G02640	0.5809848155191757	0.27672560898594306	0.8444211602120874	1.1392388589169649	1.373493355361946	0.8094016607884507	0.48652888457232035	3.105327400064795	1.8926126970669113	0.5082194491351025	0.5949415654663193	1.285532798052929	3.7637937650725926	0.48188511699238284
AT1G02650	0.30762744873623515	0.4909574912623941	0.9374430422340615	0.7670108152071384	0.1396970747211941	0.6944653651205179	0.08960340989430095	1.386502986558361	0.26781198479829177	0.5907349723988263	0.9844517963883138	0.6191468465334322	1.4895969613270035	0.7239386888848505
AT1G02660	1.8482396536484444	5.406488879740484	4.047103094974545	4.297934395915046	4.375241755334377	4.190491041650753	2.0017628083838006	5.498378270454256	3.7841758586455336	5.425154628165217	5.099626055043265	3.582176281494692	5.7151164561009615	5.060892362317062
AT1G02670	0.08933264169130908	0.7952892693087212	0.5771637577124994	0.5306375563388301	0.6543043709448435	0.27228345684306365	0.10768611244520795	1.1353684742865995	0.36493266296491156	0.827979856280367	0.650620668471072	0.38811067478088784	1.1696731362037918	0.689772653600002
AT1G02680	4.263219457997221	3.9397147810370106	4.335605106686185	4.4306434413543965	4.702062441445804	4.495842636746355	4.101691101725845	3.9864324374962643	4.1316622100965	3.8155229469332648	4.366563706794621	4.128665655710987	3.905834550366182	4.317541008999214
AT1G02690	1.12677587872513	1.7527807759557583	1.6689319814336843	1.6844610620803104	1.607641650072891	1.7411273930965725	0.9062364042637142	2.319650841030624	1.088369123854333	1.5715815416674215	1.67338156211381	1.6271639898098555	2.4674193636713717	1.3113401823859667
AT1G02700	1.0691819655816621	1.7690906281595242	0.26467619817501276	1.75802651438696	1.384499180570236	1.0146123882435252	1.4058105493552107	0.3889120795396351	1.1452666523314394	2.0726895042826254	1.0542361056880765	0.933407697442648	1.1555382328637458	0.7183407464344835
AT1G02705	0.0	0.8834184770186898	0.27725559702139785	0.0	0.5096894211319825	0.28064082107383664	0.0	0.0	0.0	0.27606818555149554	0.5391814014397851	0.0	0.0	0.9300471005619699
AT1G02720	2.586010565755992	1.37874415078503	2.279107022043703	2.3096968645266616	2.2304889195443915	1.7129216005257277	2.7369687436166465	3.754975438795044	2.695126468179785	1.4636234195248177	1.9704723907301736	2.0509352837286765	3.7265234428072116	1.8370697388049735
AT1G02730	0.5535014383585193	0.06490604457982758	1.0113062159050765	1.0652020613703834	0.9085529490664239	0.7671056452081885	0.5224879500513446	2.5881293007256625	0.5026268546486754	0.2434377226070889	1.1597898152363264	0.46720418787658424	3.271371770379502	0.9166451101492443
AT1G02740	2.94678380377144	2.51343131406913	3.309951348874774	3.1883067209479505	3.2762050481303127	3.381746531566767	3.010858967183711	2.5364177083528174	2.8310356687978753	2.7742184740645155	3.154684942941205	3.1754949018478844	2.7341112061757253	3.0436546045023647
AT1G02750	3.892104540819288	4.101646271245678	4.0449219442549795	3.8603290577939995	3.913959825516506	3.873756513133918	4.1749457673074835	3.5397593060305113	3.835924811478865	4.2332280039682235	4.294364984130425	3.8462594300762576	3.4108016901533276	4.165552002507693
AT1G02770	1.925165663841493	1.643872455434286	1.5944929565059491	1.5264646062701228	1.4239078711062771	1.7605164652071799	1.3537516486651295	0.08062262596617449	1.7500458489223414	1.8799039031374434	2.1634404424661975	2.1855392987977944	0.3618375437738719	2.162256226980872
AT1G02780	8.595101264046583	8.43525985032446	9.079883372606316	8.90896521409837	8.914200023564073	9.04282978395323	8.445633045679696	8.715142876523958	8.61652000651789	8.46367806298151	8.814797755660097	8.988613989340665	8.794143259574478	8.834720337475623
AT1G02816	5.136293601679042	6.079124217397543	6.0539202637289575	6.339097556001633	6.29031340012593	5.913165434498551	5.073939737068471	6.0420227025974045	5.234902306112214	6.197794857096753	6.2724006680465125	5.835147945425026	5.865333953444116	6.542368873747056
AT1G02820	3.053937055372626	3.2341861664677314	5.059410962851579	3.9380218927996324	4.041624317395065	5.078092642233429	3.3858690640000932	1.8643496405852278	4.341848668446952	3.368954004381628	4.95772217779522	3.5347666745414124	1.2803543721201986	5.046448509938721
AT1G02840	5.3048146952290915	5.618024349321879	6.277895683223347	6.208214817916912	6.141417142325555	6.302973537861589	5.1414014521221905	5.95356306172869	5.507249621176779	5.575262339242502	5.692351599840261	5.423422282939859	6.164267521956483	5.801625720031378
AT1G02850	4.952289744960397	3.5402886577771993	6.193615008276669	5.269344885462553	5.309490338304967	6.230257056752071	4.883142698680538	6.8540789384952845	5.145633063574329	3.5554683756613623	4.514430483064965	5.667390400452688	6.859691054059894	4.445972425808649
AT1G02860	3.717232597206998	5.129506679532032	3.9952257019641166	4.15100550087536	4.108164816421303	3.993532827038539	3.7756541704713413	3.8054162245092455	3.682792707450574	5.118622150152992	4.487146188432314	4.304425694783304	3.6877690998897186	4.424821138701777
AT1G02870	3.709811047847714	3.251586921615533	4.6474793886885095	4.123929975813348	4.36231304334927	4.579972559339986	3.5242095117436767	3.9241506169057563	4.366578824673322	3.227732649140281	3.760791193916448	4.700227814302981	4.182669617128096	3.823897856321827
AT1G02880	5.492378507174641	4.898454520372972	5.4995011732519385	5.15685113851942	5.1912390778703	5.450298145004364	5.470016159030809	4.882421389582195	4.508213267507369	4.84845101413166	5.060347744372272	4.794970251118205	4.5221857771015985	4.922293710449281
AT1G02890	5.112578542170763	5.483344180822304	5.367074721246734	5.5269637982142825	5.524952554066074	5.303871084535852	5.037499705188974	5.2817954959599085	5.267109899437047	5.439783914414643	5.380395466027652	5.2705065157362725	5.242352410601512	5.344325741305159
AT1G02900	1.5217871490841532	1.5436009352230518	0.9714346328901848	1.9417666060588439	1.9568585808553143	0.5722585827503226	0.6829973624631416	3.1495043271714485	1.2901672459272135	1.7615708786279514	1.835302183993771	0.7853254680278998	3.25435597002234	2.0281794632918317
AT1G02910	6.307325442468252	4.505671790865166	4.680880633905395	4.597987103874052	4.443616036257514	4.605578771566919	6.23536014438891	4.693456803519967	5.652556200864348	4.494427041176678	4.506527469121606	5.429445629976508	4.71539233837447	4.568385863039553
AT1G02940	2.0610525534539024	1.5283029809444544	0.9050763810890078	1.5885553119296325	1.531363708230527	1.390305969590519	2.2222357090684715	1.5171662918626385	1.4597418007918206	1.5269857686679333	1.5191685883438049	1.4020490664484713	1.3090892927118256	1.5181760160982614
AT1G02950	1.125976670938658	1.6404981750253655	2.3062651471548605	2.9511043436375353	2.968852467363479	1.9140130005839802	1.634190473556854	2.420358919192864	0.8165212819013588	1.8350925163289626	2.383916979877492	0.9367932219411207	2.8724072784470507	1.9701616294595239
AT1G02960	4.122662817543844	3.4135753781837033	4.593978211141159	4.386067375598712	4.488665481739804	4.362645733308617	4.075326897244049	3.1317752686326052	3.6347214113395796	3.386057028398136	3.805597995093939	4.096436197548584	3.4889860861969666	3.831678655767029
AT1G02970	0.5844970287358171	0.17350890904904423	0.6571858821573175	0.46388325661031093	0.3293271172709759	0.6038657166574246	0.1650509432733418	1.1685036275595966	0.5361965571487038	0.2526935599444826	0.34961555378111714	1.142027853351238	1.5143149468336086	0.6927356951500705
AT1G02980	0.0	0.20904904086505727	0.0	0.0	0.0	0.0	0.0	0.03802741818592918	0.0	0.07300130321752042	0.078285533044499	0.0	0.17947515008175513	0.22294208050148995
AT1G02990	3.324577788215735	3.5580693376583774	4.068228673261131	3.83163857610742	3.9403316965008157	3.9831101135603806	3.1968531272918073	3.725673010872856	3.4704238854537484	3.6038707107200234	3.6912446813626834	3.5184249151074245	3.758550630549029	3.6779413781605372
AT1G03000	3.801903954426902	3.0621641968233098	3.9956356892533154	4.046406352228048	3.9294838644751753	3.99562960616385	3.783592567082565	3.6805506447392555	3.697531460520986	3.094124680818033	3.460534566617929	3.7272912192239493	3.958648417080588	3.524340276837764
AT1G03010	0.43411427143514747	0.5976678967543181	1.4531432078505122	2.226805327838148	2.203062833346615	1.6861865023921379	0.6110375566059132	1.4406480641637762	0.9289913797108034	0.6568353066094053	0.2708289758541139	1.5788757885252145	1.3979328371771214	0.4983177918816859
AT1G03020	2.4321670637907356	0.0	0.0	0.0	0.0	0.0	2.49142624190499	2.6329244386945936	1.706751191833673	0.0	0.0	0.5109187270638027	2.623164343874297	0.0
AT1G03030	4.403067610451394	4.187447154295151	4.689120325360176	4.597639792709455	4.563565997806568	4.75687378473436	4.424790014625021	4.497943036285562	3.9995607844852703	4.294360711414207	4.469560303195458	4.257983258017881	4.367918158818452	4.384709870901856
AT1G03040	5.118246342595384	4.578469974104512	5.10652170837145	4.908608753552442	5.023660528772627	4.99551856737452	5.0738405660282275	5.71037255040148	4.7249942977981725	4.434961035681717	4.666142221015808	4.797883406690936	5.617658286903522	4.635203530164641
AT1G03055	3.260589170301316	0.9569376840194215	0.14394682480713294	0.3899372143338193	0.14393679314152885	0.2781835476643269	3.3398074129860595	1.471657950149609	3.1355274067480954	0.8761262079754424	1.0070282333233178	2.41831336336145	1.4642234926679778	1.22954720921373
AT1G03060	3.5139499851745994	4.655133376633375	4.630845373984424	4.619203145192838	4.5581952380989	4.634657729681799	3.679142962131886	4.241311019047305	3.7803741696127724	4.686409017629551	4.58087245279388	3.6566774716134396	4.286414913572583	4.524272062175316
AT1G03070	0.8253618758712673	1.7036387112392348	0.9933585308598949	1.4927033023359901	1.272229339287955	1.5184380982283268	0.6999005709457463	1.0107398888066907	0.36058911151699896	0.9899759338145845	1.7094390683141147	0.6162836661687843	1.1981414001599995	1.23925321263445
AT1G03080	5.090245417647928	6.162552543427528	6.327421492291408	6.375138040775328	6.407616960281384	6.274530898865821	5.135224856036597	5.975796020379865	5.2614312300488955	6.219384068009871	6.253136209387211	5.57885331275396	5.793882651829099	6.246528533635308
AT1G03090	3.653563756045707	4.663656230828565	4.694528782810653	5.155286323794394	5.14768635698035	4.599782121156652	3.669650922126056	5.40837395199125	3.6095633501823787	4.704458161026547	4.514090954583121	3.917128457349024	5.434928652548679	4.383718528148302
AT1G03100	1.6371307737092284	1.605519884126057	2.8079976066217665	2.204411669749163	2.5256232886061127	2.4268961794165103	1.4118890769196542	1.5421529425867035	1.5406287439309163	1.638335361161972	1.9030027272341512	1.752940549867019	1.4387954037499542	1.6375687911013617
AT1G03106	0.0	0.9090477329178988	0.0	0.0	0.0	0.0	0.6369292906164737	0.5371333352863328	0.0	0.9081053565128907	0.0	0.0	1.2279758181590734	0.956632438491319
AT1G03110	1.5334642187620844	1.8630414359811158	2.23860768072658	2.132554567935623	1.9489289883386254	2.297005157273872	1.6408664052902515	2.431930132510127	2.151774121149422	1.615664852348089	1.8785186392811895	2.8998051711910615	2.729599490267063	1.7190189871637296
AT1G03140	4.7066416994546545	5.254756567540801	5.3606892778096285	5.596054558438909	5.500293782309804	5.434325487526701	4.71842737941137	5.669024063926598	5.666469998661827	5.226327470025474	5.280528395890665	5.801079817764794	5.648917382824203	5.271124960995197
AT1G03150	3.117961740721482	3.601994042166625	3.6775916480988373	3.763858824451667	3.7069659348879394	3.373943426939335	3.203214964677682	3.181161251332405	3.5464311404404136	3.547063638983598	3.695373765263417	3.4606284207736335	3.213166537343053	3.404774413724298
AT1G03160	5.380194688762813	3.3938299095856945	4.243600028974039	4.224216907478535	4.218022158944089	4.250569429745145	5.438750420628825	4.250992085432891	4.763673051639872	3.3196666646111783	3.6075085754700162	4.717123912845258	4.532604247447889	3.5778577290242786
AT1G03165	0.7707670088933749	1.059373325227157	0.4463019882471486	0.23721814303489405	0.6264625025418096	1.0719296924418327	1.0201332663307214	0.7223802482882782	0.0	0.7838124468890987	0.4726667510647183	0.34822963310226634	0.5464467123347991	0.6607406143596416
AT1G03170	0.460319155750039	1.1387977644174097	0.3117286675472801	0.9643491987068143	1.4266590516001814	0.9838521639217511	1.1479372741374505	0.0	0.5693492246915833	0.31040887621554414	1.1950700445071842	0.7878361991141906	0.8935851747844922	0.33071839775787076
AT1G03180	0.6608271594129487	0.967580854490009	1.04632437565902	1.1078738850749272	0.8037464441443141	1.2651049350986936	1.2688817176190288	0.8626722781477669	1.0485841023230462	0.8008888480986817	1.1718521279571736	1.1396160099319357	1.6119386080534681	0.6497968618276644
AT1G03190	2.529373437720744	2.5185318038945437	2.867669570757563	2.9083999361139115	2.7429624085112754	2.9992063567255505	2.42686529071962	2.700904052316577	2.640654763557085	2.484024688992121	2.428317100831807	2.6012085878296096	2.874724318723278	2.4994068948999724
AT1G03200	3.1229126755849848	4.528446148473459	4.983445208167993	4.804808250534886	5.004678017459824	5.044472768596602	4.211284862282686	2.6015146423063973	3.510993209425234	4.435621385684611	4.738911724644614	3.4511597362729853	3.1924088124447896	4.564065023467346
AT1G03210	4.467349348685634	4.715400634839477	5.630876949069889	5.702084964569727	5.677139595900262	5.5813815201522585	4.249297827837567	4.789900467182465	4.297795623708311	4.557720922768923	5.171699324552208	4.519546992103887	5.234904701996388	5.011748326507094
AT1G03230	2.7719631884531415	4.774549445587169	4.963460757879346	4.752407856643167	4.806874912907646	4.931782483138016	3.0132087851005807	6.783494471092475	3.599883181208555	4.729860831703422	5.135473286115502	3.8259374983500276	6.786225935799129	4.946369728398434
AT1G03250	4.6886905289512875	4.651892924408739	4.637472852508046	4.434460044929094	4.482589213655878	4.623677821655691	4.675784977436571	4.748519045755429	4.722343453216948	4.662494874766352	4.464151061454889	4.747626337731094	4.82817190635075	4.6296220536222465
AT1G03260	2.3634757818233822	2.6230266325109612	2.8592192171037207	2.5930477543702497	2.8874429484506456	2.817373223615751	2.1665195609138146	2.22746276325786	2.6307084700991314	2.442938198464925	2.321506306570947	2.5674426158071406	2.7202436493709814	2.7240834442537185
AT1G03270	1.4191542602777554	0.2799800350091569	1.014874999729174	0.5623674267798183	0.7641266403726893	1.171347758666585	1.3354102831462245	1.3608584346378714	0.5704357677630709	0.34181343838767364	0.4876131825009586	0.7550655088408396	1.173470147961032	0.36393078335976226
AT1G03280	4.221696994839158	4.479516588101255	5.060734761316004	4.85585490011921	4.950356652390314	5.052617377462767	4.356713726907182	4.616448952071881	4.171607773890607	4.523618977446111	4.839772355552762	4.218155319738624	4.735391567112831	4.669417130957751
AT1G03290	5.22633049245163	6.124976073414692	6.142888415235325	6.0854682164413	6.109573035744945	6.136697793967397	5.2045466587458975	6.109200381752236	5.14523184019856	6.155744891578205	6.348302045965895	5.337263334847286	5.989094042025014	6.227513292470146
AT1G03300	2.4058922933225255	0.6711361680800049	2.627340917862582	2.2529737491454345	2.4140138158687106	2.475117312232496	2.4579013626013393	1.8341149041681701	2.726915506015789	0.7450212342508765	1.4934832059249215	2.656764916891598	2.287488946002772	1.5382649280935572
AT1G03310	6.188028991763654	2.991833820037274	4.914690126735815	4.68889099393105	4.876300344668685	5.000999610290551	6.226592614749026	3.5428057620005418	5.085294132149047	3.2103158792436157	3.6888929958753343	5.2301006542876145	3.5651517269400044	3.801011498750469
AT1G03330	4.699047800706409	4.8102783074694635	5.281057864861426	5.053451946380782	5.1562104937435445	5.052000849710645	4.830312217664106	4.2046752266863	4.779262440779223	4.685337722715554	4.9849710896036985	4.971488269074109	4.111504479944593	4.874914025412208
AT1G03340	2.9655707559878763	1.862705700789007	1.866178723020399	1.80528150001817	1.9543836652590911	1.6847775060995727	2.686313579069963	2.0841742256524403	2.921541742594719	1.7179760846358019	1.7385641526253146	2.460506493103205	1.7133502075574707	1.7374965217760439
AT1G03350	5.661535273827612	6.276289461148749	6.047938184022673	6.041168843224641	6.105855283556685	5.952098969638481	5.4723997354546805	6.078090012159569	5.651564103420654	6.230129412048482	6.118758689638979	5.685425917598494	5.8993825362337935	6.210093805567228
AT1G03360	1.6071426082935838	2.8824487928697202	3.712066599606961	3.4913111566533837	3.5385152454827726	3.4684384514878954	2.223515631711375	2.7129486518025945	3.2268059866439134	2.2822995308818723	3.1987668766075363	3.3137256780220747	2.568453928148244	2.991540639075703
AT1G03365	3.711192179222718	3.1924656405369496	4.2226552191757865	4.189805087064225	4.266642445152061	4.280652400469348	3.7377040473822616	3.7348945705200483	3.8328133520197136	3.3541595430277766	3.480244906880359	3.984823015503078	4.027315123165562	3.4708266882479712
AT1G03370	4.235670326362904	6.1717762975753265	5.70844114659973	5.684778287460259	5.748378777421914	5.697155229594453	4.053251017193527	5.520117631720375	4.710385868845198	6.155908869680531	6.046989003706563	4.8349112439432655	5.6063829967936485	6.070515156713078
AT1G03380	4.962983275644107	4.835393350169022	5.273134414999413	5.35031125614135	5.3845629108575235	5.217309202762019	4.988125497351297	5.263777970187103	4.966276203297423	4.886716228029514	5.0206991779448895	5.127276046690759	5.25243861975016	4.948594861731105
AT1G03390	0.0	0.17043889819154184	0.1709731932917283	0.0	0.0	0.0	0.0	0.4029453395912438	0.0	0.5858302914401432	0.0	0.0	0.0	0.34345636499180626
AT1G03400	6.098121141786957	5.883299220327166	6.117464089766107	6.27504316236208	6.28497412287806	6.116231861781131	5.973034699884297	6.281849388734729	6.322205783110642	5.914538375516307	6.312569940755667	6.23814126450458	6.361723112832144	6.2312437772318034
AT1G03410	3.628373345772714	2.6176714008729434	3.256812749426749	3.1632838464399833	3.2567181576984354	3.613103260180104	3.708645095943214	2.415150064876223	3.260733178640274	2.6385858978703176	2.7030895713369056	2.978958275626945	2.378536066918991	2.6309785149919915
AT1G03430	5.284384610995284	4.381951586953071	5.155829169868541	5.129371546134199	5.162264101797149	5.161378220810479	5.210187331804582	4.8176683585874605	4.736628660612334	4.53849068758258	4.851764972698133	4.817059553355126	4.856457348532011	4.83288814367723
AT1G03440	4.305662817096808	4.088500632571561	5.118420779575922	4.687430852712423	5.075221421677747	5.2703440458972715	4.452370195305087	4.3592154436402275	4.636824229408901	3.67517864095739	4.4546465795577515	4.827012248481779	4.389589527580962	4.523380185667543
AT1G03457	0.8047029007001958	0.5633062517493306	1.6025367110983364	1.125134298075093	0.8308290616180092	1.8277431924129321	0.6816884258039639	1.7884995346245	1.215314501743379	0.5626546651138659	0.6567381239050252	0.4445299743481294	1.9027206972131483	0.8220151185479875
AT1G03470	1.9924433057306898	2.5935613593898013	3.0180935792113517	3.489556898973706	3.5423405114809303	2.985425917583712	1.9083451230744495	2.0763201970190126	1.5447860891648881	2.558982553799795	2.8923861920497522	1.0916063988543503	1.9428126579649208	2.5394420802138904
AT1G03475	7.234302280476399	5.29319551195092	6.081504799259757	6.0047466816393715	6.018598633708461	6.098493566842353	7.1411044248109325	6.957091647137903	6.375788179449486	5.308191507493903	5.687843962643913	6.497287957969583	7.101681084695207	5.594364157864231
AT1G03495	5.448871809604079	3.792431780791229	3.650597580123722	4.345051044602953	4.176745278933115	3.6093475088639946	4.500854302293021	3.8635409275867274	3.232846874067599	3.6053406998116664	3.7967100129083438	3.5355262519818247	4.3018584410794585	3.953627552099518
AT1G03510	1.4250237757218887	0.854712016708974	1.9406545299724804	1.874019786904859	2.0387633526074946	1.9030164588992444	1.4349722199945765	0.9260560235097157	0.8588165185793659	1.458949807333614	1.4513337496767365	1.1515375697001755	1.4420140778678892	1.3720479143376991
AT1G03520	4.447031640128688	3.6776508245771566	4.611986291849431	4.513409564561886	4.5463592762799685	4.591480535914947	4.473283621785859	3.8921706571718797	4.203669252208091	3.5747330903095134	3.854852388489748	4.295871869701214	4.000472970422105	3.80636730155509
AT1G03530	2.7407631462390953	2.510315422902173	3.605175564476864	3.466907749222269	3.4346655815052047	3.62285833960359	2.4847899945069383	3.1702959836098823	3.52242107771539	2.4756989701616994	2.7506307079570527	3.795272406231783	3.4643144906021623	2.778626902983521
AT1G03540	0.9746653089822053	1.1600708218623572	1.6305970241827843	2.1622443916601877	1.9480524722498884	1.7715874781244492	1.098262572836864	1.3011086983364373	1.6773337968113147	1.2765831976385658	1.39525007818661	1.150453456527045	1.377209042854119	1.5019214833586991
AT1G03550	4.093173337095935	4.804997191495385	5.718243042101425	5.725166641076537	5.604737961582728	5.788281744706561	3.930702245943166	3.435755772934052	4.084675288576546	4.803052696127163	4.935242386538837	4.4125187798518315	3.289391864126168	5.026491999407333
AT1G03560	3.172557952086242	2.645901233023822	3.4511611493022847	3.260524433232315	2.9082400976925227	3.360161000688274	3.065321280710512	3.201218345683207	3.2828002864077095	2.6840490328008624	2.791641128291489	3.4936356893265326	3.3319492946273943	2.8851033859575606
AT1G03590	4.173196231302561	3.776939841924115	4.884636826973778	4.179135049089064	4.309588195266966	4.922286537695381	4.149726126410754	4.398718628364449	3.977871613896345	3.864804167959718	4.290065227941703	4.4084336456647915	4.577236558301231	4.326778152028137
AT1G03600	8.915520506763224	4.336381301363953	6.486816638710775	6.171184656535065	5.9017786045256875	6.371542393955647	8.924797824619771	7.271013159898305	9.05004162088901	4.04771256653092	5.285565833035271	8.454976692927115	7.617798063948101	5.189058943394043
AT1G03610	4.765591053250568	5.145906484432614	5.423175962529353	5.428648076684595	5.581122997064818	5.371756086013113	4.657772274686601	5.574325557122772	5.118132589652511	4.956382757792343	5.038828440744176	4.848809996391451	5.80759163297138	4.919055420391566
AT1G03620	0.6751713917126987	1.1841966985518906	1.2398284834802615	1.4657427404355936	1.4340308930879238	1.1424138979007268	0.8080604364310489	1.566343669135541	0.8903702484574544	0.8852312392206123	1.5415722387298785	0.9718007357503168	1.6608194713088804	1.4947677265289314
AT1G03630	7.973811023562838	2.428048994755638	5.044983313761881	4.1157734888008575	4.106934391701112	4.902181720204643	8.032179201708434	5.6559422823241885	7.38158530613828	2.333123608676997	3.428071896481668	7.099611527767678	5.8590058856894345	3.4743567622754448
AT1G03650	2.7823423940802585	3.947944051883875	3.226853668178015	2.8547112431509234	2.9119116647426564	2.806164656763625	2.706373503137436	2.251154130999602	2.459613070446671	3.6751210371118113	4.255636330486578	2.672501731160082	2.603477426798329	4.041620781227355
AT1G03660	0.0	6.054094942127814	2.898912642667092	3.24643701215806	3.741807155147491	3.506345818773961	1.4307572330227702	2.7631865495738412	1.3893284295686112	6.097960812329198	6.732285324678405	0.4908610915097145	2.9701542279962143	6.666907064520499
AT1G03687	2.7893601984709884	1.8513540331344152	2.829132755333066	2.5186207101639324	2.699422595288803	2.735104543898928	2.9461384887496345	2.6592181726140103	2.7787395235713523	2.044636099214989	2.02796758954666	2.9449058139414452	2.6796782345573753	2.182998548409159
AT1G03710	0.0	0.2849270245954438	0.285786271704669	0.2821288499133738	0.0	0.0	0.0	1.2978743133146222	0.2865739663730095	1.0636535099401843	0.0	0.22028610972006646	0.53128096149128	0.0
AT1G03730	4.211223147855029	6.4118319290828065	5.9108707369485725	6.069916959789881	6.0453331137475	5.853119866689204	4.170507698118357	4.831265910654823	4.536749594484298	6.249308174253605	6.005999694669563	4.915540207734633	5.414871454199591	5.945157065421312
AT1G03740	4.773465302788783	7.499550755353195	6.6815796817345	6.949932909630444	6.96205119384135	6.698857124208837	4.643942545463295	6.779025696886898	6.255172643494336	7.522132003515673	7.128595655212053	6.6724495574471625	6.76962941315029	7.1087096134247405
AT1G03750	2.833255551207043	2.909365537242087	3.192268505810284	3.191400294814934	3.403210541334312	3.226830888067944	2.6483656304189367	2.7321035744866933	2.5441073472930706	2.7975550369722395	2.9870004867985775	2.842281006677959	2.580120662581324	3.038556780820338
AT1G03760	2.243294571809986	2.467403516720947	3.71687874270539	3.642576520267364	3.6613218182055323	3.688564461501377	2.183194244944644	3.0571020390397474	2.867934579201492	2.7912972332135686	3.2319825704933467	3.2890768557661034	2.9793347228882574	3.0269376487888593
AT1G03770	1.3692869746056573	2.07096646479841	2.6119973542375607	2.531796542173908	2.4131842114700586	2.2986202643235187	0.6584490996544381	2.459256279808537	1.472714029078778	2.2971763680270105	2.2796462877257246	1.5727023711693269	2.692065773214022	2.278435724922556
AT1G03780	0.17786730708408852	0.27477892069043275	0.3249342706467361	0.22160764090414642	0.22452510245747934	0.32883816088139123	0.17971116306048454	1.4232745630254642	0.0	0.2744293828350819	0.3449606300337876	0.08869119586754831	1.7081140201744787	0.23864910528265226
AT1G03790	0.0	2.782774069401548	1.8106695794915306	2.300783176074851	2.3170385718413407	2.1979761820515806	0.0	0.10509160477969545	0.0	2.2237173813021425	1.8804469006569078	0.0	0.10427665567768597	2.2093310928936027
AT1G03800	1.1945438174222671	1.1227019552664839	0.0	0.5518113683948724	0.5583154729589122	0.0	0.0	1.6683083359382942	0.30685695651838457	1.2696789715742303	0.8139427454980982	0.7754443407588505	0.6782988515335593	0.5895773000808795
AT1G03820	4.797433872833104	0.3331935408033006	1.3583825692090683	0.3299732461061465	0.3341603780501903	1.6384536934255969	5.579405339319886	3.2944522700817522	1.3610545220065546	0.0	0.35471155877831806	2.3003038299085032	3.1612319484546902	1.2583243746494397
AT1G03830	1.4290467102698003	0.7946544065974546	2.1164863424357994	1.9374868556868867	1.847624610332403	2.1313240497517776	1.4390115366793852	1.7923825155950628	1.1159557288407091	1.1853649204466405	1.4110777410254545	1.349524780080685	2.074764179734629	1.2179030762765726
AT1G03840	1.1099885393982811	0.6457318371126641	0.09869062313684275	0.0	0.0	0.0	0.8857573367244655	0.1489837737536333	0.582184458483898	0.0982416928204538	0.10528732771064434	0.214051813614787	0.14784551603800286	0.20321027345378953
AT1G03850	0.4920965375731388	5.163462529199269	2.695550473495958	3.6522802599191335	3.595221371304903	2.7406673662121337	0.7988753583719581	6.381415216668189	3.325808996479145	5.140417701568605	5.42560112223841	4.0459475888496454	6.346606168991801	5.371675287269051
AT1G03860	5.178660105106713	5.456731109483678	5.769339933586758	5.827563351029859	5.9218736830759715	5.8973408633202045	5.064520070245356	5.6902230151544035	5.55860337182269	5.516174265760252	5.617479218513402	6.106542439703967	5.883005216273079	5.691879037376555
AT1G03870	6.916451920932724	3.4955443211132393	6.466399204828582	5.42042072878578	5.360262243268373	6.489257877460005	6.666581525708795	6.54219956365671	8.082830954747859	3.635856355362236	4.511277938642276	6.966655962931405	7.096691794710956	4.428284829934782
AT1G03900	6.129179977614729	6.68715812989715	6.477636466058664	6.639355450660228	6.554775026459863	6.420638690310746	6.162509780224016	6.771184452804992	6.148153152563843	6.671416961666749	6.63712603127468	6.343660352899412	6.697160004972143	6.657397517847142
AT1G03905	1.5486291776396346	2.8721773234378554	2.5304763911173276	2.407148704315894	2.1832554231945807	2.2499255061166776	1.7603711986685475	2.589894308858109	1.163078446521696	2.8042439279773044	2.6315368386633122	1.3153665143974265	2.559856131746033	2.360503847554007
AT1G03910	4.168605773903405	4.266754980408247	4.770573460920998	4.733786966763715	4.73113147056407	4.855524728769011	4.202369668863685	4.738218769138066	4.223070648240957	4.254523232597138	4.335341223211604	4.425697944597148	4.692306269688872	4.351320355386511
AT1G03920	0.3166404543364045	0.0878579282546121	0.17120616701838642	0.08693607209783064	0.0	0.0	0.16234390296066284	0.8533372495864318	0.08840107239252958	0.08773885825306531	0.2655560927129666	0.25066689626271754	0.7690676680479634	0.0
AT1G03930	4.869788369661746	4.127023395800956	4.456281911153706	4.334949753281772	4.53522537985865	4.483198253412157	4.886570496050942	4.537842279622076	4.506755772035058	4.135791453534156	4.222876530526181	4.586678587898098	4.636238151635082	4.1441438090083285
AT1G03940	6.146928125957139	3.4080016241158706	2.819694421728124	3.6811746002000465	3.5857276476092	2.78468790624118	4.584471121259628	3.6544307828687095	2.239263143886194	3.7867834614207	3.001652261423005	2.34983904064025	3.4988785000528986	3.447335345481463
AT1G03950	4.4639431798107	3.9519473465456105	4.377079632202233	4.526335263955443	4.350195542350159	4.263427732323595	4.336905941350254	3.794016628648312	4.071597473242383	4.156494262324476	4.215227178616412	3.87487754177667	3.8134197732751685	4.38565040812653
AT1G03960	2.734330022340278	2.639841883655186	3.337760022668825	3.418517083579278	3.277678185039178	3.2640563895986485	2.461686447289803	2.6730783484085316	2.586848040236454	2.378719904276688	2.905839588094962	2.4481504158773104	2.663266586216682	2.6376405448628764
AT1G03970	5.749798421367384	5.617685109283931	5.967160757888417	5.961779427311945	6.034696466536584	5.904695653741305	5.687999800893017	5.406560971900387	5.312018191524187	5.730372762879306	5.784743195502132	5.54062472821168	5.278524870390414	5.812948849690082
AT1G03980	0.0745778620493625	0.2673545794887902	0.09503574717439033	0.5557450548340899	0.3474928035962117	0.49982359985018965	0.060615002942809644	0.2318936769868457	0.0	0.42100223952394555	0.5942433867781118	0.0	0.3910558101682521	0.2847555431239188
AT1G03990	2.5255291862427964	3.214502342679136	2.6812391853249604	2.277440607907886	2.197906201108993	2.4672296631937085	2.300881851519341	2.0111052807673238	2.4383435352393055	3.0800273927589696	2.963307206847024	2.260748045837342	1.88233028091636	3.081404861372025
AT1G04000	5.043039601792047	5.824340265268942	5.494118645767294	5.251043198565223	4.844593055180221	5.0255616517463295	4.708129474769677	5.947453681593922	5.59255428583312	5.8319679352900655	5.539170550695801	4.929151217535687	5.875623146023832	5.5993605928786
AT1G04010	2.7917457281365654	2.129992438051155	2.8451408527569915	2.8664789252341434	2.7967900959885945	2.9538283990800465	2.629767000469542	2.855094507371372	2.296436617317352	2.2284028876736994	2.1277827548907053	2.2169820933217297	2.749531148429682	2.503746508098998
AT1G04020	1.253378852687836	0.07119107415320922	1.3636234257387432	1.036167273163668	1.2137833360159196	1.4315232832620806	1.0617192217802789	2.444921281486444	1.2782047940913313	0.43679200957981035	1.2696371920766392	2.491646309594457	2.7548977677269546	1.2023201100560015
AT1G04030	2.058403312208859	1.4967552769203272	2.052571027884484	2.0014257292187585	1.9424392485793942	1.4042701519324006	1.9561067351504393	2.214518848553616	1.2786985127377744	1.495453524814138	1.9753603605410077	1.5793801430116639	2.0701139147121057	1.8494805776177572
AT1G04040	6.61520133640818	5.090551329793592	6.923320950986208	6.986370336859213	6.949382209279245	6.945715950692404	6.524844345911028	4.706093497255265	7.203245313040946	5.1903789753146965	6.130016153988886	6.698702769454069	5.396581330144807	6.226061162334168
AT1G04050	1.8679219394744344	0.8101029784875723	2.0653411670274235	1.7859634278566987	1.265197840875992	1.9223562317529477	1.280333409102174	1.3806188461192237	0.9816691143814881	1.0150387817383335	1.3225046678685117	0.9217287221201973	1.861251929496639	1.2181019959419443
AT1G04070	4.105079609943245	4.890576246882748	4.40543075481482	4.65133959559953	4.895100927340339	4.689505969440947	4.135893397423923	4.9287640062030675	4.083808893551766	4.917986251135351	4.9587016838657405	4.280193856745506	4.406425656954306	4.895205105333238
AT1G04080	5.217197272350836	4.951575990335503	5.810657243020827	5.567471330767283	5.634032277086945	5.8105620457965586	5.107180531560755	5.318365623360341	5.153487288425732	5.043762208041974	5.1976907987753895	5.312751901211985	5.44750799195801	5.238800012564212
AT1G04090	0.26481922872496777	1.2989811450088888	0.9621445552886726	0.5108902348980945	0.6013772008324128	0.9715483983735649	0.1487958287183143	0.33902211511715746	0.0	1.080883712317596	0.9424216915632243	0.3330089568725639	0.5240128550595197	1.0092436084893472
AT1G04100	1.8341687936344009	4.583416304633176	2.4806525033798046	2.905565303315842	3.195378567697819	2.637712018483542	1.9918257776629928	2.9397844531725044	3.0066103937912385	4.3790137476144855	3.9440127775520435	2.6513753525099797	2.571994836293907	3.692520291375019
AT1G04105	0.729870090723228	1.9289741897740438	0.8837406426225398	1.0779226170534915	0.6446816283665651	0.0	0.6159812383923711	0.8997448045822563	0.0	2.380142588278604	1.4892688416047073	1.043118415648047	1.2817248770306993	1.6352824333378997
AT1G04110	0.0	0.5340141299808439	1.2769321129748383	0.6697635399446191	0.6081563113210419	1.3324316186275287	0.0	0.7244014373824943	0.0	0.3765323803989772	0.3106853711974192	0.0	1.173695105469449	0.11105043998434092
AT1G04120	4.131549243656636	5.490079064175976	5.538337314706468	5.509505546464255	5.47949564808743	5.629502290388175	4.267491716303758	5.730689142486118	4.423410472193495	5.486095111141647	5.411715298713507	4.492534023189006	5.7474092650848725	5.365112854658986
AT1G04130	3.2207676045031137	2.881632430374202	2.831291545172938	3.3980031348607502	3.2874977990712257	2.627958280256119	3.3834763059758974	2.651703032129153	2.57172324252322	2.78797252884772	2.7570397544841803	2.831617491704028	3.136328979546685	2.6249995137155393
AT1G04140	5.266436265809547	5.469597797742308	5.844978191850133	5.753529525371391	5.803940580987364	5.902732197208088	5.234822378492779	5.993074484389213	5.4308079871196195	5.357898544213606	5.4743761552627435	5.599729344722185	6.077665365889869	5.577778152220794
AT1G04160	1.4119964437598278	0.5540359794939341	1.1793163660458714	0.9852731417564725	0.9556241162389929	1.118910040438887	1.356041050720759	0.9793821421530866	0.6263541695419557	0.8553456487278787	0.9752392232527939	0.7832848187977457	1.1148680548933072	0.8095449366256442
AT1G04170	5.572903974426072	5.515614586442954	6.147841553969887	6.022810421327419	6.08735650898459	6.23076116900446	5.531650381115251	5.822395981479728	5.908610700044709	5.42183599376924	5.638820372064807	6.090712121816066	5.98035855415066	5.56696538102355
AT1G04180	0.0	0.81837694167498	3.2751361677267083	1.3984571782695097	1.340166534615547	3.1313432841475306	0.0	0.0	0.0	0.5928625637464036	2.0963288403833022	0.0	0.0	1.9499628039257868
AT1G04190	4.181881428109864	4.171000181130465	4.924970564141943	4.883695485430276	4.933376597860481	4.795374379178052	3.9693569964365927	4.197523396105261	4.208073444581512	4.125414584979834	4.357695976591039	4.492700443047439	4.0854065914875095	4.287011884268217
AT1G04200	3.492472106764473	4.130232719831183	5.0248103761017235	4.527563453297947	4.631635187705146	5.015599652442456	3.5324009258363334	4.589347926293684	3.315260809463767	4.185150955953081	4.619129710452973	3.375653302800706	4.6009416873134565	4.625464782560824
AT1G04210	3.9452458048333723	4.416429746723895	4.832341900490897	4.701076044236715	4.6582794578790745	4.724971110621394	4.008651981518119	4.39915096367375	4.457377322210931	4.449153088597634	4.446447740991011	4.445168397361326	4.525811801940282	4.388637618521883
AT1G04220	4.057218740572383	2.8366590632430246	4.204117285418502	3.55050768765282	3.608872951045881	4.028121821984566	4.355027490189453	2.043744369662208	1.8715544606513093	2.5562228621826213	2.333376638398052	1.2615098624922902	2.2339420061728257	2.6896474037441696
AT1G04230	2.932365388736625	3.1234019331337026	3.7171966664733134	3.663962189221884	3.477511644734084	3.6918635010075356	2.986637222888121	3.3888252444773417	3.025469174789338	3.301466432174741	3.2006562933534717	3.148644250268274	3.216824364182724	3.311679582302207
AT1G04240	5.33524570791023	1.7243183740749997	4.7597651064006525	3.776009800753115	3.28563164037795	4.888383792396603	5.217803979263212	3.7567719449809442	5.035729862875619	1.9237565378173735	2.6547681574591104	4.452234084515409	4.04625368835079	2.0618154722984263
AT1G04250	4.053554305154599	0.0	0.2363799075768549	0.12136333532112502	0.23636394233916652	0.6241244836577522	3.688456601610665	1.8656602199503376	3.3116049535713117	0.0	0.0	2.854752166283934	1.8390989863274578	0.25116990995986815
AT1G04260	5.073297896156242	5.342455339733338	5.217647064356094	5.147628384749236	5.180117668806899	4.95127310612092	4.787775326106204	5.397795341049852	5.010024736931124	5.148105606369973	5.383999217338679	5.250713928425602	5.5192715099116985	5.3707288053592075
AT1G04270	7.481946980414078	7.533765290530392	7.911671658401826	7.709828214643829	7.740741467177625	7.864328901280278	7.187585248611491	7.407048286903585	7.811530256842664	7.406937193974584	7.666100241361407	8.037142723916824	7.538720973773599	7.745853463211607
AT1G04280	3.1030791447342767	5.7290016036533515	5.820718559820582	5.889892263415181	5.757853474547435	5.8288449751697815	2.9885989159395083	5.913520931050603	4.644641733730982	5.667089520179991	6.054850319329202	4.783624065827661	5.799726955076581	6.185313516919113
AT1G04290	5.824773951564172	4.717034918655158	4.383113297257414	4.363629928261932	4.545234491025197	4.694161294332029	5.8104547039381975	4.3275710772463665	5.108028331658617	4.744952714297718	4.768674865101758	5.132354151751743	4.232932521302362	4.901308908372844
AT1G04300	4.861326974647597	5.411147272646431	5.606853917049581	5.529796847571	5.52196146911089	5.7268288837677215	4.848433695301886	5.617278756423749	5.1062808626249625	5.369174361581091	5.337660388626436	5.23229365119867	5.446461128559208	5.447082345874755
AT1G04310	1.274721120233946	3.6034402669853502	3.7070102711653377	4.137002329851222	4.283778811726888	3.496597379550426	1.515454568640673	4.146304801683645	2.7534804825177783	3.4039231024507077	2.7943873362349265	2.8094745678233846	4.209378467895187	2.7539777083077817
AT1G04330	1.229730353991079	1.1024774796371728	0.6558302643450145	0.0	1.4470188130727468	0.6628939002244136	0.0	0.9140346628087509	0.0	1.7186387390409696	1.1575786808687933	0.0	0.6643005005676703	1.1567376459385417
AT1G04340	4.175436172120567	4.216661393154632	4.05729232035227	4.277227897012207	4.078727993873306	3.9268680022511555	4.041098501258925	4.2970497629522	3.9718843481952715	4.326482902610611	4.263431408176423	4.174889929706895	4.3682739956418075	4.009926813218746
AT1G04350	8.170671353504266	4.910929695976689	5.098001208661855	5.0543078620139905	4.928807024955924	5.086831644470075	8.178643793649746	5.137615060300029	7.7226956885354685	5.160613610251419	5.055434784040852	7.6171389604601645	5.096557995989125	5.060449530896506
AT1G04360	0.6715596879277508	2.2140955895537564	2.068844560740132	2.053279203351739	2.1201618153815827	1.8566252655622226	0.36477229512059267	1.6700329441251993	1.247115889954419	2.2589025091513353	1.9130861867992248	1.5024954885900608	1.6620584312085918	1.711754997919547
AT1G04370	0.0	0.0	0.0	0.8916952477679	0.5198010393762025	0.5256858391032837	0.0	2.2561067757932185	0.903204263437685	0.5177776662438829	0.5497741048288955	0.4077837952279487	1.950499040577334	0.9461566678110752
AT1G04380	0.28524080630515075	0.5053648931711134	0.0	0.0	0.356779342386997	0.0	0.4368424230700393	0.6552012810787795	0.5080795958718919	0.3553142962553924	0.3785478722181262	0.0	0.09933139424731599	0.0
AT1G04390	2.943614523152573	2.816919238322853	3.448796819085654	3.345998262647067	3.4310410375860165	3.3818659775848783	2.9599769960727955	2.4688604851870206	2.721703666555966	2.7785910439012858	3.1396334385458298	2.89443871580867	2.610475101567703	3.1765232346174748
AT1G04400	7.046583131728106	6.904359561820204	7.280701817812506	7.470347652536332	7.486749323903544	7.312380412947025	7.147223423331257	7.403956055705851	6.58779556990171	6.84962868085121	7.065145839309177	6.632678527131852	7.400028336468208	7.067308841589674
AT1G04410	8.431697453159208	8.972977970052169	9.479764077629422	9.512974017595104	9.51484291730886	9.488478732547483	8.649633579953422	9.156063665788324	8.390210971154993	8.981446612780587	9.298883924662698	8.637865463582632	9.256562271932472	9.316397764020694
AT1G04420	6.804935185309822	2.4923561880695586	4.024809802350241	4.027855651159316	4.076149512035164	4.050357404364039	6.8238352724270035	4.33589269639483	6.102872315513454	2.9008567561415615	3.3513712768393353	5.54922752631849	4.622272454771351	3.1738245451415965
AT1G04430	6.033084337870069	4.440385357099598	6.279738141873468	5.757144611315822	5.793944278385688	6.314574945011842	6.142862475696068	5.757723873203374	5.593170020434412	4.340637472692193	5.067346890733997	5.2959373944007515	6.08228211032062	4.935283154896776
AT1G04440	4.91076150880622	6.434630156500784	6.148463891728037	6.352527230651054	6.448383989301086	6.135993186326016	5.024198161746182	6.178330879154166	4.957580542620209	6.4767097050293	6.370160642918013	5.1816166518153475	6.078026268310873	6.395784128874999
AT1G04445	0.0	1.2167543819555526	0.0	0.987274511598402	0.4137395567107526	0.41859112041942165	0.0	0.0	0.4148586955492796	0.7322182572556157	0.7743025913403291	0.0	0.0	0.43808665565223753
AT1G04480	5.988457209236397	6.376047291018545	6.801993129152277	6.751946260547096	6.749899825154964	6.865560755418315	6.065120510609505	5.827387951664459	6.530103127081706	6.264834704112728	6.731387096633403	6.7572497164244325	6.17919759148461	6.573987643399182
AT1G04490	0.2727016268754043	2.068318516728038	0.4860183812207956	0.17841948296196036	0.6173547017812948	0.49155185632476484	0.32473512084003575	1.703460948930465	0.7395479237550191	2.318141150251711	2.973322167458692	0.7687689120150557	1.317563525340885	2.8345175513877834
AT1G04500	0.28597143599254315	1.9008511291701253	0.7076112385971822	1.9161419352210904	1.9042810554678626	0.8352636709164372	0.8463394545982912	0.3653895390347322	0.6456683635792156	1.7572148218164103	1.2804690353414216	0.39815117435459674	0.362792538081971	1.3235489367682216
AT1G04510	4.001970517000716	3.8688488092716677	4.426600672298008	4.532274540940527	4.494852394027626	4.49288580259047	3.9878553950389795	4.82869368365071	4.35580933950544	3.928157299597657	3.889978824563282	4.4755807765362	4.773155271552725	3.9486517400029904
AT1G04520	2.9777625976316133	0.12403106149684184	0.6233463025361476	0.5300953915869135	0.2389516990724157	0.4490458401451141	2.9760558544450655	2.157055696674698	1.6637299236067264	0.23793118304022293	0.2541521069573399	0.9120692797909946	2.491099414368438	0.1325315250819238
AT1G04530	6.340052707119504	5.430408971170067	5.6026500352438084	5.645893180186219	5.494319340070543	5.6882747413686	6.306448771088134	5.891539007524351	7.059610663294134	5.440501930321033	5.592906714181916	6.694704126223259	5.768910687535882	5.625835192989228
AT1G04540	2.0301588452697104	1.7267038608874632	2.494357168678715	2.1463630634143107	1.9621863046928387	2.2969580243871044	2.326545501922683	2.092209673320829	2.134152468429511	1.9572095221703893	1.7982623463914997	2.571479753818677	2.0323118868788392	1.9202236584471541
AT1G04550	5.2905878194373175	2.572819227038985	3.8700171713748315	3.4319422000855373	3.8128021158787124	4.351386452973763	5.224680956775796	3.8668928363259742	5.269515822871762	2.5008912309182323	2.996273094638014	5.027948200844286	4.2220131078293575	2.9102132820783173
AT1G04555	3.2391728395281487	3.875760827864092	3.922075011557832	4.154457193517827	4.002204626901698	4.046167352467755	3.171862203387688	3.5429579040014283	2.7952565287370863	3.8307932731639713	4.181776028140626	3.1605666247705893	3.418077476513525	4.192563781544777
AT1G04570	2.1222791129715395	1.9235900911873485	1.322838576978702	1.4210545217031436	1.0007059260357722	1.275188053122681	2.518871208261821	0.8229941347579338	0.9287947661572037	2.031627859203676	1.2579576618749584	0.8711963404141918	1.2774280574646109	1.6984609220405302
AT1G04580	0.036524970569454265	2.172988576411988	0.0	0.2168897421293869	0.04670939511102787	0.0	0.029613267833925754	1.4251952315675802	0.0	2.128837123025259	1.7625191782956129	0.0	0.7095947997613105	1.9569891460178146
AT1G04590	3.5681870124785187	2.340085511029338	3.5747547837551847	3.5238490273787275	3.4237240048023114	3.5763744742428507	3.511075391091808	2.988729817714155	3.554674946451908	2.770763901024188	2.88723099143418	3.5293883702576054	3.0902990629336515	3.136930979797909
AT1G04600	0.3085997656051805	1.0599099101490324	2.009753232696541	1.355754141400853	1.57995209951049	1.98710165189739	0.7350543525848123	0.4680638008179841	1.1223450395873296	1.2659688174379382	1.207473849195854	0.8837695081032633	0.5860534048702699	1.0508772388307246
AT1G04620	5.709443850808214	2.8549422140738168	4.5528428681406	4.494302645965538	4.582019187609026	4.507758827808389	5.586836908133465	3.941885116783444	4.064750954351727	2.936792310791795	3.1409504178215784	3.564859753525515	4.082333381190594	3.229309210136992
AT1G04625	0.9165396303239361	0.764444362376375	1.5498443189077402	1.3533869491593506	1.097006547246058	1.275552665274183	0.582078218861851	0.0	1.0389651631508505	1.093443120275735	1.3746012682033704	0.8936075398796571	0.0	1.2081836538273716
AT1G04630	4.641648838774198	4.057647718856852	4.466148615084238	4.381121102368529	4.61792973432931	4.3735343492053715	4.494777392822789	4.472336437953255	4.201075076560769	3.983343005908621	4.5903703363371955	4.422783442091781	4.556018016500515	4.502573589497002
AT1G04635	1.880337920056936	2.0176438617619437	2.1511364424667576	1.5286500167692683	2.4825121734142734	2.7683678928753843	1.5498908254056463	1.6574253805073687	1.5449346116480942	1.8735534149560098	2.0947119740098947	1.5925175948327535	1.649483030664535	2.346231190396605
AT1G04640	7.4579963805004095	3.368565058254966	4.265024381076613	3.914981796849319	3.812822688591074	4.868208917172002	7.417530588561574	5.207623812671445	6.683495419076052	3.332044572321465	4.0246579346834634	6.348611357641512	5.176464767234135	3.875887413364093
AT1G04650	0.5264306965156892	0.3334160489011427	0.4764193889496002	0.6389804401810527	0.6858263406553011	0.6931821918286518	0.439541468447222	0.5314196255759587	0.5221400302884218	0.23030969089730433	0.5958731308691747	0.726620682933553	0.6547124686389674	0.30124008170739264
AT1G04680	4.3441803081979415	1.395786808775936	4.133767963343998	3.2170661154753026	3.035824873246363	4.136466112828423	4.784103545779581	4.0710744888681845	2.2768864080303097	1.6078334538683483	2.5361828923029153	1.1586465043284901	4.303475192204113	2.4318451377997787
AT1G04690	5.99891968700715	6.427518768114235	6.48110075347408	6.659450033837704	6.682402983541372	6.3677461241814415	5.985268870338167	6.144990721650566	5.5527714672710315	6.417221121218523	6.431914744296898	5.817401742491827	6.092570244918173	6.385429084854397
AT1G04700	0.4085963278568196	0.640076032041536	1.0523089120406415	0.83392602159485	1.019404472315735	1.1874763295396897	0.4672720239205116	0.8959759825111412	0.45906103713076807	0.7630197752578263	0.8470362517146763	0.43463744078002425	0.7552319340436855	0.7210146636726422
AT1G04710	4.747648033014537	2.816801790750454	3.7150334870195385	3.508926930529574	3.5107394071301448	3.8112960727438807	4.825137418884136	3.2324913169421894	3.659255346450557	3.00589226574985	3.1672676682246523	3.9312636393680336	3.625923106363782	3.2971136277319983
AT1G04730	1.0005656475213487	0.24231470067944683	0.7156644475040236	0.6254901661582257	0.8684306749446983	0.9714469499442921	1.001573309797547	1.5873499617142912	0.9180788652025533	0.48099504665219894	0.88773420796821	1.8115408141204759	1.8521461279990534	0.5433503482074744
AT1G04750	5.88008571731691	6.591364901136509	6.376469668721105	6.3773046540809055	6.442339004505916	6.3424474338881955	5.7470304287488	6.52924436516691	5.608654524181372	6.557551543783866	6.639501505674073	5.95354870056348	6.5025429966975965	6.569357190476524
AT1G04760	0.390570439103576	0.0	0.0	0.17777926498022364	0.0	0.18244150120472127	0.11613037283078624	0.9150671817781424	0.3412336816696976	0.0	0.0	0.13771541308983018	1.0574691439357615	0.3608360287959586
AT1G04770	3.0395314263595634	4.7693976066944055	5.076091947836156	5.12868280771172	5.063547228544165	5.094780224026955	3.037487012075785	5.140454314201801	3.6411836941065605	4.993184733408568	4.713956037304819	3.944512927468323	4.841380112340794	4.642723007112861
AT1G04780	4.904079543841446	6.658375192356587	6.134407299695937	6.1634228695335915	6.219744250283891	6.2059354230218124	4.882289688347033	6.599076372845204	5.472884264272613	6.6883225474358685	6.606225528255373	5.63414238424523	6.393115624138395	6.496996427755702
AT1G04790	4.179262360745113	3.702679081215637	4.186671979721998	4.271828063792673	3.999333072492589	4.464343526700164	4.0397228858917344	4.435247864356468	4.015251903834827	3.656965826159497	3.9670569845068133	4.226582458045039	4.2986526721117455	3.9784333422889664
AT1G04800	2.2032422739468145	4.672422398475332	7.694841895390331	7.027283699179345	6.9360737263389405	7.633249035234038	2.520634536797987	6.550312779283576	1.963739420414466	4.620717081945605	5.73501200503064	1.4552883743823968	6.6207739146479545	5.629328273631949
AT1G04810	4.108565811832714	4.354440949421176	4.868292982699176	4.78462124101943	4.796970422130928	4.916142101344846	4.100821949822295	5.414445097841928	4.418949435835893	4.367280411491679	4.630493417486132	4.436839587908061	5.44747041458962	4.570922855925196
AT1G04820	6.548293228698794	6.318418833636916	6.5082005652920545	6.463803239686076	6.428061472719618	6.473859998109015	6.59936277483135	7.372393785624062	6.1012579399121245	6.264441286829484	6.118669637346547	5.8538808214442914	7.740481971932108	6.307474254799114
AT1G04830	3.954666071957724	3.558423862473877	3.7756698026821547	3.826859872609476	3.8400760552647513	3.8921301158739867	3.846227614889785	3.825788305337001	3.4282751291024693	3.5071052136192606	3.6304341572558445	3.571563179272952	3.887252881736175	3.7513430474962037
AT1G04840	1.1155717486558363	0.8712323658435743	1.6613626359193425	1.5697935799769909	1.583330842224717	1.8194557457710498	0.958834356663205	0.5545729125965577	1.2742119278753472	0.9342319660965264	1.2230966381585289	0.9558569802892668	1.1543365277131845	0.7748118719625703
AT1G04850	5.150852612225902	5.743119764618025	6.116815629645068	6.03225668479262	5.926424547651603	6.11536509388865	5.1665543228579445	5.923652983836204	5.205527436646432	5.750758150296645	5.895612500636802	5.469449927368259	5.863256383519388	5.980618583567044
AT1G04860	4.081592407870617	4.689545455002025	5.072821934986738	4.863305292417236	5.008716425584681	5.016966404747817	4.30027618897673	4.729165076397147	4.6180128457211955	4.703791799818434	4.819491055932548	4.745369541585479	4.787832940922898	4.871282652829845
AT1G04870	3.702505938877038	3.9359930875109845	4.477829490553993	4.2459047570399155	4.208403479003842	4.373588930071762	3.7013484104352674	4.486740872038562	4.231831002407065	3.5752529422052404	3.959233202743939	4.613507873400756	4.547190166549498	4.05278159528934
AT1G04900	1.3155480242896285	1.4903041858877284	2.240786585027071	2.2676412449225123	2.226046463243624	2.3411679964090397	1.6075430133913997	1.743777422431011	1.743364365657155	0.9286372967192973	1.4525868022033204	2.1076133285307224	2.0122643925497345	1.5802988274809358
AT1G04910	4.295696857894338	4.325673008182539	5.21411467164313	5.068108362358808	5.143970683943343	5.316984137668394	4.264310209920696	4.554217283579392	4.211527281526559	4.520005473749432	4.512205302125668	4.48918889744231	4.620242160814448	4.671852119081619
AT1G04920	0.18028337076970624	0.6354156031991816	1.1064549482414434	0.6298480943948094	0.5130507462594467	1.1453101539710213	0.5699444861989806	0.5879620955981686	0.17442966589082032	0.8197951184751657	0.4967479644148511	0.08993366369099416	0.8675511735642782	0.39982928958993247
AT1G04930	1.385622175417305	2.1189516597676294	2.1918910226553434	2.304804581449532	2.1690921435132977	2.0393543610570823	1.485073634349051	2.1010998927904674	1.9765494487509692	2.230920976970266	1.9351395265023905	2.0971941650516945	2.2870088504349675	1.904934976433352
AT1G04940	1.8109553780159813	0.7447026009149315	0.8854521283794441	1.4172773677896713	1.2361253737814615	1.3480689550408111	2.14322155276744	0.1200837484724198	1.23870724676971	0.8823349569222886	0.6263411857515395	0.467627237279484	0.2292193467226147	0.9298805435148387
AT1G04945	1.2477133633040558	2.3778602480065016	2.9897675233080228	2.9405983374379034	3.040453876857411	3.2181111376775933	1.3862402766123272	2.369725040432077	2.576892512425582	2.2785540711568237	2.4603561001444176	2.716184043119949	2.093375512628263	2.536734132110813
AT1G04950	3.8095373720830525	3.0588275389837887	4.13472765170349	4.162630101521369	4.060738062389166	4.37857107078093	3.744679266081435	3.6152808343389684	3.8568562356492264	3.0570530150211024	3.493639934645346	3.7870818786682836	3.6104507802174215	3.544667149694913
AT1G04960	4.37630850738929	5.166648506826305	4.4744999273119515	4.930077329964717	4.8147939667369934	4.5758281866368655	4.258739809172824	4.530967269308605	4.422126146386953	5.266277154731755	5.249484345152425	4.558879363900577	4.46416485350203	5.193679334220366
AT1G04970	4.973196774382205	6.509671654699672	6.24183036831254	6.466582655268202	6.400656904468235	6.14529817608288	5.107427074241961	6.034920837907919	5.347055491206302	6.500206948208672	6.549147310114756	5.672772187019086	5.785911453504458	6.482677274278837
AT1G04980	2.6436049797619536	5.523403381170547	5.523237281664278	5.578901914782226	5.690380355357851	5.492642761327793	2.6818045851380288	5.411563128072319	2.969928854097065	5.564358660068836	5.8301389057638335	2.5458807026540984	5.301466436990546	5.8411846366001035
AT1G04985	5.050504441964746	4.651091482747912	4.766756839618486	4.922858018415373	4.970669672750824	4.863372908719784	5.108335419122223	4.908393989296188	5.3053736544816195	4.596251935677103	4.849246172191402	5.361061202973948	4.872114585183721	4.842366616936037
AT1G04990	4.693155577734237	4.5990285406235945	5.492958593864387	5.3761095250878155	5.235681142776845	5.5277657946953935	4.73571104331754	5.656190016192631	3.242586670069735	4.660142106298695	4.988042983327185	2.9152472977145276	5.425759614961841	5.002721935650504
AT1G05000	1.4005172752532624	5.3770841018100555	3.081106971321535	4.19819042637489	4.313133121868199	3.1723894064023592	1.0321502884414973	3.820960142633131	1.1476739447559732	5.366261692265104	4.5633898079899495	1.3967034720432903	3.439799884346434	4.816842004640428
AT1G05020	0.1871341414669987	1.325363446934941	1.8743685627987574	1.3658638311617657	1.519215339081005	1.7406855896456404	0.22408019877855442	2.362482497106721	1.429674443476348	1.3742430372962269	1.7553248180681618	1.140579460740088	2.2609741689377665	1.3862531461835803
AT1G05030	4.007789912533335	2.7267106327406743	3.7273124977720644	3.739053598482342	3.5421361809602923	4.036518156327125	4.109182351759718	3.1450948640442116	3.66143799716764	2.687407564986474	3.1366786753405274	3.837352140751956	3.176923504234506	3.1152111769158726
AT1G05035	0.9697543710822436	0.0	1.1571842138582253	0.38208184634595616	0.8227949443370984	1.1678375206841618	0.9047097266957032	0.5583328973068695	0.20694884279200756	0.20545951764333673	0.578511441927501	0.5491082602527163	1.2668189224372814	0.9895555474267609
AT1G05055	3.1896805086671405	2.965114862452682	3.3587470581876198	3.3402843327447993	3.3837152890773687	3.3887392354837096	2.854206008829575	2.6853946509427993	3.0998949462405325	2.895594092985826	2.985600111707758	3.2316054353648695	3.131534832739015	2.948825605499883
AT1G05060	5.007724697266	4.898358749191889	4.934102724340001	5.027679200154928	5.089488781671343	5.032604067519137	4.738334131270181	5.425753821485428	4.497710442375994	5.05977276584293	5.058248026561135	4.694157425197605	5.246115553632892	4.9792170352100875
AT1G05065	2.5490388010298335	0.0	1.621051520245067	2.141183326231434	1.253319480314704	1.9279647788585272	2.018843230478542	1.273635143070194	0.7605192036380984	0.0	0.0	1.0300939831901326	1.0389474310896554	0.7984071714938313
AT1G05070	4.769483370444131	3.0504138926589057	4.132639980181859	4.337375585182694	4.1005501225721686	4.2127786042710715	4.815066590803436	3.7940914806676846	4.601630896979755	3.2747292657959046	3.6458495720203885	4.6738058764120245	3.862962393931328	3.2044445701193407
AT1G05087	1.6192096133173592	1.8681449587244279	2.372707030390345	2.302452356650519	2.4245889788713737	2.1587321009466125	1.9534601626194257	2.622118768189049	1.874805745934559	1.8666809744432273	2.154827412462598	1.1005266521598414	2.9372055975480325	2.2795694891725127
AT1G05090	1.1513970049519318	1.0296515916539137	1.1214250434909268	1.2729916111399793	1.3602942829693658	1.2964117086307114	0.6564677299464019	1.1834236866815413	0.6079430269735596	0.9336230441644892	1.0823108852705319	0.8374486423264147	1.8697120625882158	1.419197486674859
AT1G05100	0.8473762438618131	3.198350030523431	1.526371381035879	1.124253176387729	1.018426888774461	1.2546478820637512	1.555468048122513	2.6845845762843825	0.2283367301114535	3.24913838619984	3.6458495720203885	0.3305287449850525	2.4863481928121924	2.9554939479040776
AT1G05120	3.296334902698189	3.48849620670528	3.942629901441191	3.8312469441668346	3.988309575036518	4.033947202195472	3.181797514140455	3.9351451764223926	3.4112607514228137	3.359061074482006	3.6055800283227613	3.5950060696606276	3.9168824735900727	3.613813093209692
AT1G05136	0.0	2.232043533148869	4.879975298582602	4.520299350639288	5.2978069789078015	5.222958052335456	0.0	4.851567940516011	0.0	3.2655253050653275	3.9585947909040065	0.0	4.840329200635523	3.357215902934776
AT1G05140	7.51390626773053	4.234670418741658	5.280774591879426	5.221266445187347	5.12628302121603	5.234631335517723	7.560686450705798	5.369700668169373	6.765147939122681	4.403087747043473	4.501848652954792	6.629913695697043	5.559779530351065	4.527006983609354
AT1G05150	4.27932920856336	4.003493936620936	4.593123225317341	4.443330753837966	4.490697704873023	4.550135524954328	4.361817978070029	4.856411411855998	4.3186306976626065	3.9357101438660553	4.280925496053246	4.164684425020089	5.127198472437447	4.084412388164712
AT1G05160	3.885501286453586	2.3132386462533923	3.4850301968925965	2.8800634253198467	3.2514713855568256	3.4818753012862476	3.843365726145325	3.4854840509782203	3.6810018166872767	2.114407289833278	2.418039549266263	3.545685276806618	3.768483551387712	2.527403116037997
AT1G05170	3.860057265879217	4.131159221500484	3.9831408390014666	3.8572447475308267	4.175544794758953	3.69365840950292	3.902933939971687	3.6837940747642945	3.319941426163309	4.064138456264478	3.9384988595111206	3.393473923865789	3.7287230290021736	3.8110722091024374
AT1G05180	3.794468519634487	4.387320787422921	4.855505888637138	4.919635641953212	4.811534516309786	4.928986456005492	3.8675032889838743	4.761453455835353	4.232921335199255	4.364220329549322	4.562783504619782	4.379742458707293	4.712239263483225	4.482646480494461
AT1G05190	9.414581627358595	4.972121216526305	6.524162955905446	6.256038310211732	6.270825517252056	6.569766967163015	9.383877246248367	7.189736426714885	8.51277877480233	4.916988682519426	5.600853864774022	7.98667550906828	7.395941592179782	5.416111542666557
AT1G05200	5.807829087492979	4.693413579599664	5.7076830814092405	5.5806415736753925	5.548760971370051	5.66211765799714	5.904159038534727	4.724174532513321	5.675716333331028	4.64458860828722	4.918304023429497	5.459932101339314	4.910515444421747	4.955997289179539
AT1G05205	3.792917090072875	4.17250080555966	4.62592917177556	4.617588387607315	4.591380592919939	4.666937968874518	3.68598689905341	3.601639619276868	3.228907750275795	4.24600966046335	4.660787649574487	3.471143334600365	3.5671387065272504	4.694421110843018
AT1G05210	1.048778731987992	0.7515501335765635	1.1376859972720943	1.8220313336706524	0.7534531376389297	1.1482219018940993	0.8987497010298426	1.7903630175424747	1.2484834858353235	0.5964432982917142	0.9386745789890502	0.8275759715607721	1.7820952364560032	0.9379455319268358
AT1G05220	0.2513153591854047	0.3143195935647555	1.1513207736670108	0.7844031659994455	0.3152374405332395	0.31905820398299706	0.5476826550573023	0.9073815177015878	0.3161185563173082	0.3139250091323484	0.6062771234562724	0.24355954474980065	1.315582329357918	0.6057541629595602
AT1G05230	4.044679678060392	4.403717687077689	5.336727725493449	5.091278056514542	5.138800570069933	5.35379650102833	3.8555946196219586	3.369018854482809	3.2858277692363824	4.395267632765931	4.698699972624751	3.6500083349821844	3.7466972038883375	4.766738074847643
AT1G05270	4.4145354144899205	4.24840209529546	4.53055776605799	4.607743620014957	4.675328677985721	4.653986639168507	4.2328670611854555	4.8369592380983315	4.2832431551987495	4.429604375340674	4.495437216956056	4.556619956521223	4.709378393721531	4.455302414667639
AT1G05300	2.659805840671455	3.6902350674490543	4.698368365761612	4.7815771051509	4.76770320168692	4.816191985122138	2.722951122327507	3.2570060711221918	2.9983441303146563	3.6644127709802543	3.846442307164723	2.762076176803194	3.691953997623012	3.709169186266971
AT1G05310	1.032200603944111	0.0	1.167097695395255	1.7080374167619023	0.9694395375155186	0.9789452830939039	0.8358844667271629	2.3003984742709225	1.4987703675650166	0.466190179648791	0.5967262783263345	1.2886461897813373	1.8976533196690935	1.2206542577475097
AT1G05320	4.099407863549681	3.8159308219307673	5.816846669640296	5.512638054686336	5.4028062658013605	5.73176771819228	4.142605904013897	3.497242712972178	2.9287737024866294	3.9122588016960016	4.7376191638213045	3.367724710877069	3.763408797748498	4.732549831571056
AT1G05330	0.0	2.3780123653808047	0.8816108540981704	2.111781975089093	1.1785900270557512	1.832384321397293	0.0	0.0	0.0	2.6893075093224392	0.92662397690184	0.0	0.7154614655364258	1.4852940742797132
AT1G05340	2.7529449961198638	9.549128705032446	7.6121027874669664	8.267852007078835	8.259533297669897	7.540144142013856	2.681959107558912	5.906092773797958	3.9801534133994063	9.530520060525342	9.301482134758409	2.9883180945456593	5.450840655336603	9.355184454917737
AT1G05350	3.5304984178005077	3.7367114825809162	4.139681713678746	4.165451052179979	3.9900532723899165	4.233770764078148	3.3615293632220515	4.3267721966573465	3.383154554578309	3.698157331028674	3.84890834925674	3.564835645871764	4.411373353333302	3.9233699068504326
AT1G05360	3.18730460526387	2.7475794294501643	3.457195710014719	3.1518280978326683	3.3000502630438797	3.573662532280836	3.304350648245779	3.044839074603764	3.0556612927137152	2.760939971811132	3.173944901774984	2.99713050881255	3.421187413275051	3.098093372971564
AT1G05370	0.6502864412552445	0.4481026249261379	0.6305765498670994	0.5659957626811276	0.5726361294350064	0.693566636085556	0.8831875977327569	0.64296390974489	0.3154243012622537	0.381962625084241	0.4759009882017223	0.24301149423482427	0.7491501529661093	0.3337089900951702
AT1G05380	3.74806830007247	4.123867507994964	4.45410762768116	4.573372818969563	4.416498310652023	4.500011671570383	3.76859178792351	4.494189087275694	4.1208592762129665	4.121966570524151	4.190300512685535	4.223788329608107	4.554989971641859	4.143594873881478
AT1G05385	6.162804880477262	3.3574216462009177	3.9360620999624394	3.8800596655344024	3.6771971423067975	3.8982889191834054	6.056280453213812	3.235207851060726	5.768743486258004	3.055187886308322	3.2124437295330517	5.54571058338912	3.239883537345917	3.242902713059139
AT1G05400	1.397084437134644	2.716534923942441	2.7205954443031497	2.0359321579499503	1.924297294899722	2.574889722144534	1.7750480352287246	1.654370403857557	1.7881397948687328	2.92763117691636	1.854321201162414	1.6346859505937128	1.0463488610355007	2.1242087773886063
AT1G05410	3.557911889266616	3.372251603748176	4.096305614297387	4.204466056756102	3.9925706491032193	4.037360237162441	3.7022855825573946	3.50119757653165	4.049531065023376	3.437438463894188	3.6456704918657215	3.9056160848651422	3.559771724121348	3.715540834209419
AT1G05420	0.24656178480524849	0.0	0.3094194083887251	0.0	0.0	0.5703132731848258	0.0	0.7950218230454958	0.3102655058090782	0.0	0.0	0.4438738434115323	1.2977134182380332	0.0
AT1G05430	4.8840042481905845	4.366847885419066	4.629543438879215	4.682300482152556	4.495062596189775	4.694565072425354	4.796902015522916	4.520916428357353	4.731656503616393	4.420371948996384	4.422474402065996	5.022251776825279	4.460484975705299	4.343980989816671
AT1G05450	0.0	3.73464352125311	1.1911897083489305	1.6845148434815325	2.370380793722495	1.3005546663439405	0.0	0.11392261445113719	0.0	3.849237797624503	2.772425738914314	0.0	0.2178662807653696	2.0894736261628535
AT1G05460	2.915027616435329	1.0740704839795945	2.6388453659664237	2.3542602503901295	2.470263260162014	2.667233700557346	2.798519200839152	2.630723897385624	2.5799909798225475	0.7956678279910165	1.6791558302898415	2.3717184936383746	2.9463266511046564	1.5449884743449414
AT1G05470	1.8811064279064533	0.17267152757048992	0.9684580424713101	0.9110270532490206	0.7117462973142215	0.7748754987299376	1.2428342432048138	2.4443720034470555	1.228675880936257	0.39771029261448027	0.26856927792892354	0.6119477214892597	2.7929055256605544	0.749595735733074
AT1G05500	3.741377428821416	4.069019422636459	4.750080623302212	4.546509789083927	4.587950517417497	4.670435332521553	3.9593244200450424	4.3656497048544844	3.7711572036674057	4.035685483589439	4.291599976615728	4.08671029515315	4.326666318081142	4.268546418642728
AT1G05520	3.9988874120335236	4.387626191596496	4.779976853184142	4.772201757954811	4.787853982053038	4.694835144584333	3.9201713012826316	5.092031636613437	4.028670582340062	4.403906355597202	4.422729298723835	4.401604938828299	5.010575379523007	4.498618117719733
AT1G05530	0.0	0.32665426334765785	0.920150082659869	0.17079312538595812	0.0	0.7189026761911477	0.0	0.258056253629362	0.0	0.8165915408737818	0.34779875074997507	0.13223222696390488	0.09053369982331914	0.4941535766532427
AT1G05540	4.160568888564798	0.8211297791014217	2.4562292636045964	1.818984977096466	1.7258916709757481	2.4378026846841268	4.224659863208111	1.4715346152233963	3.496847663962837	1.1866251229846805	1.7940994365009493	2.843859189626624	1.3943078634220258	1.4024974866660354
AT1G05550	0.5173545191724405	0.0	0.18700684948685348	0.09521520679853356	0.18699400633595076	0.1893615704257754	0.28456381322779634	0.3601282203300206	0.09681509885584046	0.09609192903469753	0.10298882308095224	0.2731356440687017	0.1898313901573946	0.0
AT1G05560	6.57608532953756	5.8701061439292035	5.852656899564488	5.0232478714597635	5.217828425892099	5.885471416745653	6.5651545782008585	6.975783393694834	6.273448019093547	5.927348685697261	5.464378787397865	5.746664138240901	6.478965356262542	5.423292436919539
AT1G05570	3.7716988891540333	3.566664242147068	4.728810525449454	4.314658799130566	4.30836787855262	4.736756423976449	3.8069687346843444	4.71121013996644	3.7222036103980627	3.6167803307317796	4.191323119127037	4.0680256179072085	4.871157882870267	4.088198709878719
AT1G05575	3.467843499329974	8.299837043419917	6.306509187819062	6.057162567250887	5.787866144461312	6.1236437485897	2.7437654376675877	5.237197561744656	5.408063669063075	8.178059200243583	7.7017515786453865	4.868278024124174	4.836103823513704	7.611409583876391
AT1G05590	4.036712799600619	2.5560865048912538	3.9895056333146903	3.9170776906871647	3.494931892474896	4.075751039298148	4.115926964326182	3.785278802965738	3.6505513811062342	2.77189097042438	3.2357139589597628	3.8014877526854556	3.8929254371262667	3.1367787289560907
AT1G05600	3.599386902618697	2.6235251053506694	3.4762772352139657	3.472483088354676	3.6971053868415362	3.3361094728860032	3.267815973368341	2.4543056659180698	3.2890267482046225	2.5389453286944947	3.046470052992891	3.397007668487867	2.619703456599012	3.0451299808270837
AT1G05610	0.0930221398329657	0.32837273214881435	0.8912792134114328	0.41911869161606835	0.3293271172709759	0.6838437085169053	0.14761718276290012	0.6091714144790188	0.11868104215653703	0.5113656564623583	0.5430355835881089	0.0	0.47598736539137926	0.4491565260618655
AT1G05620	2.4393315553876547	3.7937648227389196	3.1210557386465196	3.102952422422355	2.7888662974682212	3.0988288375683903	2.284584662797497	4.785102630608563	1.7400633803899779	3.7756759009596754	3.602286891569002	2.350450211929344	4.325329009401542	3.7056590091103336
AT1G05630	3.0122642679226734	2.120635215712813	4.027384458271954	3.237081051139638	3.2210557113910987	3.8166858115084525	2.9056136668827626	3.8917830542877176	2.851227732487228	2.2711936203425074	2.7287564663700317	2.5586381290174227	4.1876475896467085	2.7532901525809144
AT1G05640	2.1223291506634054	0.5895329029417495	1.3330299586235292	0.806491631125894	1.0092043166781983	1.4835435242347623	1.9532011372813305	2.5357127351757347	1.383271493088769	0.6672685565587109	0.4446953900817053	0.8177883884223076	2.402815570693779	0.6238369571570175
AT1G05670	2.8161212489230425	3.538394802633445	2.92229327300166	2.7139069701720837	2.8767661898103016	2.8143009993589425	2.72856283545814	2.457815157136034	2.8177170414926493	3.574815385426279	2.991471215262501	2.657434934383706	2.4587807972658604	3.1885642553722153
AT1G05675	0.785077605556449	8.110282905509191	4.397259563238449	4.049358545106162	3.888088867021125	4.201806015627043	1.165410092991981	5.751887969938338	5.239353796695333	8.063514475186475	7.208414223219435	4.733266380281202	5.454648965442878	7.20810957069094
AT1G05680	0.2487574860181133	6.607801826947401	1.1425052506261761	1.8074843454364462	1.77192956465823	1.4401088623595206	0.20439938213059378	7.761890097619587	2.768563523050595	6.56609544786978	5.919603016637473	1.4477310337979272	7.3711676373898	5.896396879979964
AT1G05690	3.9984180556348274	2.1840810171449294	2.6174554894051294	2.6309062355038084	2.872156939439449	2.9146557531193373	4.210480945354304	2.3547258213823197	4.388779546101389	2.2235803560768996	2.497656727118315	4.221390190728526	2.523826827288837	2.1754434004641663
AT1G05700	0.05572617444118022	0.9311621357974168	0.07113916979019856	0.2010079426071157	0.07113408700783282	0.0720715320156887	0.0	0.3902947839427002	0.1393371841853521	0.9677977216941777	0.9402337898775417	0.0	0.6222622620542388	0.7671458644234028
AT1G05710	3.7373317394621326	4.255196567097494	4.623234280770465	4.271769950762779	4.0731924824979595	4.641713369972681	4.073140057538128	4.580355693330023	4.3261306233062395	4.566415261238892	4.90188655141983	4.233043803124217	4.403606494895307	4.985031368112475
AT1G05720	4.688604620578163	4.850814276796462	5.756841142672305	5.595206426634531	5.6497389676966545	5.791525731573332	4.621099841444063	4.836104181183745	4.317430821490786	4.892642332656878	5.381836758819679	5.049992108581199	4.93583284823745	5.24190823154883
AT1G05730	1.0230696773674972	1.9282668232872038	2.215161532567929	2.519771802603983	2.361726493662252	2.177744716673582	0.7912170281996638	0.7472216900802222	1.1128776746967581	1.652027383437323	1.938608323136496	1.7524698862026138	1.423716348257569	1.7223220965374084
AT1G05740	0.2793280999570127	0.0	0.34957765477271224	0.3451970236557258	0.34955492224053175	0.35374290955066784	0.0	0.0	0.8679458677712838	0.0	0.6657425716226995	0.0	0.1881523710471966	0.370591279182757
AT1G05750	2.556183853549415	2.122186611846188	2.609999095635092	2.9107635662919145	2.637070943766651	2.680052127273285	2.30692028776913	2.6663496204195174	2.129252131326844	1.675397314763273	2.239386458962239	2.4477617802509855	2.6565464164462775	2.5746765756809036
AT1G05760	1.6263753246435393	2.1369892502310224	3.05425153427779	3.269682776895701	3.2141503384699677	2.444359965118528	1.5826843692656996	2.9281452579232634	0.9834361847043395	2.76929464954991	2.507870953406757	1.4063013020113642	2.7424365480909927	2.9568215804529268
AT1G05770	0.25458783139308394	0.578953840369544	0.3192751749953072	1.6771348074353634	1.1624852509929553	1.5889263907515636	0.20926395849187845	2.103856350244136	0.8035320452632363	0.31792682237669984	1.3725261990060762	0.24673941972574517	1.3983651287572438	1.0415031902505536
AT1G05780	1.9525045973005846	2.880628509091272	2.438554943580243	2.9371785111637183	2.1500045530471907	2.549361613305888	2.113617160202837	2.2740454233699383	1.7400159235123849	2.496880642442216	2.450163905143664	2.144537554297529	2.1273650170134983	2.6731752559010626
AT1G05783	0.9168806592280057	2.314969992366127	1.6274014283700833	1.6135880855315354	1.8715461568128735	2.095151482271953	0.6767607209009263	1.4081592087830732	0.817336109517062	2.3672187735069046	2.219177941404501	1.1936902310682789	1.4527003626957056	2.395379475660576
AT1G05785	3.2006967390488277	3.19632025352873	3.9011932048098497	3.638504746447	3.4468697994568576	3.7434236669000227	3.1967289530293557	2.5571398882401097	2.9304806342673153	2.8736312467485474	3.598721293766659	2.9997088682090403	2.5927600960402506	3.483991665758228
AT1G05790	4.026079922964814	3.5808418433091864	3.9919928197454664	4.033583309480189	3.8857696414207568	4.006383798188028	4.007721341539922	4.228938311697329	3.9210827414923437	3.5297385927820764	3.873910202634115	4.05823799899007	4.246212028800609	3.667818068976635
AT1G05800	0.0	0.5762570603103645	0.3176561045725325	0.0	0.0	0.0	0.0	0.32458311048242755	0.16803390383254244	0.3163138671198229	0.0	0.0	0.3222448094651537	0.0
AT1G05805	4.927601145608673	4.889600609799615	5.264541136344926	5.174601048237434	5.007379078808421	5.22647493235923	4.830998433161545	5.137740364401891	4.322921818108786	4.887652002801172	5.070614808877475	4.4480432313629	5.264038214479033	5.1707594430807
AT1G05810	4.290921300185701	3.1390792585700784	4.7008371523213395	4.137578882700502	4.260819183723795	4.817708496347659	4.3604504887710736	3.424135964402789	4.777205627220509	3.2422103296443234	3.827003118554713	4.489725693824573	3.6165013388208633	3.9134586362216495
AT1G05820	1.0628990388121071	1.0624404657831958	1.7850309331514198	1.6370623031544542	1.3631596460574	2.0195734243062877	1.0133183486819959	1.0367181249338695	1.0055916516594898	0.9358597833755611	1.2065856655158536	0.9904555512619267	1.1795362119676664	1.3967940880917933
AT1G05830	3.205315424822668	2.860066505578305	3.623742024062519	3.4726659780993203	3.5076274063681843	3.6859916227654383	3.210606608027631	3.5063224521365086	3.2782474296319704	3.00827560161861	3.158317337344501	3.24057691712115	3.717033890043033	3.1480404766524748
AT1G05835	0.6755663530258341	1.1016301882432198	2.023638517117594	0.812062975283536	0.4680430527847029	0.47343321145488754	0.9753319566618621	3.956611561196678	1.343520899367661	0.8179613498874474	0.8636607234512764	0.6573608610230758	3.889965083607775	0.0
AT1G05840	4.153701667455835	4.487789484708485	4.857582793035269	4.998910730792255	5.120527835084718	5.04676853028927	4.054292470630545	4.59650367999817	4.588196662773219	4.561541418511577	4.757167736050784	4.709664231020836	4.82366520796696	4.834689400731287
AT1G05850	8.832807914900275	5.405608016824241	8.10395817777249	7.6816228528665915	7.686766750764994	8.125987836972838	9.010512989452067	8.666855818749422	8.25116078915738	5.531315032666857	6.917233616072222	7.68140837243882	8.937980422514	6.913988354307757
AT1G05860	3.8037377550275706	2.875261389066198	3.5961514186308934	3.4944453216786853	3.7197116518970894	3.8239461529711356	3.4448697823033543	3.729484079564422	3.4999046989872236	2.7344957687668145	2.880717169091201	3.5353801424699656	3.827492147117454	2.7917949542025844
AT1G05870	5.776667566767331	3.5003174462214206	5.359377204897219	5.154093483403981	5.277948616959461	5.109402292178054	5.689906947095183	3.8903915588383153	5.169229529088702	3.6085248499674276	4.269491010531005	4.777777286147968	4.0781254409378285	4.194196894810956
AT1G05880	0.0	3.737735561415939	2.0902717090829213	2.3171147442021556	1.999062133073374	2.2321417017024663	0.21941919975099533	0.5531331747502679	0.6068302721074722	3.6112443700725128	4.709035447565352	0.2585560015250131	0.5817087411075702	4.442508505314029
AT1G05890	4.7707782617294825	5.8079495446015725	5.623106715950824	5.545677391102939	5.6162353542222325	5.560945759200799	4.805525678141742	5.731722240577971	5.104082137059586	5.7669648720839835	5.684838640295182	5.1070529215962885	5.803882827270781	5.767319667628979
AT1G05894	0.5795918786656815	1.7123440280752362	0.8168037117656248	0.9075817312129102	1.0990695822314331	0.47078714438143815	0.7135582299609136	0.2570240348982495	0.7106233845599547	1.3310354018506088	0.9634698727742519	0.36368359859583826	0.25513034611655283	1.6010078933077465
AT1G05900	4.5618559602288355	3.27305952454617	3.7122835876436913	3.961114031825604	3.8788752913291233	4.081548735142327	4.521161739370523	3.288430666036213	4.641109412098552	3.300791726281515	3.6290951182250786	4.56167149233151	3.3373972442485846	3.5506154499300258
AT1G05910	3.1657601008277534	3.6796929191940295	3.7543774987162717	3.789856924612298	3.882329998125937	3.8013416896740644	3.05587957534231	3.8630074867112842	3.7778997622079067	3.694871444484164	3.6512878018568102	3.8583650689662763	3.9024495304168814	3.6498845057000118
AT1G05940	5.267706191321588	5.05131724982645	5.62935454579764	5.636632089648215	5.529262501080365	5.6501941514553415	5.143948090312999	5.279191144415637	4.902239100439714	5.202287171211632	5.273689301008462	5.177776580582783	5.352803785466416	5.350938939849739
AT1G05950	1.5467391393969092	2.219453596824715	3.465391524307728	2.8884964504205124	2.894505446326263	3.2714977313107743	1.7278519461947768	2.1031805564787702	1.6377262337813105	2.4879954474739763	2.6494837759361354	1.624613568193968	1.9419322805681036	2.587806277585984
AT1G05960	4.181996373991868	3.753628969597864	4.60197331220721	4.345280768852132	4.368356118400346	4.55768759983089	4.1410561747830075	4.241012424482224	4.170332565785826	3.757398214729904	3.816254507142182	4.187003997129313	4.4652844893220625	3.852064307963157
AT1G05970	3.4740453893509646	2.321417976112025	2.391629018781082	3.0377452621565664	2.6841360266520273	3.4013167833610947	3.2667717511489647	2.483533814208641	3.655096035507567	2.2502902922509547	2.332635195137415	3.225176276148018	3.013173810146534	2.469131678280087
AT1G06000	6.035848098921013	4.138311050910137	5.020753360256665	3.848708151974375	3.9446303759745858	5.0860746968134825	5.698046020624352	6.37993052258447	4.125011620736535	4.1687007327781105	4.5820973570668615	3.882995884167084	6.288173358684806	4.647741973373949
AT1G06010	4.84181681903962	3.089178588804966	5.190714460929315	5.105599479387125	4.830215315530538	5.2921051241183665	4.416203449177236	4.343156930221909	4.057954089475854	3.899936728456181	4.144881957519819	4.171679395084007	4.75368797326554	4.095729987632339
AT1G06020	1.3140199223721496	0.8342320315859597	0.6425433503151678	0.8273662572463236	0.8362899807581348	1.2416463447428432	0.7716008634411764	0.42744087746127657	0.29291550372633185	0.41690801686082263	0.6780437654951743	0.5916750461132312	0.22778662799486876	0.7817391200455684
AT1G06030	0.1487490904819846	0.35373715597138294	0.18826812372901913	0.35034139919659907	0.0	0.19063770038722674	0.0	0.36241919219951735	0.0	0.18743735911542556	0.20045035961349125	0.1440013014894457	0.35984077792326835	0.2002526640767457
AT1G06040	6.8293989108843896	7.199092224786492	6.946180230592004	7.393199669229107	7.457134245031708	6.908995225625677	6.562032459833837	4.198639605186561	8.826172191298303	7.172950402101012	7.26702284908852	8.827842321484205	4.256258833354311	7.402318099083611
AT1G06045	4.6492096174606905	5.729025306283417	5.527214439426131	5.8195720341745005	5.826752212722814	5.0379023900367725	4.400932597001105	2.1293752010182216	6.547531760581557	5.472184961753558	5.758152660384116	6.36960895824657	2.4946453787683107	5.771033358592263
AT1G06050	3.394986124569191	5.008167221990727	4.326780866390184	4.409990820984825	4.501915803096663	4.600706349318121	3.463714909829805	4.0487199579844155	4.5639700764048525	5.125231564820111	5.195003722228411	4.886372162122114	3.9701302781715957	5.080028150746057
AT1G06060	4.320501333557667	4.184933676670398	4.4424583325349065	4.438840635117474	4.643685889463528	4.460833756151452	4.2255478819483745	4.663128263974484	4.569317408513745	4.328024878920484	4.181988341185817	4.688808966598313	4.773274684135458	4.180547678763192
AT1G06070	3.6008959522505934	4.029492158879123	4.276859659180797	4.173852135920373	4.214471629369755	4.30189039461088	3.5445006110869994	4.544038491227793	3.765336988902953	3.902096746526178	3.8988996992789997	3.5217738864318733	4.603199349623349	3.606476444125529
AT1G06090	0.11901433638213973	0.15056421184223157	0.0	0.14901757014938694	0.2877348926672872	0.0	0.43056693160584475	0.7470371181941685	0.0	0.0	0.0	0.22183686505284245	0.8805775557602507	0.0
AT1G06110	5.237303086953729	4.690124878044241	5.519684839049213	5.537806660743192	5.532412357732016	5.676720807370949	5.28412292113377	5.576042281101869	5.478135655364289	4.550572271580756	5.058319006638278	5.425271457962234	5.605320500546707	4.933092160649313
AT1G06130	4.526406149144299	5.583002174407969	5.7930840711980425	5.819214491037475	5.8256744091037005	5.8361621946873266	4.662338845883113	5.498092504343447	4.809350487935896	5.620609068493385	5.777673804121709	4.917144485349224	5.577804645651122	5.8224510225731425
AT1G06135	0.0	4.54512962890888	1.8037187955423264	2.5636905630526767	1.8036434123172702	2.126383585254	0.0	0.0	0.0	3.830237760000388	3.5429322752590613	0.0	0.0	3.54153844840296
AT1G06137	0.0	6.408780055815949	3.473679911524857	3.9183438266113133	4.348692888252323	4.032762863433001	0.0	0.8975871947482603	0.8836142028188766	6.37798774537341	5.524851507545427	0.7087228047708811	0.0	5.310865794601037
AT1G06140	0.6481257830233859	1.3531036409293715	2.0424895197285795	2.1979303336217466	1.6706276455311162	1.73049375322109	1.1240189163779513	0.9300942225742469	1.2362885056663298	0.8702405709473522	1.7850237090112533	1.0677919856850993	0.9245731765775952	1.2892320883736081
AT1G06143	1.7444470571074462	1.3805863687502236	2.2694965246072543	1.79857051597709	2.207939427181825	1.867847495398937	1.7419604827486532	1.9189352642538924	1.7312144998015717	1.5369396632727523	1.499853642449055	1.74310924349481	1.5814329721719818	1.6045729999364866
AT1G06148	0.0	0.6449578094651914	0.0	0.12820517844178658	0.12994809779812141	0.0	0.0	0.25473154335783593	0.1303348310651849	0.7283331325738072	1.0057216001942864	0.09893067771425357	0.4679292743097012	0.4882611585990683
AT1G06150	3.6288768856765117	3.405313138170193	3.748488024495655	3.720092068251472	3.6201760511154166	3.8841756595389763	3.7864126787873897	4.802443887686028	3.925776082981679	3.2919097128334376	3.4671684783165366	3.7876520369047815	4.843779027138354	3.3641847055427987
AT1G06160	2.4426830992632964	5.6148107548619315	6.274196188291415	6.372772652945507	6.380623198602495	6.42419549107866	2.049562458411229	6.1196811368591115	8.05972593867988	5.764674889253233	5.48015482711895	8.850418046365567	6.110724335116005	5.573849890641939
AT1G06180	0.8269521980432928	4.787685521893657	4.6217003809604	4.812227256181473	4.897445860430872	4.607454219357382	0.5031611666731026	5.706388412393263	2.440469498786229	4.880249872970224	4.675137826679812	3.8543564485267936	5.485230664589707	4.619348628801956
AT1G06190	6.230492026629137	3.8876163190790685	4.91168873065628	4.721573217047148	4.764325541921569	4.919896486196418	6.131884314645865	4.924355667831952	5.715366667801472	4.127087246155168	4.303018742787203	5.6141007785127055	5.088801748661073	4.159541190928722
AT1G06200	4.35872590488116	4.730928040286138	5.327771720269921	5.211823054226045	5.265290869292368	5.25898074871959	4.374588348390063	4.59236885135388	4.398170935763717	4.680160161118486	4.933138342961511	4.532626105171972	4.537567586604296	4.9241820454346
AT1G06210	4.98268458139157	5.493883288328058	5.482803981851794	5.5361488538592365	5.462754016284194	5.428472408789629	4.759170389529253	5.106922373629963	4.727807066388563	5.312739419999431	5.457485816645009	4.816962874361792	5.066365647918992	5.494285799300352
AT1G06220	4.355911281090164	4.193372215070985	5.0648557239192	5.02074084626838	5.047994493566838	5.032647127783883	4.33368356731787	4.890661872707473	4.9169376114870955	4.17106886096057	4.397174423156717	5.022452111685948	5.1147609811614085	4.4572804116068365
AT1G06230	5.146434230548378	5.446324228536225	5.755891864978354	5.651506368899336	5.66373036338565	5.756472487797803	5.042760959153986	6.033967828799862	5.374354914873191	5.47768733699623	5.635032781049743	5.503106634382596	5.917293586022222	5.539544872158233
AT1G06240	4.852437050686949	1.9809680941055223	3.1625847395579934	2.5914607328594474	2.746394363862276	2.928715134764883	4.7110475778931935	3.5101996578566284	4.367327894145616	2.086769321143233	2.3628301906800413	3.874670639081194	3.4995817295982996	2.0935443695978653
AT1G06250	2.829947536513621	1.6178218835987646	2.428316280843497	1.854108114714205	1.7252998085121394	2.1340870980300055	2.843552791118981	1.0856596740124798	1.9170118832122114	1.7206301287118135	1.8439297068034615	2.074956905080133	1.8154229612513375	1.8915460673913562
AT1G06260	3.8221895231268643	1.7848439800540272	2.5246939727430036	2.5456561812360294	2.2732187694074937	2.8200469531063033	3.792302984214671	2.801169001696476	2.528311965694778	1.421773674957615	2.0412564578969623	2.6044385725548413	3.161570016171919	2.2029609651820166
AT1G06270	2.307330104336626	1.9497498049755964	2.5607896634855054	2.840770617533449	2.3377477126953865	2.8409410880735946	2.708684137128786	2.43664881742757	2.1888064032573533	1.7461119878752431	2.148308500118725	2.1070997806641225	2.3319768330423267	2.204750585264844
AT1G06290	4.740468803050612	6.182092640711444	5.786980302593897	5.910869754391941	6.029933118962853	5.860843466793112	4.6352383145249965	6.124795415915143	4.857776594158397	6.1762401424276145	6.119897000047459	5.094154467540463	6.055444002916242	6.082289936203948
AT1G06380	3.196900274998506	3.48849620670528	4.472457670006614	4.361235584266462	3.9410992640828058	4.534648368333354	3.428715797322665	3.6235063644063756	3.987494603641933	3.8913844115797156	3.7211102765397097	3.9939913769286606	3.7802533825884588	3.7461216458794966
AT1G06390	4.43435026788383	3.806725322506373	5.0186536716628165	4.815392985612984	4.830077229344322	5.052513701909475	4.371935359171299	5.601977179120461	4.989797812224694	3.7947463478748165	4.130004467196516	4.84009310782181	5.6142357119791715	4.392248177300378
AT1G06400	5.833670102384526	6.030965587467423	6.146504840419455	6.284028158925903	6.304134059516633	6.140829784205548	5.7125776733705775	5.854044445596174	5.855938720178781	6.221862675252739	6.259554792979627	6.179713337248728	5.652153845718017	6.273349627325174
AT1G06410	5.844460707015556	6.140783788281875	6.82792010668761	6.637194755018979	6.620521485065986	6.737074933322096	5.7506526242583265	6.659183792801198	6.56009416291391	6.168310389890764	6.49158495034944	6.451527737064461	6.734737326197663	6.432215446643717
AT1G06420	0.267843279434759	0.0	0.0	0.0	0.33550337198008645	0.33954206332439374	0.0	2.208168255690925	0.0	0.0	0.0	0.0	2.199052408532617	0.3557940175362556
AT1G06430	7.25710901563704	5.972558824042291	5.954639877100054	6.138623578972652	6.086884784641927	5.925408219401738	7.282328033010837	6.523794932680457	7.718626532631627	6.0641886828826	5.870506840197751	7.637787278738856	6.411318551135927	5.88089189737526
AT1G06440	1.5700290919096997	1.9317829146740795	2.4090558528454262	2.0787926119293574	2.191462600804972	2.649193472540768	1.5229148896209188	1.681733031823291	1.3168185796137497	1.393752784763448	2.0632869588264753	1.3602147839375758	1.865350254283448	1.8873745773343082
AT1G06450	1.1728431621890436	2.9820106570685443	3.51931765465576	3.5984255530768516	3.726452791952907	3.5769101842350053	1.822434878334436	3.2089865391915913	2.378292440973608	3.0376892962829634	3.3642485772384916	2.4873402698514555	3.321753147424575	3.5650907972911723
AT1G06460	6.944076363804311	4.936108051251125	6.905071528106258	7.190621870183919	7.159159812033602	6.900053575227236	7.074469948962153	5.809008316445735	6.331430474494467	4.886740093993956	5.759920887701042	6.06471811648305	5.912817033304262	5.843069338820302
AT1G06470	3.6534963576971897	3.642023360638878	4.1223570320777725	4.221157750158439	4.336457436418539	4.258781739749351	3.57188523938686	3.1068148980768915	3.1523928241360117	3.6961428529915024	3.7987893697443824	3.2177267949637374	3.4522714666752816	3.5910419159750964
AT1G06475	1.76935448130375	1.7929912587942582	2.032771679860562	2.697553943966796	2.96378609236941	1.526102667177216	1.5599615820108252	0.7079137746082536	0.6962251148360417	2.8388926135088672	2.1064190136204317	2.2403625537084886	1.8128655370754414	1.2148008974889135
AT1G06490	0.22363884689567523	0.2406126332274584	0.46545164066523664	0.6062288662509094	0.46542250943203595	0.3430417481493319	0.34623421295469337	1.1401122160276518	0.2009333387726253	0.220038058660677	0.6637161946181022	0.20111474127034634	1.1447805383661642	0.5281476533026146
AT1G06500	5.725224765708999	3.9428027018881493	5.383077407191368	5.124464449857832	4.95988145171629	5.2140958358045815	5.578681621959287	4.612922071000871	5.022052448102711	3.980050981495523	4.450891560512451	4.999588182719161	4.52278485651034	4.356739015173918
AT1G06510	5.09590917330264	4.037123715744702	4.287825717891209	4.469176139198695	4.656621109628566	4.410115708563409	5.156607615385684	4.794787884452325	4.926974564199779	3.7997534712227954	4.207636326963711	5.104539935365561	4.65785374530546	4.345451814265015
AT1G06515	3.1712003821448245	3.353259185858822	3.9912352343018336	3.8590662718505184	3.7553123623198594	3.9936500176007144	3.2191147587951825	4.171587459737823	3.361530597321543	3.5742959906137104	3.6693764788439647	3.580645973128912	4.405386546376816	3.4914507785000928
AT1G06520	0.586015474833562	2.59371561128526	0.5453624592935006	0.930418714514356	0.2433538531510187	0.5514514549032359	0.710960771054538	1.8620421487988672	1.724176700152611	2.5475949973386482	2.633901036632074	1.7451368406349137	1.8904056575065578	2.586221214114427
AT1G06530	6.0504653132286865	5.957770500765454	6.426914881841817	6.335790729387007	6.301163168258683	6.478670283816996	5.926191546638086	6.564284012795036	6.272389168171446	6.0752168734507785	6.218692786748835	6.537051161952178	6.565315605178772	6.18334901112458
AT1G06540	1.5641108396344212	1.0516321035801994	0.7804165177170228	0.4369697865673601	0.44231939826551264	0.447456974854458	0.747045935494197	1.0722124499155745	0.0	0.4405535584430504	1.1050418907337383	0.0	0.24159452984109658	0.0
AT1G06550	4.919017949268071	4.314811662933185	4.8500005961855805	4.560736458961248	4.837064936627613	4.7312339479346335	4.306822655117102	4.393344283432816	2.900872602596844	4.1048370568109025	4.275534968486941	3.271239170639691	4.282372476194209	4.377125961809553
AT1G06560	2.0467216175035796	1.87606345293984	2.630341000731244	2.4913989693879453	2.4759559667622293	3.0154309566299626	1.9740610848776674	2.3061842578627525	2.26952214843313	1.6246091580360538	2.2237944514432724	2.4026492808019784	2.4224279122942214	2.194679386426861
AT1G06570	5.637629326910211	7.122461931400392	5.764888998004877	6.545793685026578	6.539655944816598	5.831425186200777	5.477507970385628	7.116243528868494	7.237069126045012	7.125159793974561	6.835101855979011	7.3911704436299175	7.063404440075709	6.8504426783876795
AT1G06580	1.5795464627332503	1.6236342672300963	2.6371596057826165	2.355579154512329	2.525220540925346	2.4510478975922076	1.9725582833472857	1.8299532023712117	2.1671274444045894	1.9151233975345077	2.239386458962239	1.890781631434846	2.357912626517546	2.078026768899878
AT1G06590	1.26860336412651	1.2701203498215081	1.7362989917470735	1.7952780513344049	1.8098052987652156	1.8853413601628626	1.2131220796163833	1.8704475041502824	1.4587469991081612	1.5403808650091655	1.330382007620715	1.6016130731217884	1.9390009516863345	1.3690072118665226
AT1G06620	3.7362350342662927	6.068953954989239	4.198154857004958	4.178806538232761	3.7813786020446085	4.234821891362447	2.3692052885642565	6.945696322882869	3.159379472643125	6.1117820931175135	5.632442798727412	3.406220527997162	6.501708067081757	5.471964686995279
AT1G06630	3.7596923316319155	3.655986458469626	4.119337248577748	4.104665543704075	4.160271398061548	4.375854950355816	3.5836772009425206	3.3447987292363632	2.997356257929588	3.4569694739144814	3.854393656672802	3.19200719087429	3.374235421488616	3.7546280043553053
AT1G06640	6.41961588003658	5.768120355487362	6.782438855168997	6.626303827868003	6.452314122636308	6.724956258445435	6.4110114462444105	7.0731337898925535	5.4280623393391645	5.905978754514961	6.306678350372971	5.466360615820145	6.964749142454315	6.366516265324483
AT1G06645	6.16250847885884	3.678991423096561	4.324503372902164	4.185282634649482	4.24560828838158	4.147981970408762	6.184362588778921	4.5334589310416105	5.414769045200007	3.304054257877671	3.969141768588082	5.545614477991042	4.6207836566160445	3.9142913743309786
AT1G06650	7.126589286830249	6.814017189690208	6.6643023142405635	6.737940115083152	6.809912483910867	6.647999072915647	7.194681274660195	7.137229135352017	6.780630345415107	6.736857660199363	6.957591702334179	6.968346684763398	6.9779898909615925	6.888469890867083
AT1G06660	0.0711397102794088	0.4041390169587761	0.25655685710355713	0.0	0.1759907465725966	0.09186419702765607	0.2683317684468114	0.7636445452351343	0.0	0.33145055035560383	0.09676298664946893	0.0	0.8140054433940818	0.0
AT1G06670	3.443396671085952	3.6969813010962875	4.591881918433514	4.279454453824096	4.341579768111212	4.516338667114322	3.412280474390163	3.8330336369347062	4.21340757578187	3.8077401861856455	3.8164992761160175	4.186817203256381	3.8315274813500544	3.7633810221622483
AT1G06690	6.477283712280174	2.8177604829674587	3.8662532737541064	3.5756855696821352	3.3261965954441672	3.6301554354953898	6.47015087417594	3.9209969295624334	5.3800934739481665	2.3227847359172493	2.9208102429863336	5.19374536683203	3.913819987493211	2.8882371811625402
AT1G06700	5.9655807245315735	5.904463640903272	6.3736567396997375	6.268544059534029	6.37186863030047	6.346508663996182	5.965754551971351	5.97774334082606	6.033713850163829	5.970503388427153	5.990284528934059	5.8748231395258115	5.988786475546663	5.8483856471510265
AT1G06710	1.6680804954967539	1.5236691451530766	3.0267114999020133	2.679383809644079	2.800421346559315	3.014735346665118	1.7533079888843526	1.6415434518992	2.171442324252592	1.7912405254337165	2.2083114259203867	2.425368923469688	2.0781684099236912	2.0952459941125117
AT1G06720	2.005805005003758	2.5609766748893046	3.9459876188561096	3.804383495396467	3.809911010042764	3.993112237210217	2.2302721552556815	3.230551595648928	3.3955495919850334	2.621654610547708	3.0914798928065106	3.662194833097238	3.366745317621145	2.982050232991285
AT1G06730	2.9638164904702218	2.0826794935716593	2.8916582879063375	3.1062038546470534	2.973357766029405	3.029553590180063	3.103153092349921	3.068769552711951	3.0293510245942565	1.9797236912217575	2.5125097004279606	2.900158354648361	3.292398992927658	2.3241007552995137
AT1G06740	2.083863927733348	2.1200238324864804	2.739167976379414	2.53818489625533	2.535303524798423	2.9344140478739824	1.773387069050766	2.1505339840850883	2.0170483994500494	1.760171017409797	1.5687351172030781	1.717154181496093	2.244049221732943	1.832776288120832
AT1G06750	0.2204403710743513	0.35792400973370414	0.0	0.18810717189947718	0.19061219015353054	0.0	0.12302824902671321	0.051267125390087334	0.09874800416668984	0.0	0.0	0.1458318853163531	0.19350087812142006	0.20274957375837718
AT1G06760	7.1421196708823125	7.222928112861385	8.220144299153365	8.15459426100728	8.166439993716356	8.27782732485221	7.00959540089852	7.915176921758329	7.430685300548726	7.284477749982487	7.813555898651139	8.056177897872937	7.997462338173227	7.843830895898599
AT1G06770	2.6556680482685042	3.2734116816906513	3.338994432744113	3.2277559870317902	3.3880564972738147	3.490154694004465	2.4266070587681883	3.148619023450923	2.6173525041823544	3.129214219146513	3.1860063577270967	2.8754778577146265	3.167198896226956	3.331476104175145
AT1G06780	2.9442644381361505	3.994293719925929	4.2904115358685635	4.1304055131765285	3.942924472091236	4.233598938438523	3.206168853635026	3.712179305543046	3.2744974538317853	3.9053245980507594	4.023196701296292	3.3342866557845423	3.3947261706836915	3.984702520315564
AT1G06790	3.005238427198913	2.097391445451233	2.8603848148239246	2.459325155061714	2.9422609210065094	2.4356530169410457	2.6970229513367103	2.623935457079938	2.3349880162444805	1.9055742493765506	2.34646806877431	2.9171648803660415	2.6268374767568683	2.582183130884559
AT1G06800	3.6411778193698856	5.303108493844097	5.535428143321098	5.409161567700849	5.447315900285796	5.46017162718356	3.699611114917318	5.100869771030087	3.518756414050684	5.37264540291774	5.464161550618761	3.6204225901176796	5.035385098872815	5.436864078849757
AT1G06820	5.179831073679021	3.4595840771450135	4.14763353243661	4.182620764382041	4.086261823066384	4.22462815010663	5.205729453151792	4.133447261575902	4.695235138160737	3.373859635957864	3.72080682849009	4.759319330730384	4.239282415930282	3.8279639152689624
AT1G06830	6.710294910801329	0.0	1.11273698807572	0.6535992348671635	1.1126801963655573	0.0	6.663473671869596	3.2228161591370865	5.659889003021168	0.0	0.0	4.276768686277737	3.067483159432672	0.0
AT1G06840	3.0543635388219013	5.3616439638124636	5.085566893616901	5.029288590315568	5.063155143457399	5.003961836394514	3.0718134013238494	4.2104483041550145	3.3612693596733716	5.436188464833291	5.115724179521528	3.538257990370243	4.200734676966346	5.2149620778033245
AT1G06850	2.1655948289813005	2.5522474920850238	3.795156477665577	3.151819286975993	2.9846186037843974	3.584224533326572	2.37496132263881	3.8553579339679183	2.456396836897488	2.516951438161582	2.8549950216727242	2.193394952896898	3.9511824204882493	2.5667665638632178
AT1G06870	3.667181056387384	3.971197237389762	3.884562322508583	4.107168689615683	3.921604252367267	4.152557612269043	3.7087944683815985	4.529478122905886	3.708515490147202	3.995551216149425	4.241533302327089	3.759567882029843	4.686745194325308	3.9351834270748673
AT1G06890	5.309086326942825	5.317707110528726	5.615802456841233	5.702476820857515	5.59463961062296	5.800430860354387	5.250918336105732	5.937996454609205	4.9545466902319735	5.348666877019905	5.315746727822605	5.020745190638333	5.936783323718165	5.368282537757037
AT1G06900	3.7435675935987103	2.984206425098706	3.966738910945083	3.695001948066472	3.94891747436213	4.0395431396310375	3.820959203679118	3.7407342825034746	3.8451288519712463	2.9354433250316667	3.4235873946057693	3.6927512383553633	3.964641695133933	3.205461083082222
AT1G06910	3.0715776547817453	1.8025675143974675	2.583363595314978	2.4710076361667275	2.694453097437014	2.6450280544481726	3.0251410696978516	2.3314042920805695	2.5636978306210674	1.7197444313090833	2.133728617516691	2.160532020784061	2.3637018341001097	2.541254833769004
AT1G06950	5.157195567328154	4.260787905940183	5.396936961263578	5.285629655930632	5.2773951148331415	5.350718547617222	5.13211423219841	5.438199179719051	5.387526108063273	4.409807238762939	4.67596353262265	5.604298057528285	5.584499991406711	4.623604041558018
AT1G06960	3.854818529053161	2.7533799536810615	3.743496076506447	3.6648553680344547	3.595551339135511	3.491417370285558	4.072642324661267	3.395302204594798	3.5467981393517416	2.774657241390208	3.245874577785369	3.6393631349415103	3.603774303732896	3.035640005831591
AT1G06980	3.2108044165087155	0.0	0.424307281049369	0.41911869161606835	0.4242803632516629	0.7596199119916569	2.9000074188637965	0.2328174522043267	2.3549051151926403	0.42257648575950435	0.449564586794996	2.20308778123981	1.0302085380965746	0.0
AT1G07000	4.1996882148073515	7.500570502093295	6.76737012186458	6.591328339195438	6.43682217447151	6.7409506614967505	4.12224661569616	6.7724174138890705	5.6842713379100465	7.464790285833049	7.313161014035064	5.829931389269014	6.669069424655539	7.316955649959074
AT1G07010	7.266344523215416	4.130941409509458	4.502611824140215	4.164890770573182	4.321267798669424	4.580262060360088	7.252770302887789	4.850784241362345	7.053014342062159	3.9720204319879393	4.268867163356039	6.919647628422699	4.748320936842986	4.083478248364467
AT1G07020	4.2482130714975215	5.081391869928767	5.292933086924052	5.215176131024937	5.199150675743333	5.300314003415836	3.8280942609759516	5.251079785977835	3.9274759471264122	5.143416600078998	5.14008716279241	3.6816722929667978	5.061868581152933	5.279733349795934
AT1G07030	3.1523429706428927	4.8390363863900365	4.757888093366136	4.498522903548718	4.352310013683592	4.746660089488775	3.4794635517288337	5.228795931302541	4.01306945570977	4.4644580630203885	4.65082349623639	4.100472120588948	5.029831417156348	4.784204359439567
AT1G07040	5.174374908890652	6.392590232692417	5.738291987859481	6.348806811127542	6.398864002125162	5.7095577023103266	5.059308910899849	6.7584481700460675	5.072334025898236	6.3988140071164095	6.092469466237312	5.642205854832106	6.5974948298977525	6.131746829756647
AT1G07050	6.429470828350349	1.0544052992344968	4.25937947386587	3.668732914930856	3.6631072636363	4.158851265473652	6.299315450145931	3.8800738480161203	1.3318286153658423	1.1956179668696867	3.568044786550326	0.21749876182338657	4.214570167193899	3.1453427736151682
AT1G07060	0.5535622995058405	0.13713139337510455	0.1375661924077061	0.0	0.0	0.2663777152736068	0.395327576877483	0.3290785941869565	0.13796489662481998	0.13694864738721818	0.0	0.0	0.20475522936017013	0.2794579426197201
AT1G07070	3.327783913825612	2.8304442801516556	3.136008950886282	3.2226241665171944	3.4522114580313077	3.3079405157270463	3.2578878973290397	2.2174515551787515	3.5616166710711363	2.1585487619308528	3.0161620833162166	3.521675688225482	2.1817859362699554	2.3427014738897953
AT1G07080	6.465501501558294	6.444249689521862	7.536772641612747	7.451506864918557	7.442211656075299	7.477508766604604	6.468966827949064	6.398102426459843	6.346673338419203	6.480293665437854	7.021910792525731	6.448653655021186	6.504351209922619	6.978225336204174
AT1G07090	5.41315838557314	5.680574861395557	7.2203543443929625	6.917120270719078	7.050820074915466	7.160264210990311	5.099465527011537	5.552810801954921	5.45662278452075	5.900511135685026	6.593974055114741	6.393990928468032	5.508537743449175	6.379600918427262
AT1G07110	6.63912593153511	3.67312195504643	4.727044925347545	4.574686779316097	4.630811767889022	4.714800697402769	6.715930064810064	5.085620125956946	6.259753426566536	3.7329017904338526	4.018077210858676	5.7178645502232355	5.316220942077068	3.899730438537896
AT1G07120	1.282562590801457	1.0130640128073363	1.3404861103594174	1.2074803044245122	1.605496930956701	1.096824612751354	1.193808796229107	1.3615916520792766	1.1567969584391016	1.0120469323831822	1.138568539629347	1.0000226618420587	1.2323283956129167	1.513538609340618
AT1G07130	4.182641540928107	6.292171481251664	5.538888619221206	5.727088802941466	5.538785247386425	5.327348152179429	4.1194878227041745	5.696335434199496	5.0544313930607405	6.283540825394746	5.822567772459138	5.205019413009673	5.594703413209389	5.9345829298219615
AT1G07140	6.044842942961583	7.214502731176421	7.236935360593753	7.3230024843933705	7.351378522395296	7.216623455626153	5.911812173692456	7.530384087922593	6.294985831939253	7.240180325390674	7.3454997733956375	6.443923813557962	7.631737225732558	7.331484138914427
AT1G07150	1.1443131880349304	3.095645361375979	2.3442619830440203	2.213390829285171	1.9318946551021199	2.1518585195117956	1.8358772387330515	1.5555561590844666	1.4610193411088224	3.1261599817872603	2.701048346381018	1.423099506762801	1.5478842319325463	2.7226072089433404
AT1G07160	0.1232059474972744	6.802506594294787	2.289964501939453	2.1323718655685036	2.184885449595963	1.6263546192364373	0.0	4.642108438890253	1.3822879944754847	6.7631799224105045	5.602778188545341	1.0242851497851346	3.845084669603283	5.682499087007957
AT1G07170	5.809460164313287	5.775041669853093	6.3138087054488246	6.463588371262954	6.46674255003029	6.342291168817478	5.6769847683672054	5.075620120172222	6.012503119442184	5.550482887111127	5.915447103794859	6.283445996008183	5.41856204199589	6.1707499404268065
AT1G07180	4.60043777080185	1.3485579139406982	1.8718767723842622	1.767254319697628	1.68552504791813	1.6988947354762036	4.556883461866821	2.864400631777678	7.1777645491072954	1.5780572617781676	1.4943107921344394	6.702625320331089	2.8766558540355356	1.6098324155801305
AT1G07200	4.870741744000315	4.095011497025399	4.016750480212261	4.268367127261046	4.202873180665248	4.126575934491255	4.98880637527774	4.922122312796084	4.69042890611867	4.141438442885176	3.993993373422009	4.378007799764332	5.051297458214244	4.148351385905895
AT1G07210	4.139014755571858	4.201119052819202	5.018467710590782	4.866207934625368	5.058090177834515	5.126411743244219	4.197829883485895	4.701924014983417	4.542367234421432	4.094450251375213	4.495928703495256	4.785228910691084	4.592039067679676	4.629368008280496
AT1G07220	4.0226818582400705	3.4118743689797206	3.912602996345983	3.8192783075583736	3.948264187576133	3.8331493081085135	3.8321237062361755	4.366560983606987	3.834734998287606	3.5276498880408944	3.5937651514418065	4.0126060027545964	4.575926690327248	3.7905723171297523
AT1G07230	5.134086636008735	5.784827922698519	6.18641096280262	6.209685272725278	6.1802066873861765	6.1447868047992875	5.136610525727824	5.478816750961875	4.963718416924007	5.6854684706353185	5.820954047642272	5.139354741957181	5.61259806305848	5.8361305779825345
AT1G07240	5.478798327510815	6.326507695634427	6.421463414444158	6.5277136451124855	6.477216706061034	6.464703695034975	5.49487435129443	5.950542997652171	5.814397669854412	6.362972411932294	6.140012482998088	6.261367547506346	6.074058316055964	6.1750520268396265
AT1G07250	5.8364306811908575	5.000876900475952	5.084874925802992	5.248380114737603	5.193797259617915	5.24100079007969	5.722948694727991	5.532248021690967	5.5217727726707375	5.031188007433876	5.16324463282635	5.547719988375353	5.4393331230705515	5.135457354266899
AT1G07260	1.5355200964557816	1.7258241403900265	2.7236922943102373	2.0853884360757102	2.328010079664606	2.740049155582177	1.053198280247932	4.333512375619192	4.8575336476157505	1.7764217240719464	2.541362293921841	5.859873561807649	4.687346401961344	2.9576996355441545
AT1G07270	0.2302345482417028	0.07770028382588126	0.41479624446488544	0.1498737360692371	0.28931196618987465	0.22501953955433707	0.23257893730720208	0.750560001576432	0.5861009104117738	0.07759461272118513	0.0832018464457007	0.8094171214732514	0.8168700833057243	0.560157968326573
AT1G07280	7.7569064849869	4.588699733934756	5.449621394771318	5.78111164011597	5.69576490400362	5.397247505251801	7.6500316035803735	6.244929642205375	6.5714175219751	4.522508802399049	5.035213673244983	6.701330043277814	6.280479885647245	4.9731022433375
AT1G07290	1.4717458583371656	1.2494329574171505	1.7120815333605368	1.4664168456349584	1.5612033329723314	1.6134126983741586	1.0537208864356522	0.5022158795665556	0.8603243229385555	0.8553122233186472	1.148644935170111	1.6797997143381838	0.9010191762241636	0.9673515118284135
AT1G07300	3.7217353659566186	3.6206499361398987	3.088397363900638	3.549180793144551	3.7328506117684683	3.801881433843995	4.070359671116081	2.7496042604806337	3.5912259073321313	3.6000099120971294	3.3773763270119233	3.0169751378730516	2.8411886180372483	3.53305975711768
AT1G07310	5.467171247374901	6.117674227781593	6.166056384051669	6.032367330810735	6.080777215598225	6.024188388503017	5.5344284170215765	6.498241754096424	5.222535269329747	6.252228383874562	6.085572674494883	5.484479935734145	6.558913161935355	6.26983268426811
AT1G07320	8.589089017714977	3.8807477711772824	5.867207098839344	5.447504333510992	5.4843637329858295	5.961716954538812	8.4897332652418	7.1518502652845655	8.384609968143597	4.142578595440617	4.647007561099722	7.775504466304731	7.443928472114822	4.634766731688481
AT1G07330	0.28850521509905014	0.0	0.36078851497319747	0.09765272989932297	0.27867477014783887	0.2820944462707555	0.3432121567041898	0.10132974879700096	0.19218850656097794	0.09855113877515899	0.10561816453857492	0.401548568350391	0.051147174401350054	0.0
AT1G07350	4.737856410958399	6.088073584687904	5.018742023940408	5.6882449139645574	5.738355213503811	5.069798886789651	4.528031438774827	4.302303613915457	4.150014853894054	6.03382965732686	5.460665910202442	4.361646121597672	4.232215298223438	5.522216128541674
AT1G07360	4.528389527727942	4.605259756424501	5.013532194257464	4.986712710240929	4.904854102357066	4.986126208908147	4.255679084987225	5.4120733088115	4.775353474436388	4.780981347331539	4.725638688320656	5.053579574793934	5.423546728336502	4.71504042953959
AT1G07370	1.6202703769791575	1.218322186513289	1.3098036169288778	1.6723611513610197	1.8132161471742971	1.886789019841325	2.027114903305162	3.2105899023304327	2.4851887897773937	1.1228015793063923	1.7537738176271742	3.5056279726548696	3.526124190248755	1.178836489543933
AT1G07380	3.176398282686768	3.5154249543414764	4.184505677465257	4.455579148007116	4.491179728043781	4.249668352944417	3.062756220115342	2.99155109218494	3.4192505734586827	3.729614190563897	3.670318922186033	3.631357775603905	3.196917936752636	3.644428576807782
AT1G07390	1.9069472288644187	1.9287784213436256	3.0233942071932893	3.6832563650888814	3.666032452152584	3.230026030360693	1.9628927644607306	1.7776733143395393	2.8453640395824245	2.151260027727618	2.387333865475474	2.9867188583859794	2.0411250361472595	2.5166530830153517
AT1G07400	0.8952455951223764	8.114308499753728	2.704530819257394	5.040840567237358	5.107528712433844	1.851952018905744	0.5496042491195018	3.7070190761445256	0.4531385635997671	8.067709946728877	7.244802881798111	0.8727006957364296	2.7643309827599007	7.3686492692370535
AT1G07410	1.7892608206166942	2.4115859720724546	1.570673062198047	1.7360440463793778	1.4715826190690995	1.846385128074953	1.1646127765237786	1.8971889711590901	0.8404175972629977	2.741438121485843	1.981784230096354	0.918576756975588	1.6791603203134373	1.8179261427167899
AT1G07420	4.226445479036957	3.322105123859233	4.0672481296525005	4.263976162359254	4.195514401716032	4.233102897952991	4.188164238932267	4.5309771605105755	2.3784823260540073	3.6274188313054307	3.437322151385964	2.0541425362831864	4.488012165234298	3.569820916444568
AT1G07430	3.2586266759902207	3.2186923609133227	2.4017170517160116	4.224576195506078	4.085609478175968	1.7428528263507388	3.039849210296578	2.7038700669845968	0.3013400690062398	3.18067693826965	2.6323535999917924	0.5220177819680851	2.0001089124140354	2.6310749097144575
AT1G07440	8.28159430364655	3.5875825834052204	5.321500026782275	5.206440969162544	5.351764925091619	5.2230761355239865	8.37201540963928	3.7768863573920592	7.070272622683135	3.5514177051549685	4.285063937464891	6.824118253796555	3.8763439621580242	4.226407032704807
AT1G07470	3.2681274082638763	3.5663659090914757	3.716236810520497	3.6303182919472423	3.6103840846693345	3.6592181534475636	3.350437540610802	4.466318978416604	3.124439996969362	3.717213880137511	3.7910736398265144	3.3845552291847105	4.479390253223368	3.682236644997781
AT1G07473	0.44301265755736957	0.5457736367496742	0.0	0.0	1.253319480314704	1.52111112664162	0.3681789621712034	0.7730256973057548	1.51143456727893	0.5451387329607693	0.0	1.0300939831901326	0.7682072000281033	0.5780079405361419
AT1G07480	3.3431392013673715	3.6109039281164126	3.784867855603297	3.6288235257241888	3.51356008134849	3.557356483442807	3.3681527473902566	4.430778974285665	3.340411085388335	3.5506565447977034	3.5843686560328707	3.492344319905778	4.538384967092457	3.402368883991034
AT1G07500	1.6702170152131965	1.9229804363512304	1.2634364824209086	0.0	0.7657750648962893	1.2747022485292359	0.9127846008028334	1.0538658042804474	2.872270409488707	1.259470234770337	1.6989430355079969	3.155482175313882	0.43915699369345	1.997235574902084
AT1G07510	3.908917339389002	4.146660808430547	4.536014913625191	4.294760942258512	4.5821604816142205	4.718188548399403	3.575775865454811	4.679590827554102	4.124292676794059	4.167581661482136	4.53118698214536	4.258440258145517	4.687338890019312	4.267840648453489
AT1G07520	3.239871807339339	3.9814413014382026	4.255286621881715	3.9818501873793544	4.0525994647984565	4.267221675210196	3.151094984086083	4.152720781839734	3.8038295649784026	4.096169275255009	3.957538005395226	3.506115019266898	4.209383399809739	4.004958862760677
AT1G07530	5.256688625470652	5.681895678696616	5.99053985872869	5.907385959588643	5.967994396703818	5.930260770894152	5.228369580672983	5.772582017738369	5.4422445966929605	5.700909150988521	5.827301900070747	5.64386601612297	5.784428998722364	5.934417523223624
AT1G07570	3.1284485597107445	5.088520486127504	5.39530449118927	5.1922460179584	5.105019374367693	5.397782256223892	3.3145446675715573	3.014223759994913	4.15442320643766	5.086563110867735	4.933567712470128	3.848204754914671	3.1042592564529112	4.848474566261244
AT1G07590	2.1883782044173774	4.113457351599019	3.4454734131203257	3.867924559738075	3.8869042600260455	3.4629719887325336	1.9991451819617154	1.8409617091817687	2.179736940608542	3.7748570925561395	3.700893450783433	2.1027696551871102	1.8325777134911931	4.100802436734832
AT1G07610	5.472332617085833	4.552693920503172	1.2179184811753236	3.1447884850453915	3.833913751974449	2.511909037869697	6.538007608909841	3.297136915408277	4.0264987385751665	4.467142402268137	3.8551164883805717	2.457741441528749	3.5582531440920913	3.7812280639475118
AT1G07615	2.4645455387772714	2.3911542174079434	3.645096038888251	3.448746111359852	3.6345090573571794	3.565441984289294	2.2539055077547236	2.398017549634601	2.826000062047036	2.3389718059096345	2.4484330939775862	3.1342915832672986	2.6856516033857916	2.8665159669624836
AT1G07620	4.230907870832758	6.450762264555751	5.158017666581493	5.37997762182116	5.233380669604547	5.021411801720633	4.067644268821978	5.4452878356567975	6.350165796176715	6.575417931164923	5.954078985953187	6.636128884402551	5.1271562223288605	6.112725815731638
AT1G07630	4.50002326359006	6.741869590851266	6.165757730939726	5.994622942874407	6.016400211382935	6.11612713184076	4.519764392175094	5.6757627670524835	5.147867876742994	6.789025863861825	6.407819914378116	5.409831639158146	5.641759115439756	6.4479693743341615
AT1G07640	5.717014382038014	4.118453228572048	4.28982976883409	4.930175951066877	4.698623811087946	4.356559879286143	5.547659084242805	5.758561459822847	5.794668473623257	4.283373818857118	3.8212748187172756	5.240294608998894	5.811284646655983	3.9718447992692
AT1G07650	4.969581281577345	5.4972362873800735	6.657540050184364	6.547815562873686	6.520644278938818	6.696462204641623	4.966020934693994	5.161725681200128	4.244074469684026	5.449164235221125	5.961175655731923	4.000483340498395	5.223167468208888	5.955093307120863
AT1G07660	5.611830852691023	6.572050676467784	6.642831222631285	6.548062469794413	6.377737007083863	6.763170098643971	5.787696950589703	5.494576010271031	5.4464902696112	6.301600648707148	6.680920772086064	5.601650368602243	5.398314752135305	6.628086878309686
AT1G07670	4.2275951975577275	5.20397116430304	5.04792176653209	5.233446729916369	5.16414999556241	5.0626839285498	4.066562076254433	5.580766255166595	4.493589255722345	5.168412423569469	5.126027647597294	4.613665882384746	5.542137904543515	5.118596493468164
AT1G07700	7.3237918099436525	5.48338426226573	5.677455330127144	5.504377670890951	5.494081870618674	5.531226734521163	7.383028640397841	5.522014987016973	7.653673539910314	5.373207310543867	5.81998120485969	7.666328727622593	5.639650304441536	5.479399747070297
AT1G07705	3.3450112880576333	3.218008512308085	3.7744290903287876	3.9469441306385113	3.8687810438205275	3.8355967830139983	3.3448558545315437	3.826059198093872	3.557344468956017	3.292816173666725	3.3016872273625726	3.557197344272518	3.96398054830784	3.50896500659999
AT1G07710	0.5618630222180371	0.8577225171508379	0.9386505641987642	1.0735919797818654	1.2785362150978499	0.6004030250715888	0.3297087913932239	0.7910892356005848	0.8618375878593394	0.4911043837090605	0.6272312597692111	0.2987785163038796	0.9497307292379116	0.5212699611623606
AT1G07720	7.300163666109278	6.697299632953827	8.678731763316984	7.87084356722126	7.867241812357327	8.72397168288877	7.435192471005852	4.817887781120578	5.8598647029599435	6.712175805309553	7.467538428834976	5.9036148035274225	4.9242261803881595	7.513753584069806
AT1G07725	3.931989283599932	4.252303297161625	4.462248995494869	4.2586379723383985	4.418255372671601	4.3172292682317845	3.8158332663116803	4.182484942762776	3.995909957297407	3.9682197172104563	4.082601015941209	4.0121186306776	4.260784981854358	4.123496791960426
AT1G07730	2.0069433376739196	1.8773245210193712	2.8300255355302353	2.030638930254019	2.411969670847481	3.0444486642289834	1.8967938159696378	1.8152243687418361	2.244114551242803	1.9880062924038857	2.2705384534393867	2.12663251431274	1.710050105932262	2.1188140416760715
AT1G07740	2.2749351120423302	1.3990607683600358	2.896194281036977	2.422354381287239	2.536427704709444	2.9128780929397715	2.119214658868308	1.678304839553669	1.872522800265871	1.6498874492838458	2.174153449758287	2.3748318355986537	1.910976638827782	1.988984517954002
AT1G07745	2.970835984505913	2.319791257337508	2.632061266204459	3.0254878353300905	2.611999723944089	2.667970224092919	2.977286356093396	2.4118866134669004	2.7683629586135914	2.2682433493039316	2.587999179312531	2.5394027880484082	2.4142063432844316	2.629807271122414
AT1G07747	0.5575475488430577	0.0	0.0	0.0	0.0	0.0	0.0	0.38970098696717537	0.0	0.0	0.7202489734201213	0.0	0.0	1.1975916833248001
AT1G07750	5.482099681363078	4.415256947955676	5.4423078738769215	5.1769907982593555	5.152261768184799	5.494050469722398	4.964102249160061	4.974434920690762	4.490103248884097	4.287811577283206	4.928320770147817	5.090846287352979	5.128816228391478	5.117091124944763
AT1G07770	7.978069976512732	7.532830714384721	8.315248252766583	8.000704363950437	8.041606485051021	8.252315478182572	7.966180551859816	7.6409647058601795	8.598139837132399	7.4972607701132485	7.927422113766445	8.75534533810507	7.841372975064568	7.927594983365173
AT1G07780	3.0431076488788724	1.2674351751851973	2.322128957375354	2.3392340279220782	2.8074795767945755	2.69720297923728	3.072996118161169	2.5709147523970084	2.7366495633043817	1.6893721516974924	1.6503041332495563	2.83060177731224	3.2094435844869036	1.6492653330923717
AT1G07790	5.80776852989916	4.407283802229849	5.4819883284330295	5.357578824668998	5.430612768839813	5.177404636207104	5.764170197990225	5.737422630055643	5.739708909895165	4.912710356428317	5.120597467171559	5.695462299153003	5.850157360851864	5.029922549835327
AT1G07810	4.092413988664348	5.536559359658801	5.392217752417586	5.61392302159257	5.583543189618828	5.456483400234	4.019614203271864	5.5300802967205644	4.443811077080718	5.585048329722667	5.460226092126682	4.925362692916948	5.49339669938913	5.612011236433453
AT1G07820	6.278797033316229	5.474156248701617	7.060309295472342	7.063956805711578	6.985818823891024	7.079421385147582	6.294414017486438	7.2384386409622135	5.791295250920032	5.837574197838595	6.403822787691011	6.702012597046039	7.399371523357764	6.432546549834518
AT1G07830	3.743684637468	3.5993484991910285	4.8107824097768175	4.791045720786496	4.605601935621575	4.850452306604105	3.4283280915999295	3.753516911993934	4.011562959665428	3.6218019013943685	3.8109824597950843	4.3428574711373535	4.211828288718227	4.221586367133531
AT1G07840	3.8936145904748805	3.65895708000353	4.133293539926625	4.332338690449767	4.358442928639044	4.307928549388242	3.552143846549588	3.7223975186648386	4.022876967708533	3.811818973622922	3.7081803020028	4.32827020865965	3.839587047603456	3.772969327950453
AT1G07870	2.987174212921437	3.56564411356038	4.101347965455404	3.8936648307915793	4.012725458199638	4.188572532456166	3.0347322097689045	2.97513290172117	2.683606884158598	3.716005113001904	3.901446791396151	2.763801957443098	3.0311263458603683	3.9000241681105403
AT1G07880	2.221837149178669	1.8599504097282022	1.4440774115210944	1.7058403049403683	1.8633443072462177	1.1883633929308834	2.1368513918560885	1.403419331645434	0.9415541146687749	1.24502831239661	1.4422745201957654	1.2523125023461148	1.684786793815789	1.3746929782724728
AT1G07885	1.4042979685344983	1.635398487626821	1.0404494948274523	2.044720635101913	1.0403952132340575	0.0	0.7364048768916192	1.391718634957729	0.0	2.055086631573372	1.0909367620000852	0.0	0.0	2.133164954822967
AT1G07900	4.211223147855029	5.529060032203229	5.667432233580465	5.783145163418707	5.9677044069288465	5.753491591367946	4.786654751788157	2.5541819412910463	2.8573643369771458	5.543158368812348	5.612131530628181	2.69406129598827	2.9737457212700673	5.8043661586189135
AT1G07901	3.3045528804573356	2.4709103393779155	2.4748358080911705	3.3204288213898936	3.631891885076065	3.356227442126726	2.7540422635142323	1.7377019146756711	3.6360141822977887	2.4692576259285253	3.7211102765397097	4.113258446996883	1.961746214948869	3.053951791998615
AT1G07902	2.4960702477625762	1.9555978415937134	2.6404147854352327	2.492472967330399	2.3650426991849924	2.6978618854246315	2.4122174842309163	1.3627771340783421	2.0279266830303433	2.308236885316018	2.542465074512876	2.5920483397591547	0.9389668232649871	2.3901861171900842
AT1G07910	2.585614689049537	2.2862556073132128	3.3751967438857693	3.0988081442853965	3.120342541782205	3.377731551151114	2.5908116790986275	2.2858864182702288	2.4649412885042574	2.2336363569586446	2.66508865557724	2.9099575245433553	2.452064282195657	2.753992206991511
AT1G07920	6.765662466764933	7.456548634217033	7.863609014158294	7.781285348770589	7.843908604278385	7.83173280256173	6.812706910876608	8.109501779674414	7.232055193165541	7.458495178980631	7.688858817278497	7.562969741961301	8.29915672176066	7.6553665178573045
AT1G07940	6.367019115911302	7.073569074840073	7.5680637890033795	7.632438365233131	7.546671102093288	7.6422049487719015	6.3753876423360865	7.909361986420947	6.583629606123997	7.142060268931963	7.263162140926126	7.05077174261546	8.172866041870007	7.329216784119331
AT1G07950	4.216276811876609	3.7217953499903826	4.343360636955029	3.980046323121014	4.060009529567107	4.260146239157283	3.9789504651321512	3.5888048316129546	4.3352223227919975	3.5821102341107487	4.026225770522845	4.4860408377304966	3.7846926986431377	3.975003230783773
AT1G07960	4.4602046810393565	5.34209342412918	5.440342675584662	5.384684015582914	5.484846988409062	5.327439529420632	4.315007745018021	4.703991895074606	4.3754303513768695	5.19326492743829	5.220702013368928	4.63481173670753	4.6580304353272775	5.345177803849727
AT1G07970	2.595087542465248	2.290818487830574	3.352168375913563	3.266364417571224	3.4399461823085797	3.385950975662304	2.711039297875423	3.0402664618411213	2.981966422069661	2.0873224117815203	2.927601177062849	2.939819247764023	3.1743038527299956	2.9380486462364717
AT1G07980	3.8293284342407423	3.4617392427654106	4.441616379237435	4.263660830215601	4.136091858791146	4.10183549792386	3.6866192693838586	3.7462238754566592	3.295910089399836	3.4762080598493896	3.6805859245802885	3.9693608388301764	3.453860604609238	3.8365368241891376
AT1G07990	4.35518390169697	4.785597707973352	5.040634381102555	4.939138940797119	4.979341090968573	5.071798978467313	4.172073512465816	4.861343322466733	4.539452275410687	4.777010468832629	4.825893485630172	4.656669863916009	4.760967917661445	4.785876052321563
AT1G08000	3.6785170534675573	2.5929429764283887	3.1776721757387003	3.08207136834211	3.366011751640566	3.1948121439183796	3.693107383604163	3.6781742202634544	3.631926395383321	2.5140238225247002	2.7522235847512695	3.2200815916253536	3.91756558108616	2.676795662927532
AT1G08010	3.8429051058496766	3.186527572597839	3.9010162184344894	3.7803717696987498	3.9009176461015227	3.707772755998286	3.192765682247168	4.601515582621748	3.6104939589380494	3.207481385772759	3.712648324062377	3.423692554234857	4.792051232207027	3.298748659176692
AT1G08030	3.4812479933266562	3.614761169346934	3.8841732119943395	3.694111291470043	3.8010309300549836	3.824704497712128	3.4631174954516695	3.180420621663206	3.4734077761094313	3.3359095579108784	3.550409076898333	3.5223092648334675	3.2945704040044985	3.3470202472179302
AT1G08035	0.7814691132472211	0.0	0.0	0.0	0.0	0.0	0.6612435481542139	0.0	0.5486669084501823	0.0	0.0	0.43016295785580994	0.30379126890729036	0.5780079405361419
AT1G08040	4.403077249806426	3.240964674908905	4.228224568387544	4.023451396982221	4.0301436015916225	4.251893783286569	4.5126803610752395	3.7499794673092177	3.2915664647809173	3.494626690885613	3.7917718941563523	3.388804561186252	3.904014127980871	3.911127666364703
AT1G08050	2.1039885451678	5.3716818641188	3.691342334097505	4.16428734921394	4.11336995602843	3.8978285611924015	2.3226212898489083	5.890247986278895	2.325112999324366	5.454320557725093	5.630696685196818	2.3926202210459615	5.908766018300419	5.641358210329754
AT1G08060	2.7716452347727683	2.971505114745891	3.438062218811973	3.2490514907067087	3.3479080276455964	3.463723477181457	2.8165787474076356	3.0578745448581763	3.081135213993844	2.7067261266236944	2.904474110711143	2.845791736270592	3.090594359985869	2.957026113953899
AT1G08070	1.265347610616018	0.9537918857121452	1.6751386587373844	1.9763457507246245	1.8419762065152883	1.855962778909184	1.2523573057166713	1.0022268899728943	0.8365493540836084	0.6283487616747029	1.3264488148575433	1.084615827892547	0.9964078534727163	1.3255322770195817
AT1G08090	0.29717339727332387	1.8613268979426794	0.9112878928122052	1.0435361400290193	1.3593054354745808	0.9203370099589363	0.6930379678481704	0.0	1.4161073555827484	1.9352838674656694	1.1050418907337383	0.7964971573092408	0.0	1.4735367069631464
AT1G08110	6.593527465258147	5.171273926687919	6.0755195546591585	6.032814570372301	6.089115846044308	6.099645228173991	6.665559434513239	5.436605485593117	6.076386859446394	5.05930637723195	5.314357166829349	5.992951199602782	5.4266032104084205	5.556209194365976
AT1G08125	3.740560068286022	2.881632430374202	3.7847155568076225	3.6270916180124693	3.8840357214876384	4.03330829040379	3.6395652185202914	3.366866984201154	3.383986103768609	2.985526105947064	3.457875205893243	3.752823973646328	3.356356149656406	3.2097872966605756
AT1G08130	3.2193052552572006	2.1729457724498444	2.8022340168190634	2.8137859601400232	2.7031953246518308	2.972409889167212	3.1264178386937687	3.154765420308627	3.174217273123682	2.2049944820210845	2.4053395367719492	3.3822854919802383	3.372987459729845	2.3832423814688988
AT1G08160	2.092243071352641	2.046711365948574	2.8119324618909873	3.04056545729631	3.058471084187464	2.881374333571082	1.9279268369364964	4.644150858168876	2.304361389793793	1.9510847964664138	2.9485355277468934	1.4722194937676454	4.83475938761932	2.89391799897546
AT1G08165	0.6560052361138085	2.437969203239311	2.935499366468495	2.214904233916246	2.441788546271697	2.2461655586433356	0.9495706339754344	2.0099312146987445	0.8000469891493289	2.225637848086317	2.307615615736269	1.0791644093040627	0.8080335110366504	2.3063990220040314
AT1G08180	4.322317493121333	3.2918586187622476	4.180062699064178	4.241000789500191	4.09489105358465	4.461977141563666	4.497366618907877	4.233416763329939	5.122564410369649	3.041204477914032	3.6615664919662034	5.267448235319948	4.0721847184124815	3.8384716140867856
AT1G08190	5.194023005337266	4.767663773153318	5.614308421568347	5.560198128372996	5.475905287081562	5.608641437127067	5.236662082319846	5.086906364694156	5.205551274546136	4.6614645910564665	5.024503782335072	5.3494004943280125	5.121799113041319	4.945732221552673
AT1G08200	7.1938113695737504	5.226765474225911	6.034115740472994	5.554532394673004	5.6143306433444025	5.9445679335357395	6.991558589768111	6.912187120049199	6.495135708157867	5.187293911414027	5.438105751742645	6.295076441789567	6.904276245663032	5.332666423534812
AT1G08210	3.0011254489933132	2.88921784425313	3.4022402386520216	3.309363570924483	3.299630466397395	3.3099270370809224	3.017694818996063	3.9225437290777676	3.2605092607920745	2.99587417764785	3.155361956048283	3.4074677172754773	4.088717345531104	3.1201336719199046
AT1G08220	1.8537470215585161	2.4486763897103287	3.2387167077881345	3.235862224742606	3.2229975928499845	3.301891884182803	2.027057190160247	2.2635603468849594	2.4015184589524012	2.392459148061459	2.9726796813528416	2.6862164822340953	2.648312427297605	2.7091414289196734
AT1G08230	4.454888468910184	5.608448084049385	5.604505558688153	5.798077163896707	5.741413660402225	5.500495056645714	4.1463674968861515	4.255223193675083	4.414574598250423	5.590898434517938	5.4500420780143095	4.8824638251356545	4.193622300642629	5.481155544116763
AT1G08250	4.672676678500995	4.6953995123020515	4.508606729739238	4.549988011223539	4.8194954319864864	4.527021601817296	4.606378749159425	5.190799786547891	5.061402191176528	4.510971366584876	4.527955877120847	5.1091588535250505	5.182313277029543	4.177722692572128
AT1G08260	1.0637947607634437	0.554437542776357	1.215983339818263	1.1210111368554054	1.0807713302797928	1.128053615737306	1.0861833949190864	1.7522426161712734	1.0298898672874892	0.5103664549282729	0.9261952276981401	1.553266872533965	1.9364059978153016	1.0199007024744156
AT1G08270	1.9156448622752815	1.9402197703602706	2.0714051517016525	1.2651250579184503	1.8036434123172702	1.9580364752506154	2.266822250524473	0.24156649525855595	0.7773095601350629	2.1833583486567423	1.5374243856433782	1.6525399146814552	1.0599526492260367	1.8722565460396674
AT1G08280	2.738848039556971	3.096000073025987	3.933288813733856	3.954823037048629	3.9331900849609243	3.821715791164167	2.5064404291812687	2.5299233641145236	2.805536111131945	3.234177838277547	3.2815138044535077	3.0991862638703025	3.4388421512836294	3.209093271991175
AT1G08290	0.07632050508467234	1.5923196413187914	0.639513168150816	0.7548280316497685	0.8770718772297648	0.6464375361698251	0.3868967433453641	1.7161358106591613	0.18887518192306754	1.8066556429305685	1.272983257747935	0.07382533995698748	1.117039902742184	0.8633636061024619
AT1G08300	0.9555635047309295	1.6335856487325768	2.005052159229104	2.190892915800509	2.3354598696385462	2.0653785955916	1.0602994627697764	1.1315024754567773	1.773386033103609	1.4631279266393962	1.7630658713471905	1.3722338460452685	1.4128161232695144	1.761990544618397
AT1G08310	0.645027623485556	1.9032318517344726	1.2911109093790167	0.6514167352561474	1.3739343894542562	1.3025288889583453	0.5419985941547685	1.2680077646988852	1.0115625939319508	2.0596252663952983	1.9204642314110119	0.817874725859454	0.6673897517764269	1.91934246368671
AT1G08315	3.9750817952042254	5.134275481722233	4.473684079792986	4.618025493830567	4.737372374937073	4.603509513948923	3.639376618328272	5.4326852330380495	4.406659999724596	5.355089414553057	5.012079127964149	4.799767679645932	5.320259313468337	5.019100644021328
AT1G08320	0.10614037621415918	2.0330264076463527	0.33490837476526586	0.8775490438464563	0.7252572725650741	0.5493382605754135	0.16799828127694874	1.1183705907252321	0.04650702051481461	2.019985189387239	1.1967736367239745	0.06927550507075456	1.0784871597132044	1.3220635638846243
AT1G08340	0.2624488477800078	0.32794141478828304	0.4689525117004336	0.17150251430965907	0.5965548628212944	0.33286264889313943	0.2158279815380003	1.8308558677591917	0.0	0.0	0.0	0.0	1.5928891826760192	0.18493348627442824
AT1G08350	2.400019126397382	2.1681837903072183	3.2827949095286595	3.1942139527061424	3.262952722891062	3.309870253232078	2.3345303544294445	3.263970951981257	2.335623025349301	2.5700357615663227	2.429179948547517	2.543999569000305	3.080916922637943	2.907120210648282
AT1G08360	7.260167718060679	6.785822057683533	7.914405919981599	7.634047539238051	7.662815662048459	7.876921126797652	7.254590033472536	6.9780300311238905	7.585282148432722	6.7760415696534	7.294885090448848	7.902776647888027	7.106739279050236	7.212755636216215
AT1G08370	4.485173330131384	4.6390356406049555	5.012251734211363	5.030617571615982	5.14522986942874	5.0114123976631415	4.3984703785214645	5.4416585016847545	4.677530074426627	4.797776079267562	4.954806001302428	4.745873707027959	5.437627923143161	4.89170635861944
AT1G08390	2.02642662258082	1.568579745993868	1.911394867715355	1.6504682113488884	2.2472538809011793	1.6776586843687507	2.748122262869755	2.6212416078899126	2.2507941582163147	1.3621631733200992	1.7313274152404712	2.59704352388043	2.2041497458739663	1.635598585138463
AT1G08400	2.4855581095076924	2.6694680939522915	3.1914461742432705	3.3206119750472918	3.3010447625583734	3.1771372279786236	2.360204018346597	2.2211525940913175	2.50392113856909	2.607214981932917	3.0153531943865595	2.7186315245361206	2.1154415517667595	2.8967337555293002
AT1G08410	2.6528678176914053	3.4088988595859036	4.185010954501602	3.9186268400050572	4.108844176289368	3.990547118708982	2.775658456528256	3.60836980175033	4.076142650007471	3.3901123040586807	3.6841660566846004	4.419554315475877	3.631227992306365	3.6216946850990497
AT1G08420	4.130571728579843	4.249636582840416	4.494449733935784	4.362567534385843	4.36541706938256	4.455960324136722	4.115692185307381	4.562729601947428	4.336033683195991	4.253699379198311	4.29499514831022	4.38937200464772	4.74653791903303	4.297691070439527
AT1G08450	5.6947110658409255	7.64060482746874	8.555188213689332	8.084878397603973	8.109978533785842	8.517015247517135	5.868482526567881	7.831376659052361	5.688960296471176	7.605422559515387	8.067132077019684	5.894147410182451	7.80614752766189	8.049390469518066
AT1G08460	5.473291370226297	4.746939871370752	5.243632762677916	5.223705753982541	5.323304330865764	5.29282850132012	5.428930069067847	5.2322857317714675	5.551865178243392	4.645529535312607	4.849568395795449	5.747225089691941	5.32800300857313	4.918387389896696
AT1G08465	2.1529643580274174	2.8323036336482903	3.765241977738726	3.274008081995315	3.417037969335874	3.5560423051675025	1.921563298837946	3.1218596822132856	1.4995024601750049	2.7770522600614855	2.9410186118444965	1.919540912918455	2.933227920948703	3.144072685179391
AT1G08470	4.577867629721348	2.7160447748307996	3.5941655931988574	3.309893023987257	3.19048238169261	3.524153125542609	4.5920709745835495	3.765080417005976	3.7369973205661333	2.736399593616301	2.95182498017314	3.3040081176642206	3.8243259959744957	3.067201714444625
AT1G08480	6.0125606666405655	6.0660894110914505	6.61860457404717	6.521167729075001	6.407400118077295	6.654539834806185	5.891922931323186	5.832664443392011	5.654206060026994	6.060554513679317	6.407290183764218	6.137223935785605	5.823365121185113	6.286968058187914
AT1G08490	5.31019214021295	4.4448095877835945	4.737068448908203	4.788993984648223	4.780389047808851	4.628916008334265	5.103445490569699	5.2255325437381055	5.354522851325338	4.5086142148582535	4.528219091696503	5.387361657428608	5.227547574875208	4.4806325685352855
AT1G08500	1.267812940976481	0.5363248479282555	0.5378130807300483	0.7382123423572864	0.7464036151818598	0.5438326802910789	1.4373255030419292	1.8722148371374199	0.9307647839821139	0.5356990193128071	0.31213288153397983	0.0	2.541032128388586	0.31183637657805896
AT1G08510	6.489508273823926	7.104351717077651	7.081467910768931	7.390265134489886	7.362111567417319	7.039508552424285	6.4760678297792555	6.825410603462382	6.599851034315846	7.156082576980487	7.1163640653561195	6.713952427608608	6.8211655213060975	7.161920949850508
AT1G08520	6.653863201461826	4.390267368315764	5.239338068115084	5.303954507636339	5.300145941011051	5.2934365583614325	6.685262405570118	5.84613968454525	6.1087908439228	4.421471183761563	4.709866400502968	5.983038796091476	6.0904512058340625	4.679302028547046
AT1G08530	3.689462810198509	2.634848806126321	3.653581174326099	3.6110755672762918	3.80929560995064	3.6475916825899097	3.8125202077852505	3.820367941799378	3.2839989381844035	3.2275758940841395	3.3361099660092237	3.561638594384592	3.6865516320178378	3.483397433695422
AT1G08540	6.115034713070782	3.3329925152062283	4.1417234678221275	4.126814068055952	4.05073197986787	4.249608860114035	6.12168420805457	5.054732924442719	5.716055200947411	3.442125066074457	3.5363962738293693	5.366455393654228	5.1673215863430215	3.604924115238437
AT1G08550	7.070382159944778	3.4257417396864263	4.355189852615635	4.469628569388602	4.3358142098225	4.281208944640346	7.090470460069119	5.282936724350188	5.881203280278001	3.310550778213597	3.891894238584706	5.227876008841388	5.387105090425045	3.7830790908447294
AT1G08560	1.296459037055763	0.4568833510778905	0.805394783268798	1.4105872674223592	0.9519320228541013	0.961317025842477	1.042688064223873	3.1299494988188163	0.6437841902113443	0.8024877335755081	1.3778944031472968	0.3578143353112684	3.8937580210362075	0.9987366427984719
AT1G08570	7.614106438365456	6.395071930565761	6.413989176053978	6.659421111253104	6.725806485832362	6.442402212992434	7.680798416412975	7.015885009947295	7.507089544989057	6.409615266341549	6.614012770590938	7.134216197244139	7.174860529503871	6.678847902012619
AT1G08580	4.105306674394077	4.5474525052188755	5.266254376656143	5.150377615275413	4.925619717509132	5.07901460472079	4.044897266504987	4.287083030045429	5.1206032419399286	4.555640353246444	4.674961104477252	5.211830312622637	4.401611115508169	4.937080414296422
AT1G08590	1.964229732041015	1.7734278982874891	2.2910128400641145	2.7267438765814123	2.3559840168975796	2.723539659201584	2.020951788772706	2.619415745546036	1.7799185526754127	1.363303807995939	1.9397078928477265	2.1092492980416524	2.54735229379361	1.691738452502112
AT1G08600	2.766685207021696	3.1970813413515264	3.7148122032180027	3.7467901167511974	3.6094383031280985	3.7731205202650187	2.624414526627039	3.1030420329637955	2.8854113269405572	3.0997292881241774	3.259605945431241	3.0057445537216654	3.039422137444418	3.2262232958125883
AT1G08610	2.082348861153372	1.665651503219706	3.2338521159511955	2.876743068908125	2.972742335524688	3.4165522161597224	1.8014393654808445	2.1030450798067903	2.9766554330747717	1.7553817312228386	2.114309315399141	3.3537596959470397	2.5488678479484363	1.7348360550022435
AT1G08620	3.437284722108059	4.016882218004494	4.408647807223242	4.293082072378857	4.312415596955338	4.408679665428734	3.3385042776052294	4.191526922602028	3.886788391263161	3.9638690648777546	4.007703847719243	3.9416774618069317	4.148897847963712	3.9450538315016708
AT1G08630	2.6228270355429553	7.108569889469505	4.8476443753341405	6.009189746708187	5.988787070769629	4.756545079275686	0.6499068561097892	5.856479177304107	4.669913995417316	7.123198337243335	6.243768890523256	5.664316156863831	5.669763549114517	6.19239161805428
AT1G08640	5.813805951403079	5.084774457051071	5.5918232125523115	5.678468226251783	5.7138829424480075	5.561781275809881	5.908937133028213	4.74414771934018	5.677379563407328	5.052908371270747	5.206892488649915	5.9958243055224845	4.872338076540033	5.09633731019116
AT1G08650	3.6900454046284565	5.636334823324435	4.610713260896949	4.9210609745188	4.735399210118406	4.71675980486679	4.055073150204696	4.254679607903548	4.172445518876175	5.584419167862422	5.436472896602082	3.659379374113733	3.8878047178772306	5.464914259507971
AT1G08660	4.639087561778679	3.4468659644517188	4.773008315208781	4.668272042840445	4.747544137469504	4.827056680751323	4.376700329496919	4.159706047633242	3.7395521058453354	3.6535642391268777	3.932201755921045	3.9969366086970557	4.193032316161548	4.080884630571552
AT1G08680	3.600168890679208	3.4121659558572532	3.954254176767656	3.9639451682676548	4.052732271661615	4.057246273710846	3.3445106167859238	4.18933780863804	3.542177791816083	3.422972682355431	3.4166378032613074	3.5579698000089763	4.296360656614877	3.5157288441301313
AT1G08700	4.505679330400716	4.615091569095737	5.311508082377606	5.1977299422494765	5.161033864998827	4.979148476293552	4.640695808941252	5.475681590500326	4.813581725783803	4.6201289742470255	4.93910002065263	4.9688522834731	5.495600027354056	4.949555140437871
AT1G08710	3.606661650840268	3.9675945905719012	4.256282134521525	4.32843802311652	4.1210670937675555	4.110689667979027	3.59142986011595	3.140330079437756	3.358124013112901	3.727210838298881	4.0416060481191085	3.672460004044212	3.3910095178075186	3.4563798476035394
AT1G08720	3.763615416834589	4.141795907550406	4.42979606745652	4.61079086450545	4.417949062037564	4.609680289966822	3.7584537896728993	4.252742996435505	3.573325079202914	4.280823700496107	4.481677420614435	3.937177308680348	4.263219367037169	4.423616538999017
AT1G08730	0.2956632773613244	0.0587533606813028	0.17006679247407955	0.08634073896064239	0.08753168949910121	0.19902653719468785	0.22752565326476284	0.22758910025551407	0.3230605519781579	0.16931171379287377	0.09341302683420961	0.10903634747197252	0.13138599776704216	0.06287742664291322
AT1G08750	3.1968553503162	2.46643589314206	3.172850204319751	3.2748938221456734	3.225596675559524	3.1809717213962494	3.2821205981029116	2.8939414956505405	3.238225925843122	2.4353160519812658	2.8670308016794386	3.3511327358827336	3.1101524957062714	2.923804458145713
AT1G08760	3.669477785525332	3.945303770725444	4.222212357899625	4.156160375441957	4.175391126543506	4.043578954170159	3.6745635349356167	4.001608704864015	3.8914521389849996	3.9434180832389307	4.04596643655511	4.036177817989596	4.1141460509905565	3.715283866031583
AT1G08770	4.953139968351273	5.288051527067718	5.108217610594679	5.262551897392731	5.2512772157778596	5.183695741840273	4.870770877983339	5.311183589125199	5.36659538546756	5.412780009380405	5.25904872538647	5.380041386105921	5.083533101516951	5.165481527466611
AT1G08780	4.043154685766469	3.6349600164636082	4.179444003473185	3.9756721739360983	4.235975092917897	4.308844676436314	3.931904034975183	3.575662515202456	3.832098534911058	3.7147044258783537	4.124670265840987	3.905282382077768	3.537789104401069	4.016764673524652
AT1G08800	3.686543749880849	6.072008290649482	4.971949731022414	5.621285426645842	5.612154681967061	5.013322411833183	3.906844995742214	5.49452891253024	4.634091847802188	6.056115188891855	5.699655582844629	5.133144835130467	5.373811076641129	5.771658413076632
AT1G08810	3.192880073428488	4.935530931800992	6.038025824575807	5.553575194296419	5.501367272207033	5.989866731427377	3.07447103660284	2.415226982070229	3.5628725554340948	4.894063834856624	5.590787508567118	3.553953923248247	2.578595673509981	5.152211993922309
AT1G08820	4.8775029421775145	5.005193066647514	5.54087576316735	5.491495270276744	5.505040934917334	5.44523411985943	4.770920926326646	5.484865728307924	4.591900567368102	4.9698629023405205	5.207955996662819	4.954920781995145	5.403280599601357	5.3271080807928195
AT1G08840	1.3825904301747425	0.7245960907101692	1.2074016385966682	0.9404923549474234	0.9353959305455786	1.3030654661221548	1.560763894330687	0.8419465231308807	1.258687651850443	0.50040213294112	0.8010779429927845	1.300904619996719	1.0413883477304366	0.6720131013716579
AT1G08845	1.8613008367310824	1.6624566055271253	2.5026840728543416	2.423205151532433	2.257589115151504	2.7977191557726115	2.1200198197802247	1.5544181185637096	2.211714621220299	1.927242000224785	2.151209097323948	2.174590384440064	1.5667984847471401	2.4054353692939436
AT1G08860	0.0	2.855066973660444	0.23265556534382303	0.47320812758958974	0.3362541758132956	0.18016097755012245	0.0392363661716003	0.6417124301610131	0.6103058299326556	3.192597628083613	2.898367175056446	0.13596789868088222	0.5526414263081152	2.932803713127396
AT1G08880	6.990747371269585	6.847135040652593	7.438128540762073	7.468580699343689	7.563087820685415	7.367429827718822	6.923722563598974	7.323658280421599	6.8147674264785705	6.78250380915898	7.0804719919861405	7.552620190242538	7.301485297763027	7.1936147140664115
AT1G08890	3.444053621700002	3.5759734016392684	5.148323722931485	5.088969801556471	5.100713613711794	5.066197429737368	3.244357774737194	3.472613244068243	2.124641232464161	3.647263622638311	4.41764971472622	2.5700161075829997	3.474702185990854	4.4023094333567085
AT1G08900	4.884373064445733	4.842093711780419	5.179227673140284	5.276297665367141	5.2981833237576925	5.134502598896548	4.920696720190294	4.660420232000433	4.921740570787405	4.791916046958875	5.060819668225746	5.036133012000793	4.645983523007665	5.041220001063222
AT1G08910	3.3260039043546024	3.867297407482164	3.6231196256328526	3.711332030770194	3.507294452073223	3.590986368316634	3.3697910804679774	3.3427757214784943	3.212463380423303	3.838977683907049	4.035360245657542	3.247418230383053	3.373171099394272	4.058733515773412
AT1G08920	3.29415094758986	6.359123416566363	3.0836971611519	4.081047091928719	4.188059636569326	3.090462306955382	2.8595850903241704	4.334892191266086	2.3618563832968364	6.334956607743215	6.0117068163798795	1.798084310264218	3.798802479949086	6.032911325797886
AT1G08930	5.8596699705015665	7.902135945613116	7.467058535841342	7.666589224448056	7.65097226763517	7.396268966360856	5.624646592336676	7.014997152800867	6.949352188430024	7.868104521054496	7.694418053198459	6.896346716313976	7.0236623665088525	7.631201135737947
AT1G08940	2.1899237659000215	7.503485310309259	4.984130528361922	5.443761168032595	5.384781964601708	5.01400941913416	1.9566800505798734	5.7543900112888275	4.148539166041736	7.574984224239321	6.934493230524792	3.4538777503360483	5.488336305399706	6.875747337018198
AT1G08960	2.697016542208129	2.1977800109891894	3.427480758162795	3.2624809130201617	3.28073749993443	3.2741398855280712	2.917099564087697	3.358856284570236	2.617079303590113	2.510288469793238	2.6561036160486	2.9757704448499704	3.7524012515134832	2.3748663544799147
AT1G08970	6.3816289199509875	6.0263172779302145	6.603054620259062	6.506454474420545	6.576683827431173	6.5844367684879845	6.161442744066758	6.488672212755302	5.890067641690549	5.979420893497461	6.222595971457725	6.2133971516193	6.539687874674827	6.246741518181648
AT1G08980	6.054389575925781	5.373675966174002	6.773096991613368	6.607197955188825	6.516307344411929	6.680883626197622	6.107692700560534	5.895640175919289	5.32325524058216	5.477882986408686	5.9086710622768885	5.0829753560271635	5.89836058037574	5.851730677180356
AT1G09000	0.5064360574692963	0.23795473562929556	0.7046107774711876	0.735676445177089	0.9593905022849282	0.8277504700077715	0.5111374145112194	0.9422229244076858	0.4916382103346002	0.39327442667895957	0.7427406248963317	0.5926762214353118	0.9706942448514307	0.4692253324873492
AT1G09010	5.017732527547617	4.612789551098761	5.257984607154313	5.373413641824911	5.213136006504396	5.248719231629537	5.106005220127484	5.311264138915528	4.902721614383595	4.595513187163256	4.815962275248707	4.831612457575798	5.411454669782113	4.804978835624532
AT1G09020	3.5686959868114076	4.035285863511465	4.233224557318399	4.236690741140509	4.203192486154982	4.371494343492472	3.6241039291868935	4.392262174157927	3.7666614648867993	4.0258470613220645	3.9711021337109083	3.8681851756225516	4.474674069747665	4.166630327100216
AT1G09040	1.575460975088088	1.8705899525821585	2.416687032468808	2.3832693258026874	2.449717668594725	2.734273488969455	1.2900989832077863	2.3935840918982394	1.776117722564256	1.9860871167855196	2.017666570326151	1.9954998012738923	2.188718674173528	2.085668911614094
AT1G09050	1.2589864850169443	2.068965886087753	2.5836905029037354	2.5959640438370615	2.4434525923412367	2.554428681503028	1.3308448723906083	2.3431611809596173	1.6336253038280728	2.024549447317405	2.080971765499279	1.670087644657471	2.572868243124004	2.102112453927333
AT1G09060	4.314199177124454	4.422922603577474	4.84394036007318	4.951281200854009	5.025806047959893	4.99173530743549	4.430092850409861	4.599299790389231	4.570227727539524	4.472411774799009	4.674574048683608	4.391682105920693	4.594732840608885	4.793700698914116
AT1G09080	0.6187530782358014	4.719625087722207	1.5817583862885376	1.1938247444402283	1.4426912626981858	1.2589358974754181	1.7394478601828998	4.0155471510702485	1.7999232211844882	4.668078988362179	4.431628867562695	1.0967282997736454	3.838476617400909	4.538977081969178
AT1G09100	4.398200262510632	4.605256187218473	5.386428298351112	5.22218984780258	5.173528926255805	5.460051676360187	4.237402184591489	5.0980828841731975	4.190707764434631	4.654238789605233	5.140681687922469	4.708989882045998	5.001332772855946	5.057236551272043
AT1G09130	7.236486881182797	6.233015983063876	6.181706947710594	6.309691153946539	6.308263982455025	6.214570043285035	7.192657255302037	7.24703040700275	7.0607353063823455	6.3054737161661505	6.201216472274983	7.219133575977856	7.125661660815405	6.165497420543429
AT1G09140	5.560739751983689	5.809157882763619	5.762624954781227	5.938718857255264	5.9196022480878945	5.713554657030367	5.451717943042476	5.127852901521288	4.739416580318834	5.717509962808018	5.72855817921128	4.97107161332744	5.305871593932616	5.75448616074324
AT1G09150	4.326024161872545	3.489633556319109	4.473323166995465	4.282283677773223	4.204536069545879	4.363539637235081	4.320596035351444	4.114070153277795	4.148456221156423	3.497426766673351	3.658111220935059	4.392964416375472	4.115923469050216	3.8706398575211107
AT1G09155	0.34314011585007054	0.0	0.0	0.2263700497674289	0.0	0.0	0.0	0.0	0.0	0.0	0.0	0.0	0.0	0.24374774456814274
AT1G09160	3.7055758771080667	3.48283586734849	4.024476112846065	3.8931270646080907	3.921082040514843	4.099609060327458	3.8185673461985905	4.023414516394445	3.7244920750571993	3.50490127087891	3.646494788307495	3.5773407800069124	4.177201399433351	3.549664987009324
AT1G09170	0.2551276958995279	0.0	0.08687770597670327	0.0	0.0	0.0	0.34914316136120677	0.3269090060796641	0.32080944948673557	0.0	0.04709954413648683	0.40835264160818846	0.2500023861734666	0.0
AT1G09180	3.0012705859367204	1.767593851417227	0.7294876335823479	1.3298795967267871	0.7294457062099295	1.0782590210930405	2.8794306761127912	1.2315259838849124	3.1211121247807494	1.6704682673410702	2.01763686230928	3.1039870967984435	0.5318398928323275	1.400615837899571
AT1G09190	1.7773202448757188	1.5996593040140654	2.409971433153044	2.4875725878405057	2.1228661173456835	2.8469008358570553	1.6391312236941324	1.6825094279518602	1.6616927155775016	1.209240033528008	1.5471409389180835	1.7031967559427366	1.8553260222244305	1.8830268503224046
AT1G09195	3.6222386734734213	3.248866713673604	3.889545118854092	3.8889272405008306	3.8453822329672236	3.968265217428958	3.5154391205131597	3.3503554554908623	3.3137829988494354	3.2080088670186413	3.229105134772757	3.1942501481082335	3.2247277044721403	3.386332991670754
AT1G09200	4.958043676794572	4.293290743978445	6.01443419425911	5.4622541219574465	5.6004192338010315	5.786044319527186	4.951706628114832	7.272763570381131	5.7141120006739685	4.227767031231546	5.839422494918282	7.342912068197487	7.400239187883172	6.136327334333645
AT1G09210	4.550937926801388	6.61226075339798	6.776976363628566	6.754022854143243	6.776204454838651	6.818564135279044	4.583496393681788	7.018028481023894	5.189881427082364	6.632451177208522	6.86544657660134	5.137999085935736	6.9498778532978935	6.871963097244203
AT1G09220	1.5719224885980774	1.6689084008115618	2.4865030845362543	1.9820539853061534	2.330088455622077	2.1318794049235152	1.7316938396939794	0.8681762531015221	1.4498594431279783	1.768002181209698	1.841867213329079	1.7020085800050473	1.0374802283952764	1.5080687917726636
AT1G09230	2.6954239308021624	3.52485043674029	3.5947171069761388	3.9049332098663463	4.104662756202443	3.6614019371163207	2.969587634299877	3.134405505123399	3.325320161791136	3.5955711003414796	3.6326809068663737	3.7029992372542977	3.271562146308616	3.547383904187143
AT1G09240	3.930733090834415	6.459316826911887	2.5130277091872255	4.994853151351541	4.689668471115366	2.482309185547048	4.16100733847149	2.541720340550996	5.215100218836379	6.50962684582894	5.394053623760735	5.0931696055184625	2.8032431164027876	5.317574731264224
AT1G09250	3.962403935712509	5.874222443833553	4.724153425952956	5.042673583908521	5.074440015199791	4.80247523295365	3.828663061239455	4.936805798407922	4.99249954865856	6.111566004746253	5.305574735827135	4.489570660681528	5.078865305490949	5.368053091854998
AT1G09270	4.541694900504818	5.30341484001944	5.342025307128344	5.280480996698148	5.3022430254169715	5.23626618989969	4.533372724267816	5.471491399963374	4.876829102247403	5.223041222146628	5.408125805098593	5.0885333376283635	5.51153246796377	5.304088602969311
AT1G09280	3.4819958644610187	3.29971984168696	4.000397370458657	3.874184085236415	4.090351327425775	3.87745154323933	3.519291949233184	3.868876220745806	3.7074124440421032	3.330971548085302	3.4327070522875878	4.038989408916436	3.715125603811731	3.5186194854260773
AT1G09290	2.8637541094681116	3.28034922929795	3.68159706179786	3.7377764848353827	3.7657467916110274	3.196496034139315	2.882704642911103	2.9646229819310266	2.978118212535077	3.213671074005428	3.1058727698661706	3.451804030337027	3.056194870404686	3.149887514207399
AT1G09300	1.5023117697543422	2.7608946497261297	3.518595136957207	3.3614377757568037	3.379834257965183	3.840542653334413	1.6158700500945633	2.347138225784828	2.0712337141457984	2.8287516433236015	3.1401879428351887	2.841688766486669	2.3738818672113897	2.8908413850636823
AT1G09320	2.800043627759617	2.4188256923280758	3.0374410841767707	3.0955123271358125	2.799847323606816	3.100616560448391	2.3006387336340364	3.2379543453381787	2.7472517243758796	2.737740258911601	2.9198866659598703	2.743633890383815	3.2414140989188827	2.8818128418483826
AT1G09330	4.398052642600057	5.06817781067421	4.879560855442226	4.94273710582086	4.901764219645196	4.951154652385881	4.372433384109813	4.522818096723195	4.528739000906391	5.17959424104037	4.9775633082138855	4.580925869738078	4.6863631214285375	5.104905889539158
AT1G09350	1.342449177482951	0.17756866206385405	0.8387259367560849	0.17576113009099398	0.3366308449958941	0.3406815699024877	0.5819578989567203	0.09397388907543264	0.33756505006114257	0.1773352576261096	0.18969199427977146	0.579923003319919	0.09324239427216251	0.35698160784948024
AT1G09390	2.0772187845852006	1.9662559060099372	2.6663444676055366	2.3432551089763782	2.551302281133347	2.3522205386469586	1.909789076979595	3.2491685146261284	2.0026440064820594	1.5134866890023744	2.317850859396125	1.8575015864851485	3.2698759073339048	2.265605701796915
AT1G09400	0.0	1.5090314988177909	1.2959576010055711	1.2838587836631117	1.8663092627022764	0.8516155929884216	0.22250464140390944	0.858528092383107	0.0	1.808196529832633	1.354044271151138	0.7633327233704095	1.053482897498832	1.57464611250427
AT1G09410	0.8749479516422365	0.988945510612439	1.7602994284733495	1.3461367766412475	1.4041174018011089	1.7738975810622897	0.6514431867742649	0.7071211061314591	0.6581786766140406	0.6540923628851428	0.9110453115848813	0.9014731030325993	0.7026208332017131	1.0998477673415403
AT1G09415	6.439114818244685	5.444738358963919	5.898260776002089	5.914980956652697	6.179850502777355	5.941874753860461	6.0336331570485395	6.432343036770597	6.402361704973761	5.182967414690026	5.642566700751087	6.662828965466184	6.629439678844123	5.861603125205987
AT1G09420	1.7779461648122898	3.830039861975602	3.631687146377865	3.671009656512084	3.5571172620343403	3.532492432851571	1.6523989717434955	3.653680300098598	2.1226621329728936	3.867736386890553	3.4597556136851795	2.0562356130945534	3.8211018110197132	3.42622142447165
AT1G09430	4.640078332739893	6.587260240803688	6.219519558774233	6.535533524700435	6.5117660059072024	6.109431069128556	4.553893760847867	7.048731480388227	5.564116538163932	6.534880324334074	6.536958341612049	5.934551819782898	7.036149243938972	6.476185701148433
AT1G09440	3.3670813012398115	1.6859913556416206	3.2239936337637713	3.2057273860403086	3.024669742475718	3.3778650962533585	3.216614176888602	1.9621599160961056	3.092909243038253	1.913854699274694	3.109909976670913	2.836579184648223	2.6711856533719005	2.6662020918095126
AT1G09450	0.2376911176449469	0.0646382943353134	0.18640558550709935	0.240386506627925	0.0	0.1887532199266809	0.04120459091417577	0.8294944016742025	0.12727602991810408	0.12633511337365916	0.06923703767654478	0.2303230130335948	1.0364070229258122	0.06916562892018092
AT1G09460	0.42494931646113565	0.5242293650023953	1.3018251128713052	1.0081508720842118	1.1191826934993094	1.3970389491475248	0.7980732555144605	3.7505078668662697	1.0206988022157208	0.5236152405970375	1.4455545910500702	0.2876993852854648	3.996816170831061	1.2683085793726665
AT1G09470	0.5269149982247732	0.6451827865071329	1.4908774755629932	0.8326683141497196	1.01320295428679	1.4437358199968833	0.7152923369088636	1.5986373058908108	0.5400523786144781	0.5365699222429747	0.44680472719656544	0.0	1.8657965553584435	0.3123822252773834
AT1G09480	2.861969366745608	5.132921871249537	3.8383739785484043	4.317550972671059	4.404771901990255	3.882262890729719	2.14907679596413	3.747564639614204	3.5929160919517518	5.104120159007413	4.799953486965668	3.9780610155740184	3.574574219921945	4.8234242509549015
AT1G09490	5.7956033667793845	6.092516760930363	5.735895027905342	6.25748909401896	6.164810731575588	5.72284661491829	5.661036159891059	4.930740036307015	4.939423256757497	6.0006161854006494	5.911876657106526	5.021040238746552	4.812871925321723	5.826447671722712
AT1G09500	2.9364854029620915	5.413946558206498	1.0297823224131775	1.6107370459042007	2.0803450995147936	0.7079026767986429	3.150176921680917	6.275318221098184	0.5038095157645723	5.4466886758424895	5.164533419687344	0.3937102932895906	5.560833892856041	5.149546427311026
AT1G09510	0.0	0.1669177089682244	0.0	0.0	0.0	0.0	0.0	0.3952334714190266	0.0	0.45149666838707353	0.0	0.0	0.45958556377914567	0.4796117659008958
AT1G09520	4.558143274327918	4.465159168997997	5.1231771332465526	5.201263082521838	5.280147992652169	5.113947109163244	4.287327965587397	5.289046751533284	4.51677663155808	4.373514234807147	4.633132015902041	4.68102247605581	5.2985906581056685	4.455158470758613
AT1G09530	3.388241886147401	5.507836451910326	5.71526378297628	6.1412985895264836	6.059897156675112	5.720738239802333	3.3201298090140665	4.301440285249996	4.074632268574038	5.2638774877842245	5.352578221810018	4.000951110322832	4.308487863072359	5.1582503561281285
AT1G09540	0.13766625763824644	0.7140507378580881	0.17441469632877432	0.32583748804245244	0.32997791314511093	0.47581059426647593	0.0	1.1702730620260435	0.17491388042353884	0.17364145137948403	0.49798620506859803	0.0	1.5964383568213543	0.7538975180064511
AT1G09550	0.0	0.09614814252807405	0.0	0.0	0.0	0.0	0.0	0.5109342515057214	0.6997246596137401	0.09601820655740287	0.0	0.0	0.3171975835561308	0.19876914188732844
AT1G09570	4.527133208741883	5.165661901747502	6.316003683948861	6.601585375199846	6.577521857905766	6.259123912188695	4.500998071982473	5.661405267875348	5.32311076315406	5.248271050630947	5.416391062570746	5.6691720932602125	5.832289200376488	5.372615030239661
AT1G09575	1.0751018081367432	3.325754704359314	3.1103512203291177	1.9914345148157002	2.701453304216653	2.677840173494292	0.53369280685274	2.7890812910366964	1.0487358733815746	3.558438028708605	3.22575072423936	1.2247735098703036	2.7979664560092643	3.3096597022073957
AT1G09580	2.009958994103744	1.72231524177167	2.520054163195381	2.236187070918226	2.3585509490133694	2.5050277612507017	2.021867082862863	2.203963497293702	1.369313755408573	1.6110363451496688	2.2914913132266985	1.9043041598873705	2.6567154713552705	1.896873583327943
AT1G09590	6.4793689039495845	6.6038721345131055	7.3074873961636415	7.07227788387735	7.080245498482048	7.3296214626211205	6.318974448238969	6.867132598206762	6.793645539867846	6.682429002133615	7.036142986596242	7.065284607007131	6.873215541490279	7.057692612265922
AT1G09610	0.2141663843706549	0.26869538343604144	0.0	0.4905794503668236	0.6925613184495311	0.27280943599427476	0.3321369326101522	0.8809618783079557	0.27025702973157	0.0	0.0	0.3888319552258393	1.236713812695475	0.0
AT1G09620	5.497944348884959	5.477907554185546	6.451978320315261	6.511951966199096	6.456967615838763	6.491286203724648	5.574013692607525	6.308155391002661	6.242156637360626	5.4007492699985	5.678590280808792	6.484229893341754	6.575792711343672	5.681751021210811
AT1G09630	4.298594034359793	4.526426153339617	3.835054537179866	4.390829216671129	4.246353672203575	4.091943909620721	4.155158881611591	5.125709863311113	4.077942983726413	4.715983459672986	4.815667388942139	4.36156339250022	5.282381283771297	4.897718143127693
AT1G09640	6.65490446619739	7.139777675957696	7.824137538937358	7.765909720847926	7.776418423590316	7.882365634192104	6.701118817345034	7.849469729128695	7.596067781406692	7.096098828671672	7.444361140619795	7.77765200596203	7.92128221687511	7.449038062730124
AT1G09645	4.789196721163189	5.333985342571178	5.070233583276887	5.099716617419685	5.20772490474088	5.249218603502558	4.703503151305031	4.556714729105149	4.783328346786611	5.284343593270807	5.41199498162497	4.741793134848933	4.375336194750797	5.383779320272929
AT1G09650	0.0	0.20322216562024026	0.5413253511627911	0.37769302927163195	0.0	0.0	0.36393050800261717	0.6976520612892014	0.0	0.0	0.7217286052906213	0.0	0.5485829252856229	0.21675629833379031
AT1G09660	3.8568246880270434	2.8920504182500273	3.672642255327238	3.6750500889453015	3.4979915384003135	3.7939259169810575	3.689868308799067	3.6793784208943974	3.895204313345102	2.651302912346801	3.1545701294730066	3.5607053228581336	3.8625878910960214	3.039395710069828
AT1G09680	1.8207444282705763	1.2805535231481493	2.4825989150459145	2.1352995283760747	2.1817772128694126	2.341802713382312	1.9151108291682801	2.535736322304327	1.918755345650246	1.4895147156981376	2.0239457412077	2.05922015108977	2.6540819355576866	1.698982016097835
AT1G09690	7.664001455984276	7.10647342037762	8.012050303632662	7.705206444612913	7.639380654530858	7.919461103214942	7.645936733258055	7.527591155930149	7.720620913208352	7.097346063550332	7.471307837412975	8.139352457243794	7.704339815597936	7.507778909734846
AT1G09700	2.157436367435444	2.0211619576538586	3.0048653045251985	2.7342002807732415	2.6623093881064412	2.8845472975706765	2.1241299837020655	2.644739729300564	2.4262262720010717	1.9004403518706643	2.236908796872899	2.5372544630924545	2.6349642819467034	2.209035040830543
AT1G09710	2.7381388635677943	2.0050292728327417	2.6977688275082152	2.7765971867431407	2.6469904747294155	2.7631405332726486	2.8072115385439367	2.1133962890301974	3.0728663099761833	1.7875978011190437	2.218086144456675	3.074095315196116	2.3334453971393536	2.1209522147428634
AT1G09730	3.3865849761251936	3.990376175057502	4.418331509507813	4.45626712112041	4.376002823719446	4.417638677268839	3.414708692889626	4.056351186866164	3.672948044676437	4.0698439282363825	4.0338020554761975	3.6876899933151828	4.198756002694791	4.124424696028472
AT1G09740	3.6781009126193625	6.58835837629254	5.6992227686201815	5.944037685267181	5.98679134124133	5.737634065757324	3.89004207809128	5.546739694395016	4.856442106425986	6.611522990813953	6.367733730581569	5.2513905703246255	5.681991474340109	6.430861986558569
AT1G09750	4.456434873130929	0.5749181936844884	2.438554943580243	1.9656171585832944	1.9351999260091508	2.549361613305888	4.5979399354445105	6.264065872709195	3.535224061689053	0.8918786827839476	0.838268208374085	2.144537554297529	6.912666285494931	0.7276086012574845
AT1G09760	4.209011239119637	3.5483741722705378	4.672547707075771	4.4330981309918185	4.280713792508159	4.427128788431058	4.373443443696882	4.6942688091038125	4.297082014352428	3.7438744287074783	4.022110471430344	4.4540814377944775	4.722287872008542	3.9324502671558923
AT1G09770	5.464073666627797	5.450006938597599	6.641566373272876	6.390699513583016	6.453756137817424	6.641937541727973	5.279905454380743	6.7212490660001105	5.706646419712641	5.4644831469148585	5.972195652048157	5.756352290989154	6.727603253823371	5.940168366346728
AT1G09780	5.735901696730461	5.752678106526181	6.0111415412340685	5.85558104861041	5.877489310107272	6.000489676228584	6.145308597750731	6.726623846623133	5.930242723787262	5.674754274076984	5.866663802221283	6.052998214727906	6.834221323180484	5.980619137334364
AT1G09794	1.7711641716258082	2.873541547058339	3.1024255840003008	3.1602361858489565	2.8154680803348664	3.3367309305655444	2.0437200861632334	1.6874993192666352	2.038017243870084	2.568642845115877	2.866504211903985	1.969177711877277	2.13204132178431	2.8975774770996496
AT1G09795	5.954058763386076	4.131224513988765	4.700896758869703	4.950445416673288	4.688271579667654	4.6942466691355955	5.846055547933619	4.5498119994307835	4.644619303995793	3.9266823663658568	3.9912453303042765	4.578568920696427	4.743221008934449	4.0380612587359614
AT1G09800	1.0399741391690809	2.2081889150791163	1.1680926748910823	1.1909513874460425	0.9825496457110758	1.280218646372088	0.8908504019605467	0.7368477396794627	0.9847658290424126	2.064931838734624	1.7054472851669842	1.0720586615911967	1.0526981231923482	1.6521744402918537
AT1G09810	3.3837537708460252	3.553403478142873	3.7639609042411943	4.004009196165738	3.951577331581396	4.089375403576227	3.1588126362528746	3.7319838245313197	3.8333546320006344	3.522367799544843	3.504041028896212	3.899072568481687	3.4738577599048868	3.4702054478208346
AT1G09812	0.4390128456281377	0.5410075070440119	0.2966046797819104	0.29282237187072574	0.2965850480977077	0.5485692301341873	1.0049502665672274	1.788684009287643	1.1007894580478381	0.29534257822510707	0.3150689094936717	0.2288175907244433	2.0864495656244038	0.0
AT1G09815	4.716361659057917	5.541747451187298	5.076909247036231	5.3421075568158045	5.22072891469721	5.120613957546117	4.706115739720915	5.01270052379428	4.772971622311366	5.40627700441938	5.2566694024868035	5.014721281954392	4.896409005086125	5.347421054827979
AT1G09820	2.0732424883148663	1.3374950161470938	1.9886423931868935	2.0738364170582404	1.8030779887020478	2.003070072351571	1.9397310843682987	1.9611748166345746	1.3430407591653521	1.1628886569634884	1.6555344919444583	1.787319955206167	2.503524312946243	1.7453281215331873
AT1G09830	4.8614280808841075	4.342329103730294	5.04344796984778	4.866684915095398	4.758438062466308	4.996895501768725	4.845684978873198	4.166642042154146	5.110080057051908	4.2082984212566625	4.356009641588729	5.273307794543212	4.471363004183558	4.342310479464149
AT1G09840	4.31905657092854	3.375124608289516	4.266876255318202	4.106844798230471	4.239705083386383	4.226451880307906	4.531897358101028	4.455987588190016	4.308845417876371	3.3080938723167153	3.7333708025588415	4.171165680292168	4.460279131483063	3.677584113335376
AT1G09850	5.3119327984792655	4.653531411163914	5.714429636180292	5.467146330304644	5.546652724913248	5.682819160234584	5.378052591955173	5.2104478799763925	4.473610792909817	4.575960555243995	5.133919531703792	4.749521758825372	5.092322251557823	5.094156802797203
AT1G09860	0.16084444527564246	0.20272844055290354	0.38155888326278414	0.0	0.38153433304148326	0.546190564241236	0.13144902728291036	0.10772865242508142	0.0	0.20246422502208072	0.21644441061184982	0.15573104047838873	0.20641130030915839	0.21623209144215866
AT1G09870	3.7394561988280195	4.648092559440565	4.935211179774375	4.886987628799289	4.715879315816356	4.960088462305654	3.850301418321951	4.4926934326972905	3.818833993074509	4.723930241804809	4.862861203766817	4.120102563263734	4.479390253223368	4.936776924869634
AT1G09880	0.0	0.10531903517198796	0.05379532662766741	0.15363695605883076	0.15570734797057284	0.20665559272721853	0.034133801227384186	0.5528757607572075	0.0	0.15502341719148285	0.11270103430655777	0.0	0.4507409584746479	0.057391247287511694
AT1G09890	0.11399367443152081	0.0739417539084389	0.3967961221767094	0.3335386669136511	0.2119825993855825	0.14658333707410937	0.22188061697536465	1.0572556937178574	0.33870295604102324	0.14408605250969925	0.07918442912449869	0.1624598535008317	1.1061481034203788	0.15409337812007715
AT1G09900	4.230201910138749	3.094936268869755	3.8374047516383083	3.737898560189366	3.837306498097236	3.795270654118695	4.232332050488879	3.1461612704565174	4.334514082678321	2.88256303485349	2.7896772536324925	4.1424622795329	3.332237796359369	3.027224572488035
AT1G09910	3.986163104912256	3.2702066770738516	4.1024384897622905	3.898286209114622	4.074836378325755	4.144240241987519	3.7515380388252915	3.79441540017065	3.4916410520912327	3.378857187776977	3.6173369177157286	3.914045441083649	3.9562829778358553	3.6807115527702754
AT1G09920	4.655854457873648	5.220125774335016	5.049571672895732	4.987301471043219	5.1163313624860685	5.079615086183365	4.370900962950236	5.05636773498848	4.42528040026218	5.187539678724743	5.312204773297527	4.470039936858681	4.798437642856461	5.201644858805395
AT1G09930	0.07477705793383634	3.828036588122367	1.361995961005852	1.271214454761446	1.15634677170701	1.3737906893531568	0.0	0.3558793173067962	0.6927610670741845	3.932724064522066	3.552454405071674	0.0723310981577134	0.6043973132574603	3.3177204210931186
AT1G09932	2.1968470714732176	6.90058213482096	5.631508601312941	5.375999360231651	5.411300665009674	5.77241332437605	2.2780033115445346	5.116294640324657	3.9065141109972266	6.887648091116872	6.797700233471387	2.8687520127070094	5.015525419322729	6.777239547684896
AT1G09935	0.0	5.392306053034657	0.6715082507008292	1.5786548809245233	1.534370521894096	1.057458955693395	0.0	1.3666152797692992	0.0	5.426409143889766	4.257561061084362	0.0	0.9735504393809266	4.444096355886285
AT1G09940	3.9628288420344164	6.617272689807782	5.028739441047332	5.042507967971603	4.974726086375327	4.925152755544384	4.185287616551745	6.2773954006252595	4.594646282528033	6.4951727012293095	6.126461545459512	4.344830769030516	6.0482561250461515	6.223493578156936
AT1G09950	0.47727999864159654	2.7043486363258307	3.0526636306389805	1.6927886204762272	1.7068850995936522	3.235043933653362	1.6142327752076184	0.5998197587437317	0.589571890285386	2.1719490350778625	2.1692836190423863	1.2180880086672237	0.46836170325329596	1.8828100622819242
AT1G09960	2.265855103059889	1.0421954082136549	1.0446603607739862	1.3027972588733217	1.5771985173897196	1.1969810208837885	2.2482080966844	2.720059067617853	2.0451837720655512	1.1823459681918254	1.1941452407321067	1.5981601801400145	3.029292652307614	0.6133720007110715
AT1G09970	6.18902239727033	9.182641732450442	9.33023487562892	9.272312854692014	9.300062152598619	9.348684101566294	6.300956892572909	9.217785027246402	7.817933988919269	9.192010331939228	9.18781552751341	7.863523043579424	9.173194245595726	9.178791917766866
AT1G09980	3.738022587809991	4.0625698883999615	4.19005381428584	4.226908122389578	4.180363857326286	4.342142925268672	3.7708994912013365	4.023031598845161	3.817653833665915	3.7653163973026493	4.049695583175044	3.8677615579965456	4.177991903846503	4.0520129422969156
AT1G09995	2.754676924352608	3.400610190748851	3.7595596804874796	3.7920266044146422	3.908669229594943	3.9029071113004568	2.6123320669359256	3.0542325612249166	2.3768378799624448	3.431886782022284	3.387937022133059	2.7530523779293588	3.065689944867371	3.422353221674253
AT1G10000	1.625597280173932	1.4410510238733694	1.3389537307035022	1.7058403049403683	1.338889849307752	1.2366164604311902	1.2175195346412373	1.6574253805073687	0.6556930250076283	1.098864214882063	1.5059759858375046	1.005670026513204	1.649483030664535	0.8615491374772815
AT1G10020	3.9995948388525093	3.3093367561598943	4.162969631470788	4.054931482523916	4.098842180847627	4.181156874983309	3.550874548610201	4.666465096545395	4.751396256081993	3.293356717829624	3.6481732017317072	4.350261952174168	4.813140187907743	3.8051800979730857
AT1G10030	2.301214298146876	1.677505736832333	1.9787099411465416	2.143332365905289	2.0535543021612246	1.7407792845724834	2.5441515309218232	1.7047743279355791	2.411465978409946	1.5784853506150314	1.7954732022070379	2.618644572327852	1.9959618791618856	1.7943878951257584
AT1G10040	1.749933092624246	7.411372215691429	4.171255883710917	4.2156190026413825	4.22921606011979	4.325153066182663	1.518518170248707	4.705177730179739	2.8547237854602736	7.409992176309027	6.445503257790633	2.728324013886882	4.296025537500308	6.518019329329749
AT1G10050	2.936121342090445	5.020590698065622	4.621966761710943	4.604667499387885	4.525176217714101	4.588040777118378	2.8300043054904593	4.256125775738492	3.245722912697811	4.944280005902106	4.794646390506286	3.280073883334776	4.221769507187479	4.761786162180038
AT1G10060	1.9403479109781216	4.505737608674332	5.393788219589151	5.038763845999054	5.03581064892842	5.301230455198859	1.7905120321930506	2.6698362090874403	1.8518676511260057	4.644884097988914	4.717929522583473	1.9596743189116232	2.7407041855926413	4.746646354698243
AT1G10070	4.30075182015153	6.43525840377844	6.1127254027502715	6.5911801012738565	6.513814905528524	5.9897787935198945	1.5637501984871387	7.728166276677449	5.592578146413393	6.508629939659942	6.479878872071544	6.52825132554044	7.695748040769158	6.470459590130618
AT1G10090	4.441427410855948	4.24862663851982	5.4337278739596	5.11188719683689	5.078801828695436	5.399549887268844	4.423499455200775	3.8266225306670907	2.9858826939721173	4.277260498432648	4.781495447356316	3.422591238741905	3.9919265175291674	4.694283390459705
AT1G10095	2.058393782183288	2.2832451668039115	2.663524295121218	2.713588053440109	2.8078336319674997	2.967316471544096	2.2346269385014956	2.359059241939224	2.0783934670226247	2.1892143239704946	2.17030354360145	2.218044469002687	2.3321478877368067	2.434091050681354
AT1G10100	0.0	0.7290297684521451	0.0	0.28309796837687773	0.0	0.0	0.3529369933152174	0.7448295035754859	0.0	0.0	0.3046808821195911	0.0	0.29095284538823946	0.0
AT1G10110	0.7478959974800908	1.527517321710731	1.11273698807572	0.8950169741391102	1.1126801963655573	1.0221218509670522	0.5438799709982711	0.6739488672710591	0.7897753211372494	1.5968867258624957	1.8645972601506664	0.907207658725496	0.37331282908988905	1.4369643043795293
AT1G10120	3.4562198483163877	2.834538997745579	3.8478796478546125	3.8188707682593264	3.6105223640571964	3.7943920871215804	3.418812492307557	3.9530463267823417	3.413670611130226	2.7922335932779045	3.057097692943369	3.451532706497766	4.1572079680236325	2.9409416599828724
AT1G10130	2.9455129942616627	3.084270925768155	3.752519133739629	3.721443696769894	3.742016660484344	3.7246697246989267	2.9340672324473904	3.5844735237024152	2.975457338700012	3.043666150783161	3.391428947537207	3.1499943685237217	3.721933421762874	3.307028380876156
AT1G10150	5.2724067757862265	5.846471825066907	4.953000515910904	5.269086276826583	5.11909261556654	4.9048487524660205	5.666271337396331	5.586788829226653	6.4907593853481815	6.006548186537021	5.73123264300294	6.444014554878288	5.516050826747919	5.781668841602726
AT1G10155	2.777450406378261	3.08603929410046	1.194431576131199	2.553319979609414	2.217421289392958	1.8526858530394252	2.259850533853932	1.6275531948800614	3.927620283232636	2.930957410480232	2.224747749865973	3.5045822464719043	1.898303114929597	2.074371579261934
AT1G10170	4.458611727057624	7.202161472067868	5.7225118853771315	5.599817720533798	5.590457246194717	5.664757039871257	4.511748724748079	5.985806264678936	5.024734056427773	7.2033738357620525	6.473659937962682	5.3106263325484235	5.947750824615373	6.568585011986892
AT1G10180	3.369764294111244	3.1214073273688667	3.9441032808553578	3.6983005191082374	3.7948321536031244	3.9140426266726895	3.232511271534383	3.6831999822927997	3.2789279157762237	3.2521201808332645	3.319356616923807	3.3131966929351564	3.537583269218148	3.4343154843024655
AT1G10200	6.548752408300237	5.570746792144578	6.68918024016365	6.666664629863894	6.643505883235931	6.701505034067994	6.304645766455365	6.362167632054344	5.691752789338836	5.524418312641329	6.092671726743084	5.809561851134363	6.445461354057413	6.091169374825284
AT1G10210	4.333906123288553	3.813234833844851	4.540460518700062	4.475062153374354	4.677969232525952	4.720993380396208	4.373095355419801	4.3173466434083885	4.211053152578974	3.826173532477998	3.815033520930864	4.169077206690151	4.7286935890561885	4.342012675946665
AT1G10220	0.27118802792151414	3.6898009086049814	0.8450047944777315	0.8359659723736237	0.6142936025496115	0.34368056717220136	0.22313219280018318	3.1732370535519676	0.34053972346766176	3.6580610233523005	3.626770175260786	0.0	3.1410014263922803	3.6581387287950102
AT1G10225	0.0	2.392900606761551	0.0	0.6095362377974409	0.6165865270891066	1.0572042568930164	0.0	0.3483852160044221	1.049495416998827	3.3997058976010335	2.3195367153568287	0.0	0.3458951341751	1.0971296721638206
AT1G10230	3.378469938904	3.5319169158914367	3.666605399168814	3.323487547215907	3.4900034578591757	3.9836612759495975	3.0656216091285646	3.8746756420019954	3.1806694774473385	3.170724595843319	3.876006786125765	3.2941323233276107	4.020638896236805	3.668494056813718
AT1G10240	2.602518731052369	2.2569898366534398	2.9630803343250665	2.9185765709567293	3.089648391426787	2.8407712875802655	2.861560893570175	2.451870988883169	2.465128782048362	2.4745837857596604	2.4430621559465098	2.3792994195564168	2.8293708574883816	2.6841277646688146
AT1G10270	1.9352324730101886	2.408786659374578	3.771444643181222	3.7524825362083574	3.7847221389706216	3.5719588246468663	2.0306840188374378	3.228242091914052	3.4103884451422855	2.9932693722894204	3.227223765453406	3.6430914408317467	3.644175476341335	3.011687372225764
AT1G10280	2.470039264653241	3.0732878402649475	2.915516469438515	3.059476935716276	2.880723971185521	3.1546129219475185	2.3414232621151227	2.919647224635703	2.4347095808830685	2.976569084639778	2.7553784038398477	2.517496220946866	2.891948759684197	2.945593590604553
AT1G10290	4.466432356838898	5.438388304469456	5.26690866696072	5.269437069561469	5.283183925164338	5.219284221719079	4.189423662201893	5.491504375332236	4.529936324600629	5.529893701348518	5.553028562869461	4.5765901400436855	5.481473491965628	5.562329135379289
AT1G10310	4.263379062183358	3.32289845389312	3.439727278086371	3.5748231496109764	3.6967287930909194	3.591644740417849	4.122447081240474	3.978264938589731	4.101688026403604	3.0658445422883243	3.378770161670687	4.0874780695230575	4.098548768275891	3.3157286811995332
AT1G10320	3.4557924322505156	3.2796076318054936	3.902936735247688	3.7146599889198213	3.858212316346534	3.8130199794670787	3.3671934293440344	2.893001136885681	3.5711109784676784	3.2151328624061097	3.268581923060305	3.3638376932792333	3.1213918246433314	3.1641717112630556
AT1G10330	1.2937149580442777	1.2398404410240629	1.3866233902770704	1.8851849135877643	1.9472910193754023	2.0075411682998756	1.4855524063762284	1.6020157107867288	1.9963779254384568	1.6893721516974924	1.7039118883384625	1.4241077376803812	1.5008011183090262	1.6428277214185176
AT1G10340	2.798539586761396	5.789155018032669	5.775666515763207	5.551994523474448	5.616042678507298	5.733804585128701	3.13343195715034	5.752551297172172	3.7968506312492414	5.969456854907793	6.282375702333258	3.768437847075287	5.902071262616569	6.329965335238513
AT1G10350	4.2583115292370035	4.0091307948732045	4.6499094091173445	4.676961728015947	4.665552884114466	4.941743957754917	4.077672603055691	4.589136511140789	3.717897579864003	4.090866743835116	4.311302373442047	3.8768881490369043	4.68390018211513	4.481210038469867
AT1G10360	7.124508606263542	2.088053441875922	3.7262385157543845	2.542226908071173	2.55911643073473	3.7080007173754583	7.276071490437812	3.942103689675924	6.573601585705702	1.5598924979427125	2.718503804527214	5.7301648737727335	4.169131254710385	2.962688397190298
AT1G10370	4.8974387767293885	2.4643920755320368	3.5189124058413794	3.069157904832664	3.145135044893711	3.5364982239510647	4.751398424199074	3.44810473572492	4.003830624642191	2.712377272895264	3.1426997639008913	2.894192843075364	3.031460370387157	3.046955478410748
AT1G10380	3.24943106481228	0.0	1.6369033125735684	1.9770308475391536	1.7476174685171515	1.2531558874487936	2.9787423341737687	3.2887402779066908	2.8023346790607264	0.16804145953329042	1.1338736501928117	2.327341259234761	3.5035509201161856	1.0430862433959522
AT1G10390	4.850501152055379	5.125886802236621	5.530696396369529	5.534372305835151	5.540801481064888	5.46995655043669	4.724913488575141	5.845292357118381	5.00930551366911	5.2323929152355415	5.264621591099282	5.107698594675993	5.944346407784798	5.175643226394612
AT1G10395	3.5983547752331932	4.100383022380715	4.819010557891791	4.731468761767905	4.605010154700659	4.417260736108679	3.259877812167121	2.869575489377058	4.8559952009275085	3.8628983224984936	3.67630898735922	3.668522243375565	3.2575075622633687	4.397906431843115
AT1G10400	0.0	0.432899546420231	0.0	0.2995654363761468	0.0	0.0	0.0	0.0	0.0	0.5518262599023879	0.17011459478673266	0.0	0.16210992410715505	0.4594809133182738
AT1G10410	4.128119098201402	7.014887713465097	5.72689477049594	6.023992813419603	5.912337651777401	5.635810001776995	3.6974957600620444	6.214909594552331	4.47869165244593	6.973957398033878	6.733802579342523	4.209814337883118	6.09492958383686	6.71866702102255
AT1G10417	0.0	1.2947976958415603	1.107322171084206	1.0963889768971105	0.6292927329837892	0.9893090854970247	0.2983553820767078	1.5658774717724993	0.3147331010085842	0.9313973390866621	1.5281685462383872	0.40083597446661295	1.3113660615282976	1.4262613317913089
AT1G10430	4.4446790603527395	4.173894059129942	4.468014310373999	4.441904248996962	4.448099391280688	4.525258221817647	4.386217331794494	4.691603536348488	4.418732492870855	4.21152082043793	4.47927861705173	4.40809776437341	4.714522776052123	4.331455712686509
AT1G10450	2.983704069557559	3.2313772250519093	3.7765474641637917	3.9655628713391464	3.8442263723336985	3.9668088138212485	3.0995771617335373	3.5403920038357573	3.6346458528116465	3.4063477312399217	3.6329762562813874	3.6315577247281503	3.5691429191761035	3.578450750746062
AT1G10460	0.27232164066038406	0.3400012213698722	0.3410078104955287	0.0	0.0	0.0	1.005898602795361	0.9678856515929105	0.34193048722356517	0.0	0.0	0.6801873160926611	1.4652460029256993	0.3615680663941575
AT1G10470	6.964723673454874	4.7716544482655125	4.510829718720326	4.2138029601651406	4.244806045675443	4.297798653643492	7.192774633970701	6.004780923556788	5.814455115237101	4.651906222437687	5.121602170003015	5.428787782487777	6.029941408275681	5.006965401301144
AT1G10490	2.547338943947094	2.307283361905763	3.5250640508059203	3.453769773411021	3.472288398207861	3.389831814556151	2.737832381947764	2.9957812194579896	3.166225280589746	2.2149666501098078	2.6545766340694708	3.610027155149179	3.1917049528977537	2.646537447152658
AT1G10500	7.467761706933446	6.746884147070309	6.366441765368504	6.633204891761086	6.595069947953922	6.395757791526173	7.306116924582306	6.645969000243084	7.306413808910338	6.568473686533631	6.590462656476001	7.3885175216519405	6.499804083351257	6.496213099062277
AT1G10510	4.6747810321460355	3.4305860227295875	3.8637474279413606	3.978402751966698	3.9342737255637434	4.064328518464746	4.684345938583069	3.728094516331537	4.501955398683218	3.391763760962789	3.4539257466095528	4.455114536952828	3.818035452926147	3.545847441480093
AT1G10520	0.65905077002819	0.4545568663419368	0.9278510632644454	0.5045637660954234	0.7110278181893612	0.9769967267805373	0.37970645022280336	0.7713851870694376	0.21379907667526798	0.27660349937128714	0.36044390035094637	0.16339499367489058	0.938840758171762	0.29491988194707974
AT1G10522	4.363963726320435	2.4869495699341084	3.317682254773935	2.893782114457273	3.236695078884777	3.274695721610748	4.17352722168656	2.684798977790396	3.341161310752933	2.6498163907692884	2.798861478127839	3.742442311368628	2.780236109904297	2.29866289448692
AT1G10530	2.003938124113686	0.5670155010235796	0.0	0.7776830770455349	0.5685388559062543	0.31588306924179216	1.5746757269705525	1.6900558697043926	0.3129696152480984	0.0	0.8276624277281174	0.6281828395572523	1.6257766488651082	0.0
AT1G10540	0.20055711362313502	0.710129876031655	0.39948035639234647	0.5880949923664708	0.3994548050619892	0.09039802052197525	0.16430890280776025	0.6374377916354173	0.08949877063377103	0.6521943518446254	0.3481379546357621	0.8227287541944581	0.8037259431229992	0.7498096324359447
AT1G10550	0.8469994439787597	0.0	1.8739984252574389	0.489845802723851	0.14079251648031163	1.7611141629165834	0.40384043336309633	0.45159549102584234	2.712111843798341	0.14017096130067513	0.28599143430037527	1.0025648963018077	0.7004610292840829	0.14992024321797476
AT1G10560	1.1163135630839647	2.7139404389239683	3.1556475100416246	3.0400465927305405	3.0865179657455126	3.117709181078997	1.3041840673513287	1.458784768588523	0.8088184267336519	2.453077563191713	2.743986195011673	0.5250267198292531	1.5997368709663526	2.6227976302250355
AT1G10570	3.8766464145643322	3.6427049909939586	4.488355593033294	4.056078885163933	4.004594409998985	4.2716842881035895	3.948094139427506	3.3728852670686287	3.4458510332782883	3.7142829599623486	3.712811079030014	3.719000436489523	3.4392201778946077	3.841567237920529
AT1G10580	4.2380705218498305	4.940652774515376	4.913927424720301	5.079713073082301	5.099480402188111	5.054136872662137	4.212009626607035	5.20637445706388	4.882044838612989	5.096456711138503	4.874480706508321	5.007897172297847	5.23588407741393	4.80616459080695
AT1G10585	1.2463520918901505	5.923405512678372	4.059777616382667	4.766760007465851	4.491088841356396	4.07788562643211	0.8294617028638148	5.643509137531169	3.850767803277028	5.998610806747806	5.469930994390024	3.1632236874491877	4.62210497773089	5.340296119387437
AT1G10586	0.0	0.5461746528246787	0.10695989413499736	0.0	0.0	0.0	0.0	0.35152335902799786	0.0	0.10647471781355713	0.7995968108202335	0.15820445843470632	0.30403302972740165	0.5784282242198835
AT1G10590	6.891040130436137	7.3119184855569825	7.515677801875406	7.456066879775474	7.4111980922055345	7.47351380784957	6.972659928635015	7.01751454568863	7.24808554084873	7.239312976726075	7.376749908395416	7.406595803218284	6.94443966177385	7.459365973003228
AT1G10600	4.927959289112446	3.694273845529936	4.670029269441268	4.417890552135448	4.683721827217979	4.542733150342403	4.927821312954252	3.816636597268379	4.5737848098428024	3.5646776915234457	3.8417706694656886	4.428593815192268	4.2445464268846935	4.059630033583869
AT1G10610	4.063741120824866	2.9551057146295947	4.25153186476049	3.836795769846433	3.9511609330989277	3.858507133264995	3.9844412979644535	2.564202559755555	3.983493317254408	3.1135254808713033	3.5035225123735034	3.8949748766404855	2.7580085153710336	3.3946543300338914
AT1G10630	5.725086326266724	6.245898010978149	6.440500589502556	6.4667599804163345	6.244162864135245	6.451170604096424	5.72774587945324	6.618922689896731	5.245262167729926	6.281463627564975	6.456030694464112	5.725736677663444	6.688128535014658	6.4367703156345595
AT1G10650	5.467485816042194	6.3630399952895225	5.982010232236654	5.762537917527716	5.944857179844875	6.125170335248509	5.485169273780743	4.033057403826101	5.2130832236052855	6.373716537347223	6.116614730505885	4.946665763746824	3.7870947465651046	6.007555370030979
AT1G10657	2.424318868476262	1.1357203826225108	2.3231419433642335	2.055970880084001	1.0007059260357722	2.6022936740625076	1.6530012238185174	3.067485097778583	2.683047355635938	2.0663625428597676	2.0742704548643096	1.4105355135872089	2.86919453039311	0.8917659002969089
AT1G10660	5.357617424455424	4.569414568078326	5.2841069873326125	5.126775181018277	5.166452048696738	5.324564733461865	5.463985321166809	5.3890366617512235	5.627578618121319	4.5066559164509785	4.719539351961032	5.472497393928928	5.461865966379103	4.81817697886269
AT1G10670	6.4110025866211515	6.380539984309805	6.959668291114173	6.9984506566792115	6.9295294353546355	6.948732714102479	6.426836593460648	6.751896749339899	6.163122738987078	6.266247365120248	6.470375415047577	6.3034262505826115	6.858934163724886	6.5051506157414325
AT1G10690	3.537090059417874	3.6418519361090267	4.10717559965954	3.211125246982097	3.705271230342829	3.779998683957761	3.157080304560671	5.052486234671628	3.3860894503696155	3.6990869447183874	4.241769109646655	3.44071897763466	5.005792017595927	4.15229551136743
AT1G10700	3.382661533677354	6.862674241548058	4.807639959456777	5.1297722375468915	5.125944459342843	4.756668066530453	3.2414298253796274	6.9621240473282	4.77317069422147	6.868790186226455	6.269692339724236	4.431846525777563	6.549924002497759	6.274757289063777
AT1G10720	4.926433002330171	5.405008790133541	5.596578621727798	5.700712742806655	5.603469976847257	5.416463124042405	4.869517570416969	4.739658163178896	4.855645677579891	5.414961439256041	5.524013774880164	4.979473344355583	5.000271215620805	5.328728615213117
AT1G10730	3.283525953776248	3.6237484928391783	4.09644587670459	4.261494990045894	3.991035626209417	4.230494414691922	3.16479956823747	3.597143325231836	2.9900827942070602	3.5863483295207588	3.786198249509168	3.1409262513533127	3.734719940013727	3.7069866909850955
AT1G10740	4.598153415210604	4.423398960732576	3.9647721422958706	4.227037862065825	4.319330725844852	3.912799309613901	4.67379243524356	4.832939317966304	5.600402156049441	4.506919144420964	4.363004627098897	5.045454189802039	5.022051154861964	4.311456008249186
AT1G10750	0.4080611427656874	0.07350813166816067	0.1439056216382683	0.07273307184839882	0.0	0.0747120062742638	0.220643030522851	0.8091074098101362	0.21140657863385037	0.07340801793378213	0.0	0.0	0.7365130980002226	0.0786399663839804
AT1G10760	6.368194914882415	3.9208692421238576	6.298231169632299	6.2125158712005355	6.233365770413026	6.296463896950621	6.4122335625466995	4.816430714633711	4.631093028235565	4.037645374513247	5.008899032239455	4.566686602887355	4.868978766215313	4.9739342338815495
AT1G10770	0.8549853437802486	0.42744763802022573	0.0	0.0	0.0	0.0	0.5221400242228891	0.4376804650453998	0.0	0.0	0.45415562723923225	0.334041121381878	0.23362796053042487	0.0
AT1G10780	0.8804904107874533	0.780072106963938	1.0561682509940962	1.0455781341770758	0.7820295690218088	0.9799225901928875	0.9312734545246304	1.4435856819038908	0.5667585480582698	0.5631352359060326	1.0186138033125398	0.8582171157581904	1.3697558052039167	0.822661431159511
AT1G10790	1.2446684873209515	0.0	0.15987852833829216	0.15774470753929218	0.0	0.1619105207687945	0.9155094241464052	0.08409636017552313	0.5560093912452376	0.0	0.0	0.8433605798114903	0.16231600329161766	0.1701605488161609
AT1G10800	0.0	0.0	0.0	0.3124435443161058	0.3164317732657954	0.5821903868751797	0.0	1.25205754715801	0.0	0.31511489277648763	0.33601463787398866	0.24450484718132515	0.9977431073247832	0.0
AT1G10810	0.3712267764723613	1.0007497708559472	1.0031469651916283	1.313434442651042	0.5870259237788147	1.475738170890798	0.7757253239196591	0.33022207494170414	0.1711138888208563	0.9997412561742712	0.6201091928207383	0.3602078747922806	1.2261889984382417	0.4878137662143116
AT1G10820	2.8508527119197433	1.9709243871830904	2.9998565749444	3.156551482205165	2.8119088089511393	3.0264875121186936	2.938745558549292	3.1749069678449446	2.6125165837081195	1.7084467914562258	1.9638095967921483	2.757177707345344	3.3239586882520267	2.3216461796799637
AT1G10830	4.8412258901769425	2.80380638514552	3.4148595895898826	3.64792639059721	3.583419651536918	3.418474730737607	4.664693683326939	4.160546390683235	4.648680447154661	2.7809786796347273	3.278490038193087	4.821385370051105	4.281952839394602	3.176664143604397
AT1G10840	5.5517720346540305	5.180501438469817	5.675607915925731	5.772889662106882	5.7586627149094864	5.771883575160761	5.572783925683952	5.866941802319732	5.931746510077256	5.29403649566202	5.421211490516071	6.144884615358053	5.8518374324941504	5.470799752418595
AT1G10850	2.4410825869012824	1.4890556099288628	2.7763640800836074	2.114792179157304	2.130481124103478	2.4176477658009023	2.306557564542596	3.3083293230674475	1.7643479670945832	1.6473712957721012	1.5112672185934992	1.5168718009243443	3.6551251531130142	1.5102775681919418
AT1G10865	5.445909168254899	6.4468231686129815	6.563209092729652	6.542956023141707	6.568211778726348	6.561647698758681	5.26325732935007	6.020027444966181	5.7132795471714175	6.488386634123371	6.420024687478125	5.896883881488633	5.958056427129181	6.6105649333458745
AT1G10870	2.5611140159179815	2.2888096336428623	2.95103675802307	2.8484920046235547	2.8242979024207004	3.029630621624711	2.3584988918482446	2.7149158114483196	2.4960550322365194	2.2484524368719017	2.3855210021683275	2.5447635772414516	2.7873980482747336	2.3995540333905767
AT1G10890	5.776002978776123	5.400809828972098	6.23285584216224	5.956483524514559	6.096216198273268	6.218909342323871	5.647564846777756	5.453773145146326	5.235943722599438	5.464728591956964	5.702154591398971	5.234582319241572	5.528046604805974	5.748084366731734
AT1G10900	4.009346806659391	4.28540699680591	4.13832277554695	4.317694882763342	4.4065416300302305	4.195082458816104	4.167663640787541	4.163954725644622	4.537822109749339	4.283493798557599	4.22611623891086	4.478456938016719	4.249710369312044	4.136223824605395
AT1G10910	4.652695109342123	2.302076649247736	3.784245489880595	3.6387828889619573	3.5716911738808137	3.7045052105559777	4.597577133715677	3.303373738834468	4.284914556118402	2.4544300317716976	2.8180624390576274	4.069394019612407	3.641589785073988	2.689374879766111
AT1G10920	4.296840044730489	3.8805928872688997	4.944158907521534	4.682159777536032	4.5895435829494495	4.828221965935445	4.180615465091082	3.7961012503459406	3.9376194531897557	4.03848739025052	4.347418462103058	3.799586679444863	3.7967553109354735	4.2673530220936104
AT1G10930	1.7316334181421293	0.5597956412386287	1.3085798144530318	1.0435361400290193	1.0713459129769416	1.2904723371908822	1.4265298954258476	1.9290050166558186	1.205203264395805	0.6535745899743135	1.0123599031607005	1.7946866430841286	2.106620699115489	0.9728050453625146
AT1G10940	5.740496667948353	5.811189410134722	6.175575695036788	6.210120942759551	6.145627202397527	6.302067533085612	5.663562575064987	6.093636528869708	5.60728875249109	5.802878457238123	5.96470906814032	5.819455106585785	5.951930671053514	6.026775100579102
AT1G10950	5.1418695860914765	5.417651203739216	6.186766513371233	6.0822740961606305	6.086935400512715	6.176552941300664	5.1924481946081915	5.917751736491834	5.383682806669463	5.452044589575856	5.6486002583341195	5.545480579892817	6.058525297055796	5.598930934085261
AT1G10960	9.39716718783404	6.486271531634193	6.515820556099176	6.630504373055252	6.87819934278032	6.719392869978985	9.370861212572313	8.45642427028084	9.442043675357015	6.194180293462192	6.249610530282427	8.769361687902888	8.463565909947045	6.132892085582257
AT1G10970	3.1686834089254443	2.3022463458826143	3.35131089517654	3.090880051978809	2.870276909045679	3.510413568783981	3.215300724435708	2.31442101029845	3.2591487618635115	2.2218692353136253	2.219177941404501	3.04073149174228	2.72519348391997	2.7866089848825477
AT1G10990	1.932032836747027	5.427120478916653	5.833383518970293	5.797955973117502	5.53837883974438	5.8214879999194515	0.9627273108135056	5.020970122294705	3.9820969476998247	5.373926332236309	5.633152870194505	4.606409209903507	5.213819218411858	5.6777234239132
AT1G11000	1.2222161717178701	0.7651905960835734	2.172999708522148	1.4716184718910452	1.5292073972571847	2.347742269848442	1.0553323074960912	1.5297775874840767	0.8057519507769774	0.8009771968303157	0.8078266305693201	0.26087658537893804	1.929170836230004	0.7277523539884343
AT1G11020	4.216088432728854	4.382411744903534	4.773623655204938	4.720282264357503	4.648553986524436	4.85722796957732	3.994441645901055	4.13197264517565	4.092729332539314	4.406336713602965	4.443862928013315	4.407606250402249	4.126297568741667	4.271840327321067
AT1G11040	0.0	0.2684069341179151	0.0	0.0	0.0	0.0	0.0	0.14414634467422727	0.0	0.26806477160188813	0.15015464115817168	0.10734271340183922	0.39253266532059267	0.4100345664648329
AT1G11050	4.254506786612351	6.029474898346052	5.576113718873177	5.478216213985943	5.471203941305808	5.552208062491198	4.459907725692949	6.071444315923338	5.75725494156417	6.238206905328065	5.773915917617292	5.885194372772881	5.993161357926829	5.759269689709139
AT1G11060	2.770391570920311	3.220806788486602	3.3494843555644866	3.41764889866718	3.4172925642119294	3.3367128925945693	2.7017070941934263	3.203620160828585	2.9878994848491054	3.123960666732026	3.244785639756141	2.8863267703289472	3.100341117930463	3.149048650215094
AT1G11080	0.0	0.23473609840130505	0.0	0.08169462633746745	0.3734456489868649	0.08391037499234427	0.0	3.078173668706775	0.0	0.3719205950625216	0.08839788180389062	0.0	3.402893926767191	0.25019312508307595
AT1G11090	5.223844222544664	3.480386336789724	3.849408751460357	3.8123718532589197	3.7758670831723977	4.052082886835389	5.009925902371045	3.9771370649212052	4.323096901374487	3.87843158614623	3.4267788145927716	4.387669997799972	4.102209604808444	3.548285706219355
AT1G11100	0.07123020838999669	2.8510859280231244	1.1386489396862587	1.6236013498911943	1.5279122058461492	1.1057198264387733	0.1405698151482706	1.3298785282720018	0.1767229254022502	2.7831385927712096	2.6100964508750115	0.34372785257628286	1.4239354428066116	2.550209324620229
AT1G11125	0.0	0.5216566321971905	1.2086124777526137	0.8966874326328041	0.2851174047957662	0.7349890058217232	0.18613375331328583	1.3600447417489523	0.0	0.5210450099687542	0.7663968537854206	0.0	1.5842082615787152	0.5527218037153674
AT1G11130	2.8443744583297277	0.06070957548347288	1.4231682569774575	0.7847023821024183	0.6016203947063692	1.338869777619895	2.6919914063991945	2.695389320141971	1.4259151603914249	0.060626528407717886	0.5007951717578119	1.2211357873270872	2.7002138672884346	0.5913713249807546
AT1G11160	0.42445499594050945	0.0	0.19703980307994098	0.11978000560634217	0.08206657146239178	0.16175627723486313	0.2884597134579046	0.2926189298004475	0.1975994191277913	0.12087359913311797	0.17016846016762646	0.09236812849836772	0.4560250453536078	0.08750196420762417
AT1G11170	1.8607456693327038	1.142075341006608	1.6038675305067205	1.6199637434270096	1.663064518686777	1.5547307609799423	2.0330715406197837	0.9850137123988947	1.5129742915128412	1.3706758202712936	1.573605329715436	1.1374065540675504	1.3158977455802692	0.8064527087635397
AT1G11180	3.961517618287389	3.0393923883669265	3.115619002846432	3.252541640379692	3.091916246446349	3.1788260101238803	3.9904787709629495	3.393906353918296	3.107731814588446	3.232903878058004	3.292890132377313	2.9695811146736824	3.3176667771046198	2.8849775829036255
AT1G11190	0.15729148067818352	2.800721327776326	0.7357846254891056	0.5233473554750689	0.9160987044139379	0.3781377697352067	0.24651573383954384	1.693241065467307	0.5309528856634864	2.768163492586213	2.284890257153415	0.29001943529163565	1.6852080745506908	2.2600907773829917
AT1G11200	3.7925545507533998	5.192242714786413	5.24010163020402	5.145973138930513	5.187999365245985	5.101563303075091	3.9386516183223512	4.723151226786884	4.281929961933288	5.336127389856456	5.128440338700919	4.338182098297426	4.696273761475088	5.240393891097102
AT1G11210	3.9716331184612037	6.325269892956081	7.3834200868662965	7.6697885118098705	7.589001431333866	7.3879417985525615	3.756680261056797	3.2135497524751893	1.6757515277151238	6.458593549189243	6.282736363181385	1.9216171853656856	3.355579668714609	6.3271848403877815
AT1G11220	1.3783983901608776	0.0	0.19744248756202853	0.36647035785302334	0.37106385007770415	0.5319710997536367	1.5562683845603753	0.5367560969101131	0.9127703881727727	0.0	0.0	0.6343092126282288	1.0308276607012776	0.3932269720863597
AT1G11240	4.0566088137794925	3.997427975872837	4.766539172503176	4.594362086437694	4.714860649985255	4.656414471349749	4.051031243040334	4.675218069785137	4.243618249146192	3.932724064522066	4.392663365352368	4.497864983912187	4.578643735083745	4.27644887252613
AT1G11260	4.292545783150853	7.627059031211986	8.890726764390442	8.990973030697063	8.973432157008356	8.921196591484737	4.065237690745565	8.060197602445017	5.917909998188224	7.616011610066289	8.387540167608908	5.494991072185289	8.385926816859264	8.375769611246286
AT1G11270	2.7933726614139154	2.0519423444320797	3.0431268442020043	3.08863374266909	2.5882885835113467	2.993431304260899	3.14423412318857	2.8634901040707783	2.6785241717068313	1.8430711979959535	2.3137329755390077	2.781018048923002	3.0634180148247068	2.8773463379934627
AT1G11280	3.5750247906693255	2.78542761032011	3.963339071337446	3.7494587469131355	3.6508530754578143	3.910613427245945	3.5621035442326634	3.233403698100002	3.691243959746073	2.869951874978312	3.0714876803891005	3.708853053726882	3.362427817081029	3.304261190455965
AT1G11290	2.6833714513301605	1.1479079746333607	2.538066007216975	2.290228926864564	2.128490879456291	2.4994048764294927	2.632432051431067	1.8664621602284663	2.771978863196974	1.2800653746206876	1.545186894389015	2.290047023855978	1.9009073791327824	1.7554544194911779
AT1G11300	2.4836872416702938	5.309708048514903	5.187087425386805	4.915401132573326	4.8812860351879515	5.201139230434705	2.055837306952302	2.4827325554584863	2.7133512001762976	5.237678033659354	5.003529535697851	3.244718152968712	2.36828991179417	5.1979258340400465
AT1G11303	2.4982990430263	2.022421867771286	4.488691078390916	3.529212142692371	3.518369677214331	4.577538207926362	2.775381036140046	2.6123433196509116	1.5045942426693493	1.8896622812524284	3.0907642456720485	1.379568997059025	2.6991438906078535	3.100078240912954
AT1G11310	7.223425676210215	8.88123045867753	7.766508534615329	7.82737821181456	7.842869598394346	7.854012372730227	7.1269265966966255	7.979491026998998	6.813382843264493	8.877248532501579	8.75082481393195	6.58817976621998	7.834447856236142	8.7353684476771
AT1G11320	2.1304194845308393	2.3136413149917243	2.283142825600375	2.6849240709850526	2.4470529410037174	2.7185440846018456	1.811881647957027	1.8159813099803688	2.0201572052060306	2.092872229197696	2.587999179312531	1.5991679699661971	2.013139187261628	2.4279893857885657
AT1G11330	4.421966022173519	4.161515269342901	5.3073966419948	4.880527616452552	4.889097190018847	5.233508906116312	4.178437248064624	5.9107825623950845	4.725040316118	4.079189643699133	4.746448099482018	4.90796180639208	5.966659417269685	4.744980225370851
AT1G11340	0.7292344577772241	2.970214141837642	3.581930006276978	3.6790360891116762	3.3326582808594822	3.667944373005539	1.1572191207748201	1.5183699990285988	1.5386661794906538	2.997205905442313	3.1165661340623063	1.6349448767381893	1.3831763635168053	3.1338639333349683
AT1G11350	5.260492276399975	4.338339789635876	5.810285568415755	5.677860613246016	5.62562908394906	5.857068224236438	4.996436431856055	4.492037323310567	4.835622755627497	4.520628270469375	5.018225589679713	5.318286991734537	4.804663483544815	4.914518403768857
AT1G11360	5.110519812379579	4.9110584648629185	5.8681468269432395	5.865641339106474	5.903064307669465	5.9619245716630305	5.125883967472882	5.556628470897403	4.3864438272541895	5.357481442203663	5.380953713200978	4.620381101576596	5.6040926361523935	5.2401132831609045
AT1G11362	0.0	1.1716246794409821	0.0	0.9481011530974602	0.0	0.0	0.0	0.5683087151908182	0.0	0.7008403047019486	0.0	0.0	0.2136701718636207	0.41751784364881717
AT1G11380	3.8698771336125235	1.938479907861299	2.993486288767348	2.723508559314898	2.7711591287835424	3.061014760861047	3.6704644750947173	2.7704727657952053	3.8480006160821643	2.3905541860027295	2.067440208534578	3.508530553973267	3.6248486065715144	1.6440261274523498
AT1G11390	2.676751628189552	3.3440970453450842	3.898693866760678	3.755155285570584	3.6998655519975636	4.126303351917012	2.7258738690533364	3.6577305377369713	3.0981286050685775	2.9032914005782398	3.6447558791311527	3.194618556000626	3.626818915491994	3.609135528149405
AT1G11400	4.202216326811357	3.5305172812594336	3.9138495161548645	3.9222286413155656	3.9548196648229474	4.174336283987025	3.879096619678386	4.669393990378638	4.417689940389545	3.6663010787018333	3.4904163377221415	4.298716911271073	4.728084167911083	3.6929461556987717
AT1G11410	4.7184669564026755	3.716937311501039	5.246588298501409	4.593716617059038	4.646129848941028	5.167715973356538	4.819776383941591	2.66615293470338	3.52006419748281	3.715074090130985	4.018570677336913	3.5070282612076813	2.9140412372150766	4.135676370591775
AT1G11420	0.7751372018655164	0.38219743927039757	0.38331316283329914	0.37856266177464293	0.4650753382906151	0.30020248155284207	0.5650745515769596	1.8983141078344268	0.7543164073132766	0.10530991326339707	0.49240198411080766	0.36340306116971355	2.032945842662581	0.11272827040044854
AT1G11430	6.428645123305124	4.66150642366492	5.31968746441017	5.362598520819093	5.439257143869983	5.379481201514218	6.371440601768865	5.473283746514195	6.046442302344761	4.629524617325324	4.741100132583352	6.196833062691425	5.661536777552714	4.988566502318057
AT1G11440	5.306360501202341	3.828884631110446	5.027638330394126	4.648959051261616	4.7305744098338725	4.808736793453024	4.944290808556394	4.608338950669235	4.835441000149351	3.8107616912717797	3.955557352005261	4.785289539711568	4.677129103657752	4.01628395880641
AT1G11450	0.0975125210790464	1.227606866007486	0.8541916150837625	0.6954549216319184	0.9907169363898574	0.7107791867501605	0.07937263090626304	0.7953363642459748	0.0	0.4407489351077004	1.039611031941102	0.09434688028082025	0.7518680150857726	0.8212624039549847
AT1G11475	4.345843667771649	4.6077032385569	5.4183655153747745	5.4522347176756885	5.289140182061566	5.357206344881946	4.56867778245187	3.3848031195524757	4.892334199472917	4.77888114016269	5.213543965700598	5.21911416521037	3.52866117551219	5.069985282534326
AT1G11480	4.814523115640209	5.671318279999746	5.730715203838413	5.694643530924771	5.785231160641594	5.817584460285391	4.791858387895333	6.133928297355257	5.146688067928094	5.640141328764801	5.789355238715531	5.223745306123214	6.128597165898835	5.708130115795166
AT1G11500	0.0	0.0	0.5490968284603255	0.7527190947061527	0.5490633873795037	0.5552200162231318	0.36947301467584964	0.30710751085113736	0.3013400690062398	0.7582903567582305	0.31919768981830016	0.0	0.7705782445017317	0.579904107371138
AT1G11530	6.620097186624333	4.340781544577285	5.531163681438148	5.914797675026471	5.95028251144162	5.68095619098139	6.548322286139797	5.0469686855258304	6.058479761927357	4.307354607761942	4.855344932618987	5.863480661187325	4.985746860428059	4.679937387829464
AT1G11540	0.10805254805808331	0.6752991975162064	0.7644573902506246	0.47886761511660997	0.37788358462117316	0.26582069409992926	0.0	0.735195370483143	0.13766360939735744	0.761662364775399	0.8050134266968154	0.460292661914933	0.5424313528577556	0.8043615941478717
AT1G11545	2.4610761552082683	0.40739974756599473	1.1377563520294245	0.4035571797271379	0.9053075852816379	0.9966272943293487	2.3960741860707286	3.08567969771522	2.272326660092712	0.283595799104764	0.6630704023965708	0.9899173586671118	3.920087792169937	0.5521470176616871
AT1G11570	0.9396250005330425	0.555565507180821	0.3052737630632138	0.0	0.7713848815719915	0.0	0.5315813112707286	1.4274693748892795	0.5585012989338157	0.5549212611465018	0.32421945864632795	0.0	1.2849349069818798	1.004956431741269
AT1G11572	0.0	0.0	0.0	0.0	0.0	0.0	0.492634250832234	0.0	2.4685280436327672	1.1926043947216196	1.2517260518556839	2.290047023855978	0.0	1.2508418361720675
AT1G11580	4.457205158499068	3.1376102255978244	3.083183697077089	3.019597036797676	3.0680422975509973	3.1150965864905644	4.102821443989867	7.767320231495398	4.864821773890393	3.2195412480579537	3.4918215874846865	4.283554115976935	7.483803811507316	3.211991863537841
AT1G11591	3.2553529673976955	2.736242416395035	3.695115561801306	3.6093045570272144	3.323717192450999	3.4235617490287087	3.393362474288885	3.0223920292458626	2.701080740665138	3.0036948406853834	3.0946784236653397	3.0408095181620944	2.6033392280248355	2.590506489233629
AT1G11610	0.0	0.0	0.0	0.0	0.0	0.0	0.0	1.4946820821598186	0.5405400477904081	0.0	0.0	0.4235430715103766	0.46853490066599834	0.1119296852944662
AT1G11630	3.405084832109619	3.513100962994171	4.028514838677499	3.9837905271913776	3.9637013429482786	3.813380773169168	3.5529532016925773	3.628311883847204	3.484923409707099	3.6970891387273856	3.3484773475672545	3.855608224091338	3.5917343558475383	3.471659474781079
AT1G11650	6.987321193081275	6.977680767051069	7.0450422345900865	7.075100610998166	7.059246414016662	7.0350988577876095	7.072797984889451	7.3010795933351345	7.023521542572435	6.981544567584914	6.977594882643159	7.21363417366715	7.414518217353044	7.012741998878968
AT1G11660	4.112913199975376	4.152932358878553	4.419144938571391	4.3924800471335566	4.303828747935205	4.490148615219336	4.1394838032619194	5.067381006053173	3.9297527747138004	4.0987150554848615	4.441716500204648	4.14999309096915	5.0254182612076	4.330936195509028
AT1G11670	1.8164052932136618	0.7183023518895815	1.2705211477541176	0.7121719175157597	0.6676588601930986	1.5696199728490035	0.9184803519010903	2.6770978520027713	1.6439343997099394	0.9096965600266949	0.8116315494897755	2.141571168569801	2.6467629059670847	0.910832806347771
AT1G11680	6.232503945609056	5.431942134942282	6.292328362541219	6.277905288639754	6.268845107885074	6.237989918623594	6.247172195889525	6.232760361886269	6.349773637045915	5.447351341611885	5.718125506216237	6.433951033023673	6.294666807144023	5.660159099666185
AT1G11700	7.957233244323998	5.506373616475211	6.1714673829341535	5.844427428601114	5.806281890681135	6.113551925844827	7.689720412379196	2.5150837471121466	6.860039771322315	5.531454083174461	5.886466717610442	6.789770987104911	2.3486850491146813	5.6753423962670135
AT1G11710	1.8264658475454827	2.0900921848528475	1.641620723492402	2.164727293662053	2.5063177220020654	2.16721470682075	1.9615695217556575	1.6021994847260832	2.3931991781505233	1.9311460312711275	1.7891209426250057	2.614024765722503	1.8311785981698425	1.8648002266930717
AT1G11720	6.117413886880388	1.993830903292418	3.177509027169879	2.9115542648903623	2.762508159877944	3.1569885926319805	6.30871346765752	3.4746860958947154	5.164138670394489	1.8272089954691726	2.1650312745113873	5.274665368659408	3.6009567286504702	2.3361177734614076
AT1G11730	0.5988016629070503	0.0	0.09224704285996685	0.17657543878983853	0.17893622519933833	0.09344720783241661	0.5437083908194346	1.1922631141674624	0.6133802586712427	0.09182649988416379	0.09842756894940012	0.13677016315559665	1.1857265014701575	0.0
AT1G11750	6.80071360921573	4.563091743589486	5.2311197322516145	5.20771864146431	5.268754401120478	5.1895086170132405	6.696377804245559	5.702572280458539	6.0756061030711015	4.50503976185407	4.817191895580987	6.145240674358464	5.652115051083635	4.614096115912794
AT1G11755	3.315475347286371	2.9252047842954942	3.721435655829975	3.8472351827211684	3.997824999521083	3.973389571119465	3.462515949936224	3.28410303713861	3.399060602001511	3.202317923317788	3.313050802675487	3.431831566219109	3.33397644877701	3.3295873818625092
AT1G11760	3.623207308032932	3.5913707409836872	4.026514990940254	4.197192932247834	3.8842162928372272	4.264177304646255	3.833361214433133	4.109102530212614	4.16008070222526	3.9148458196759637	4.117449358129261	3.710890115200415	4.013888850688376	3.728445679136147
AT1G11780	3.3999859524979428	2.761008608913571	3.5070764312983638	3.9954951601941824	3.6027668596711786	3.4520263444158865	3.3708802455777698	3.291964861730196	3.620064213505424	3.220797486153789	3.0061841054733183	3.987387848679974	3.2815143672104847	3.026098164385564
AT1G11785	1.9558075017539753	0.7575506587391374	1.2544897029760644	0.5414494657484046	0.9439718051714195	0.7674208290307716	2.5726059794534386	0.5589459861185324	0.0	0.9407588405383654	0.3184389403549108	0.9027409713464681	0.0	0.0
AT1G11790	3.3498699607459024	2.581203050195585	2.573118795455497	2.1219226702325473	2.4196769275940198	2.8033129613907075	3.462288013120106	4.2848928076745345	2.5020815928892723	2.638373646182395	2.35547886467298	2.182631315382129	4.165673376928287	2.6279986590552245
AT1G11800	2.823073153773964	2.863646086502108	3.3218036568996236	3.345976951667499	3.4327380838533155	3.0346925745868485	3.129363955303081	2.1806831637774704	2.9485480944092703	2.75961497601138	2.9315137671357614	3.3377839062668433	2.6161019514696227	2.8682280832725744
AT1G11820	4.320072572687565	3.473374227401233	4.6686197097883735	4.511321127687738	4.4592948766140506	4.641079118183722	4.3941240471664695	4.290307556245296	4.569559718182819	3.4818381055153322	3.890601191764421	4.368817086355159	4.644741467138671	3.684292314109328
AT1G11840	8.617675001289605	6.204684525871542	7.447136451465579	7.2465439356634365	7.274966805008674	7.464468683098057	8.696302684349332	7.383212294758424	6.485603709323599	6.148261118443544	6.942614639158941	6.82647264493499	7.305631937147844	6.882182369587096
AT1G11850	0.5013113872862037	2.392900606761551	5.240179722217669	4.112602440381976	4.25778517060948	5.338163097189412	1.2291317163814361	2.6921362701645095	0.0	3.2467677058796554	1.9453184757999615	0.48703885014044046	3.3521845465474893	2.4743440922974034
AT1G11870	4.375210877631152	2.667639850259861	3.624445834259586	3.469276929321078	3.3555807283807155	3.4363627190520734	4.3881405249934575	3.7017232636419197	4.117791164369958	2.779892362722351	3.189931751797702	4.15150224159147	3.8087280057456945	2.948151493671046
AT1G11880	2.2688438326633866	1.8426190305431762	2.8479275443401093	2.508641338813056	2.847836574060956	2.820440705119185	2.1398581260458234	2.2639354678658448	2.088773797698976	1.7517819904440912	2.134802718781241	2.0143112678455117	2.421812471977305	2.6583931163878667
AT1G11890	5.174684319723157	5.29443958262554	5.617553311748708	5.451371297477679	5.5339901919813475	5.561098286075409	5.068051402378911	5.813992597624367	5.298548806651596	5.330486481462525	5.464004929329966	5.321489242701771	5.678276985532075	5.512170677833001
AT1G11900	2.37112155143055	1.6486929249680076	2.2657533436580715	2.176538576519527	2.2295114996334804	2.207571078036538	2.248115534895568	1.8566013424273222	2.588463468080367	1.7008765331778992	2.2299634573605873	2.279234596112339	1.747842377934959	2.018483492516585
AT1G11905	3.309566860894262	4.939107279361081	4.610871772687797	4.647089878179174	4.544142453784136	4.554124961692297	3.3393604620154815	4.6563505631326	3.5589000249689193	5.084442618511208	5.011243301428004	3.6701412861469698	4.600054143812106	5.048796762490563
AT1G11915	0.28276397719268787	0.0	0.5026895533925471	0.6303797857585467	0.0	0.7690007329158703	0.23281853476020173	1.1896748214048665	0.5039789264451671	0.0	0.1998537484287335	0.14356442934916946	0.8290772763222898	0.19965660152360376
AT1G11925	0.0	5.464119720159258	1.9582025255483453	0.8582918337030063	0.0	1.9725270845594256	0.0	4.018150627185602	0.0	5.527774595411789	3.738031469527394	0.0	3.716779459288175	3.476166154238733
AT1G11930	6.368881861626665	5.868843922730496	6.387251027999073	6.2664732851378	6.275908201738455	6.458846014354718	6.286431668394682	6.3027668758783495	5.927926096513502	6.029935514074352	6.111507973319066	6.108411037349824	6.247553653467122	6.104863298360339
AT1G11940	1.3902231884242822	3.140265129051813	3.8283058258811087	3.9187074867092124	3.8523879208193224	3.9708430936513905	1.5442121479350184	3.270332288921355	1.549193129436279	3.3560996065417967	3.66947179630588	1.718075321151782	3.1584358596474877	3.628726680963902
AT1G11950	2.35536131743026	3.0641609500002205	4.372842386778051	4.45840018770489	4.502967077718368	4.41484403284877	2.342018833014949	2.374365849260165	2.18065742427355	2.711862631060457	3.179090389555601	2.020785708498097	2.3788322169387697	3.028629019296064
AT1G11960	3.9058807043475148	4.686271457074176	5.45055251062816	5.25909766470967	5.1000168116825755	5.544731283480916	3.938926286060855	3.58134594910117	3.1202759003245983	4.742648558899389	4.756827738789535	2.9373203216017933	3.5171082579204582	4.913559649298515
AT1G12000	3.106650979893654	3.8666039622580923	4.360660523457958	4.348033979976899	4.293848998359072	4.455867194300021	3.1000677166672728	5.3519175240384715	3.1200895640699486	3.864725618981765	4.249846406406005	3.7946565230615494	5.556843165130976	4.17109470602635
AT1G12010	3.2858686684284977	0.45758398149711477	1.2467709168016046	2.3394944310883363	2.3558587943934035	1.767052852517756	3.4684463473405165	2.133719732911017	3.8848613125996954	0.3201717956157096	0.6172198512531252	3.404296685966711	2.2835053010893365	0.6166893239549746
AT1G12020	4.87434709537029	1.6049101891930722	2.9369309920899047	2.6557396331918874	2.729686561114954	3.0472385410127854	5.028063799941338	3.4551781245968867	4.908033929641858	1.4771859128221578	2.3525538403940973	5.102583182268865	3.5283196772261514	2.2718462793360104
AT1G12030	0.23043797833310942	0.9154808571180978	1.5852380667252197	1.277688045735607	1.0781644596595128	1.233664515388004	0.0	0.5414145273841169	0.0	1.285733371597598	1.3476688751228207	0.0	0.6970086965065648	1.4125619285116346
AT1G12050	5.027201331582668	4.882003126176711	5.36922732582143	5.586239227019082	5.581489509918703	5.375595461490918	4.853524156560158	5.241804799965453	4.518282361947088	4.9666681681949605	5.27654657650345	5.203225091805359	5.256746724526927	5.219967261456526
AT1G12060	3.198064085342933	2.67001718799062	2.3324645247353826	3.1200590799309253	2.4788515148161694	2.4947585158562733	2.9604240637525265	1.855514026627502	2.2567057346494965	2.727859045486966	2.2451659916648383	3.249589623746684	2.2715069602398335	2.4092233010494013
AT1G12080	2.9622564183166413	0.6593324853564122	0.3680853148342294	0.8950169741391102	0.9044668241557696	0.0	3.1498568396076045	5.912785800350296	2.9993740899705106	1.4518716767735174	0.0	2.2389401365227743	6.71361323678217	0.6968049811033461
AT1G12090	7.818942463972978	5.839352227296026	8.499773462233284	8.998253071133266	8.944046381515843	8.46248266181335	7.57585151161138	8.341584028838863	7.760855240597637	6.006842852784114	7.4162070782652165	6.457903767382572	9.08157673519654	7.270790888125862
AT1G12110	7.050596939493306	6.709060191788025	6.244702457305152	6.189655377020285	6.115524071701958	6.331798879796962	7.023362513005011	5.18624207807047	7.343472577880041	6.6960998206877775	6.006869936321991	7.9751184543247575	5.379208950797997	5.981878822896101
AT1G12120	5.520623439712138	4.44671318394188	5.692517682167963	5.359145315543279	5.402425278668372	5.736510702010803	5.6328194643807645	5.661805199891606	4.896845135240917	4.61400270933577	5.056209488726455	4.8072052117209125	5.699227689466451	5.080796169876424
AT1G12140	5.795083160323824	5.721492644845699	5.654883925716491	5.727534084013842	5.780235458499357	5.6534471563733035	5.825161380953759	5.434476491179084	5.287447577444861	5.64063368296709	5.724248838907847	5.354168069961549	5.329929587650287	5.768264864695861
AT1G12150	2.447827571374441	1.730616049890465	1.9301961876797733	2.2698438654278092	1.6019120785474092	2.6337803408498126	2.3134110811931685	0.9211677005224034	1.2977317869190665	1.770589484055836	1.6196683866014294	2.023484442159582	1.125619370024204	1.9631766278994374
AT1G12160	0.488485173019036	1.1945416421394341	1.4906764689571208	1.2386483475785064	1.197179987306763	1.5469009622909646	0.5206233399262505	2.339645837377478	0.6827855571183454	0.5990971782524837	1.0745750590305174	0.9808601403544752	2.2261306985352936	1.194773443209205
AT1G12200	4.017223924021423	4.182086611671729	4.048899690481112	4.47557621947841	4.18024334077857	3.959818685577581	3.726611804911062	5.833883236455547	4.4840843561184425	4.394756562508039	4.632542722512196	4.422820950557945	5.733890625183312	4.513497427123146
AT1G12210	2.077364948796758	3.861523067330267	4.397510578378653	4.090962221165196	4.093604711414009	4.259374359964806	2.288761292722057	3.7513006675774276	2.9955698917161677	3.6948332102902905	4.020012930677127	3.201761390177615	3.7900339168790835	3.8181356679286518
AT1G12211	0.6282194193570755	0.0	1.2634364824209086	0.7574220930605238	0.7657750648962893	0.7737806553084756	0.9127846008028334	0.0	0.0	0.7630197752578263	0.8064285873358721	0.6110370265052406	0.43915699369345	0.0
AT1G12220	3.9257604817330614	4.049445347443124	4.9317334348758015	4.727876325163965	4.832605369441914	4.980921729815979	3.7823171922595193	4.593851540817354	4.413342230347534	4.097710412201978	4.414349864486763	4.393446788701979	4.760997526164982	4.602979881717646
AT1G12230	4.9775197571327965	4.099728871966447	5.38289535629952	5.210024837165909	5.086846258805396	5.385726704647593	4.82155580036041	5.435944199945647	4.7111837123814535	4.041756669658866	4.663026286398088	4.908704329768412	5.773769542186769	4.604542881984874
AT1G12240	6.565650819713946	5.427257034910081	5.623307879472621	5.510766591170876	5.467055312334991	5.613368906680388	6.487474056261885	7.382999202508692	6.6720593743276115	5.3764128137288525	5.738343998351008	6.440693868788126	7.291852772995331	5.7920809133155515
AT1G12244	3.9171629927600624	1.5474274283893203	2.5959772719008285	2.1736670505684637	1.8762548274960682	1.9477419751853198	3.728129054786011	2.514197071587254	3.290258957514619	1.8119314306473568	1.8234110828705445	2.8145003575079235	2.1352335732010186	2.1659668956473315
AT1G12250	6.535177448754795	2.6049182387854324	3.835803643558124	3.6965077487929605	3.5733324883484294	3.9400194752400473	6.414308063955996	3.776250301696772	5.989555098710091	2.354364833650095	3.02620120367731	5.651532899746594	4.160953525627372	3.0414189122990583
AT1G12260	0.25115394810627345	0.1655934609818245	0.16611342461792913	0.6794794390229972	0.687162638709412	0.4552433422307745	0.2063984874590757	2.108556590532907	0.31591988483095446	0.16537491115731534	0.0	0.5454282704224056	2.238775984372005	0.33423010896217226
AT1G12270	4.186687685288672	4.559402419350773	5.0522771509699895	5.065777307745989	5.106375730718189	5.017804213602753	3.9457293017294854	5.212298167408843	4.465605832766985	4.398391676855732	4.46298908687444	4.745592634121232	5.395390996269469	4.783199554507233
AT1G12280	4.899348101793704	3.4467857360864813	4.383624772906112	4.257093739254135	4.252022380217812	4.437456766027149	4.8516160397346875	2.6680235498723364	4.7440136609767105	3.5200376142666085	3.670938245101638	4.560374758478387	3.016919086699154	3.5886500536019477
AT1G12290	2.243590143282505	4.101774199741044	4.902058061285617	4.8599304556855945	4.588107362094575	4.773953341928928	2.4184750469462757	3.2342075693975625	2.693341495573632	4.060850335647092	4.303954629737207	2.9862586723142073	3.2238057883662825	4.347949608720965
AT1G12300	1.5443066550476785	1.2400774776496672	1.790752156644966	1.5292409018380877	1.6301079064104331	1.9494748151796237	1.6698370178043405	1.3710455029338777	1.403241643111993	1.4924237079157723	1.0507930940346288	1.1152339869586168	1.4397258525799206	0.9805480969889945
AT1G12310	7.174599035063218	6.748709477291702	6.200892191283353	6.240635015191131	6.25337466957914	6.372250781279318	7.055491500743896	7.154468898803726	6.626821692930063	6.822907710996843	6.763240967074733	6.556470775336474	7.152988478141748	6.7837230592226385
AT1G12320	3.3933241632834417	6.276306938298608	4.103992990098064	3.751457468113084	3.9258198581561197	3.8570415743917033	3.293992623199598	5.33330997136465	3.5184330647508477	6.377543573980609	6.215426736033935	3.6080103987817194	5.0741850101939034	6.011519016931935
AT1G12330	4.791146814290253	2.0081657924772167	4.4973609818366675	3.0529679440062645	3.3612035742201716	4.340176603016542	4.6309523348987405	3.2124245486746625	2.7497617201632343	2.069028426903934	3.1718510196021836	2.7021495070238033	3.4070081717230796	2.9745649977521773
AT1G12350	4.813117191459428	4.439033475486327	4.914695481620954	4.986462564375054	4.992815730771625	4.914269695090815	4.796390625121434	3.9093028778770407	4.407900819481797	4.403967871691703	4.679769872114426	4.620435004626095	3.9602606927469726	4.467242022953
AT1G12360	4.458296052182704	5.709877930004745	5.536378958336968	5.498810466478906	5.500965571945478	5.572563255468212	4.333347058637066	5.856765791235482	4.447722561211065	5.672797243519517	5.7494036785794975	4.674132864752849	5.832751828962898	5.755929581518314
AT1G12370	2.5393058796024097	0.9185152941834058	0.3759673630460514	0.526341646285025	0.20018266474750124	0.3804075462985679	2.276801955992526	1.0209389294003097	2.7222508417160585	0.6713994344884802	0.7107802397239704	2.4986791951507143	1.37193192952473	0.5626819190773722
AT1G12380	2.2349842471704773	0.3694551394403358	1.7090575905457508	1.48770899060867	1.2126697740888692	1.9610693012848857	1.8960603545143864	3.8314751118892145	0.7319489655195449	0.36899976558867753	0.8341698041916941	0.6334470912956297	3.988936890247441	0.5550331129054333
AT1G12390	3.8842462520238588	3.5508123715424285	4.059307644058845	4.026726883454417	4.098553739007976	4.4298299762044815	3.9473388939623173	4.559768365720404	3.4207304629714397	3.759084825799748	3.7708721745803016	3.8615691444171354	4.262116312756369	3.8037726521955135
AT1G12400	4.974439693561248	5.235716911269415	5.876524539738536	5.477022872962727	5.903962720474995	5.824190595111041	5.238403914920846	5.456728644493773	4.82064911132065	4.947961277776731	5.825249375032439	4.843577377664023	5.138761974226418	5.6081557655741
AT1G12410	7.131711001745145	5.513135904820285	5.820901372824485	6.030771947065878	5.968804059505151	5.905459790516958	7.044732785076719	6.294197814979923	6.835225604171742	5.499281815067439	5.650470674469789	6.723966063521532	6.235042070802452	5.637387524462141
AT1G12420	2.5008208500894304	3.527192400516705	4.85228807664156	4.422728559844338	4.426602964345397	4.757893353524543	2.8316283305706498	3.8205590127226756	2.8545919252778353	3.6637919940504293	4.224336455853379	1.6074735667275664	3.7768910200313686	3.9714183097776865
AT1G12430	3.7060458840755968	2.823720597453853	3.9671840674428185	3.9731983261855337	4.0821682086693105	3.9669340036446346	3.733493802779063	3.9231757549929105	3.58658402534363	2.966356254388462	3.1281768972050803	3.477043003660857	4.073470332285161	3.140646502430202
AT1G12440	7.534292491884095	7.669605747475909	7.431553402132295	7.402553317595333	7.434319933727315	7.4506980107182565	7.326692753500775	8.04542574021277	7.6166814960129985	7.635669919205645	7.651615645587488	7.303347752321815	8.012506179285847	7.691713478975411
AT1G12450	3.423182647329991	2.459608900728937	3.0768190547973187	2.700339442541155	2.5961048572091467	2.9998311020934665	3.4093998326912245	3.386161354525455	2.886431418694957	2.3868145744694225	2.5431566404801242	2.536160356695366	3.1529614818232132	2.738711602096406
AT1G12460	3.197847692770628	2.2639911056453546	2.664973723189695	2.213086705784583	2.106618932622372	2.6220236789510825	3.0380834796940306	2.3699802194083768	2.819685971044912	2.0137470877370216	2.2029744482272773	1.8229831712257527	2.5791598541308187	2.3818010189838916
AT1G12470	3.6315772615746855	3.801105133222475	4.206269690665125	4.326750532342602	4.432386109045598	4.186649049497563	3.44281346602201	4.341660494574027	3.6294146745975495	3.7554801130685154	3.8924335986130325	3.9220278845954266	4.539730785783548	3.9517186153567985
AT1G12480	3.3563879751460637	4.005739518826143	5.470301408801402	4.7361829395125925	4.910622088243516	5.418940756865585	3.3956762198584935	1.2459927433335352	2.155143307536263	3.9246579359179963	4.692420925700775	2.6622660706017234	1.433487000886946	4.565832442836251
AT1G12490	0.0	0.21399380819185818	0.5668430287921736	0.0	0.21464017773059804	0.21733215615531196	0.26567127131839186	0.0	0.0	0.39981929313750186	0.42555773297987914	0.446156820865425	0.2178662807653696	0.0
AT1G12500	4.924165843234396	2.371083802507772	3.957166185537728	3.4536739040670525	3.2286225350665703	4.106421779394861	5.015858461544344	4.6347435441916724	5.556898755457196	2.7308219101415707	2.872046073268033	4.9476874592761275	4.808881298656236	2.646613971489736
AT1G12520	4.795564124346034	6.59831602538992	6.601460152146642	6.642106960501788	6.546067769895717	6.768976853775356	4.775608638271231	6.880362010474966	4.986228096595328	6.630958218429818	6.572188203548328	4.8768026430419615	6.85120150970956	6.589703177156261
AT1G12530	3.684549964073728	3.3454376371785153	3.850222222611867	3.8728199404695474	3.7173305928730938	3.6015914103363675	3.8129061187037636	3.2476945565807105	3.6501757889191486	3.3436194848915823	3.6207307132556354	3.297734942557668	3.1263311530010904	3.465644209641177
AT1G12550	3.86318353077922	2.583821277914076	4.003204942894834	2.9956435360657476	3.299217285492203	4.1360355520652945	4.284353344584616	2.232489339723544	3.447093731622102	1.8049369747517048	2.7386592769833946	3.636090599114273	2.376831584888936	2.771032442815167
AT1G12580	4.634121994085691	5.142343427852733	5.740394252636058	5.390215644368387	5.461353965655656	5.712412634292571	4.857894036344509	5.304116762829568	5.185629067398692	4.93914620793084	5.187789247986964	5.109342886187453	5.341463631676585	5.112107295850399
AT1G12600	0.4738702321234347	1.646951139241719	1.235464672426871	1.0872051432736425	1.4387786451637716	1.0591943126322358	0.12413671754504313	0.5242412986855147	0.09964519820770326	1.2315539379544373	1.4207062843293319	0.343034282536944	0.8161048960950343	1.1982568418162325
AT1G12610	0.0	1.551477809211114	1.6845454035204865	0.0	0.0	1.6978379323783852	0.0	0.0	0.0	1.0717527647626506	1.3102953390271512	0.0	0.0	1.3093856474804038
AT1G12620	2.555435016074711	2.152606717203561	2.6614807002366097	2.932404084762981	2.7033937509258696	2.9316085482905057	2.902683211904214	2.1369712499917863	2.768013677775893	2.1205102203659383	2.2622403292178617	2.8465185703184988	2.499019836567235	2.03371303843893
AT1G12640	4.864927388959391	6.485667049832154	5.549589507500699	5.9707394199963195	5.956152993280342	5.5265232991789945	4.803847198157379	6.018389774775419	5.045443054104086	6.569791340720113	6.356043620518093	5.256603234158041	5.948450160815575	6.241316848095742
AT1G12650	4.098389638762933	4.458287300146473	4.689016231697079	4.5394516056898615	4.62880781917257	4.563096463957936	4.0743708666486045	4.401039520115959	4.322264122463798	4.197286060507862	4.219866448688537	4.6514006788159445	4.348469157867231	4.3301688151849795
AT1G12680	4.32083625855801	4.430418672711284	4.763062645728117	4.5644956822363385	4.69220748417101	4.715351978668732	4.062954411705362	4.432423280211355	4.178588939215286	4.681229586217639	4.53276254012797	3.965080949252022	4.435147097744915	4.675422421484887
AT1G12700	2.3288663262927867	1.265389938674104	2.0679144117030104	2.1458618018834468	2.1310512359936413	1.7154646479301108	2.395282268404456	1.7878162662889692	2.224491295565571	1.020131968306185	1.967917237312097	1.8260399161724108	1.984775039841179	1.5389682289347428
AT1G12710	4.784900327241771	3.6138190323249804	4.574036592319281	4.249711262876517	4.104792750545966	4.469534656741848	4.7669812014161606	3.3826048020817407	2.980480957211577	3.8756375063577644	3.893746898598591	2.6489252422154994	3.29671868643909	3.809245616940995
AT1G12730	2.5047573933440628	1.8020549505280248	2.7061112846835376	2.849852224578044	2.9362144125092104	3.0817593209138345	2.5710416173516983	1.8426321560618897	1.3835426749991884	1.9843252447287625	2.1883585243231014	1.6542149267287256	2.0282208776357957	2.1255549890723677
AT1G12750	5.324668595408406	3.998657648749485	5.161438768880573	4.793108487612262	4.801434029737385	5.319275046598714	5.317129548180297	4.060231900426375	4.251925107103087	4.0260803231369655	4.372598459200495	3.5937714578295217	4.511013155262346	4.4114418992020425
AT1G12760	5.444576252585836	7.105463637084175	6.479253642601706	6.541880938949326	6.545528112722523	6.55711879183491	5.405023483298326	6.293820110039431	5.696470447625768	7.08601503741894	6.993253592328895	5.5851856126024	6.299700449534483	7.0497076454741565
AT1G12770	5.821333345427383	3.9526869994151297	4.944905685174632	4.885114146245652	4.863645475676945	5.021570763662151	5.866303456714553	4.956120223803071	5.358659088109958	4.134198658149298	4.356164314629929	5.080144032819828	5.19079112357057	4.424389333419824
AT1G12775	2.173386824239538	1.174730837921382	2.4844342826683623	2.2150212252780452	1.816882668797025	2.378857449934911	2.5144410870958223	1.0757270723733163	2.416551529417057	1.1736078236847534	1.5963191540836195	2.179126607908042	1.4780290457538738	1.5003128276436999
AT1G12780	5.459395802132319	5.6538592654328435	5.58697173976869	6.002379989688415	5.913792319295674	5.689848914487735	5.423987673531105	6.39170229375439	5.279397705533478	5.720072665272553	5.526701979538922	5.238664140226596	6.377121050234096	5.542637208508824
AT1G12790	1.810153816189652	2.3698201479108874	2.763693470083284	2.652323164797373	2.6694683608331937	2.4763524827147507	1.6611652037200215	2.3247648332461157	2.406783980871469	2.687922771536907	2.4821294068430926	2.6436813007611026	2.561668636164738	2.594693490310473
AT1G12800	6.690133146846612	3.5354822136391713	4.8066053424199735	4.402960382292458	4.41201696304107	4.81193658956263	6.719533928905901	5.194818471458848	6.357505254563171	3.533639559488742	4.069893850023844	6.0727523535000785	5.517839528941496	3.7550940045338312
AT1G12810	5.112521442948117	5.088998219679416	5.251944281326955	5.409372758221108	5.429262285462067	5.309065391907222	4.91235410238258	5.569792783264332	4.891728366701405	5.153633761504936	5.453335149592625	5.088363073559371	5.342232469340043	5.198469049792442
AT1G12820	5.833007285823089	5.027579480707962	5.560984530949587	5.3685941925266745	5.300594289854851	5.4539884798146865	5.808954525799272	5.390524017009896	5.867520632572411	4.980467305155038	5.216315742144407	5.909226392793234	5.454655082776769	5.083482748535474
AT1G12830	4.537387065336122	4.739787864712079	4.80172158286412	5.014907479405062	4.935693731075604	5.004772841864452	4.827193973044309	4.495926131327429	4.83377585792889	4.583728998077094	4.822857848172451	5.118873163193956	4.766613241115411	4.681581799767433
AT1G12840	6.3419783077104075	6.276531676771966	6.5088766233348885	6.5001081228376965	6.574308193634537	6.562090516964711	6.421598955714154	6.420800783054943	6.291700049970516	6.180793112209282	6.47060480562027	6.4601405381638	6.42008861562894	6.403196283709853
AT1G12845	1.5296015338252322	1.551477809211114	3.4179146583125997	3.7964395712519288	2.8672467360589167	4.184417476123624	1.6492986261311016	3.4818151017347154	0.5713080316823096	1.2906343989466285	1.6191276034362416	0.7903634364765988	3.706978804955752	2.4999946738166376
AT1G12850	5.120702697840205	4.826118758233421	5.255793206710401	5.126031313916709	5.141243705718877	5.26179207859357	4.877322920811295	5.369903053778788	5.212736187291509	4.777996577228078	4.918426502851291	5.321512186562557	5.445938702141699	5.026986630935012
AT1G12860	4.312061301745131	2.752826840679474	4.003472591992418	3.266427670534856	3.3003927101698447	3.5079966927538218	4.457491459490168	3.824268766728988	3.897964058373796	2.170918808963666	3.03299901251456	3.61398246613199	3.785376369285529	2.743392656114039
AT1G12880	4.393973773331572	2.3086033180658476	3.5477124270627476	2.8322837793690026	2.704682975807663	3.4774965044588586	4.493269352748015	3.433775072717372	3.654398788918189	2.4498339233419553	2.284890257153415	3.493232956343836	3.4232129222228607	2.5788563233060064
AT1G12890	0.8666664875543237	0.33724488705780564	1.0404494948274523	0.0	0.6120179224104285	0.3422898495707571	0.2221921901832886	0.1831064805910717	0.33916027927527503	0.0	0.0	0.261780278212312	0.4882212266288775	0.6456690607264564
AT1G12910	5.008702272424813	4.587395015836317	5.07319715058911	5.143729708589636	5.170249804792354	5.17558653365916	5.124591051285705	5.4645405388077535	5.363093854465028	4.595446511170217	4.846219998210668	5.439060077936361	5.629689107193529	4.826667909108521
AT1G12920	6.059522869054545	6.434700301704234	7.115156571538722	7.005944636420365	7.079861713683589	7.131489914239996	6.121649162401649	6.602278083052831	7.113929682036505	6.3291228827467805	6.539478229314377	7.292441125503617	6.677516329931247	6.667188514260816
AT1G12930	3.2080495404415057	2.3147792673681304	3.305353716202039	3.0211190132663033	3.0783259754514707	3.3336975115241945	3.1496672033533324	3.1495680255310363	3.137287087446392	2.1755195990171754	2.3589554064457174	3.130194996425062	3.2208898720229806	2.453166897599852
AT1G12940	0.8824211437131326	2.866718787558911	1.8544746177116784	1.9434218875316618	2.338944632163657	1.452644438129	0.29561057056666185	1.7861311187608622	1.3943953247953593	3.000642904406282	3.041770240757511	3.2047238403451814	2.3315313585214663	3.0902541321573995
AT1G12970	3.2880634495439516	3.734488953778963	3.7389177222479053	3.8247265893230042	3.932785815226822	3.5090319055687087	2.985276463651291	4.007994518035508	3.0917208271405645	3.554002636134033	3.828580575565424	3.4489967222841877	3.919427848441912	3.601841169177336
AT1G12990	3.4218519855148926	4.7645176315804445	5.348122653020463	5.415346917453003	5.390391283401751	5.44306973186754	3.55834798163254	4.465004375325476	3.3644583293714123	4.94856127691652	4.919757481512371	3.3303939338370436	4.461253850749633	4.994958136838828
AT1G13000	3.8654222467993486	5.137501493842534	5.454010917527516	5.390814787986876	5.384662806661873	5.470322922016888	3.627991485186573	5.025216356115239	4.036992553721542	5.147920401819128	5.248589720040575	4.234011938732841	5.017379546575168	5.262459492460744
AT1G13020	4.382061301303562	4.718476425572284	4.943966064585201	4.872873417441913	4.93754837011502	4.854636379426414	4.228869868723483	5.220744405010254	4.63634601285801	4.589985679173446	4.915779280819511	4.734135681611919	5.293482657148865	4.85109986787577
AT1G13030	1.6883542403184566	1.2932511509564182	2.668273901250533	2.422969997110956	2.2583184425787244	2.84714478428527	1.2146963006956062	2.097730078603006	1.7631871253894291	1.5706223090311207	1.8289085236138372	2.3930967696805068	2.1477872002213267	1.9720140292823913
AT1G13040	1.9901079924830332	2.122778321211864	3.2522336067577244	2.9744104711652835	3.3974800194850747	3.2694802024681966	1.737097491537785	2.153305677720048	1.5974225680397347	2.083704931674097	2.4113653111254054	1.88907461430558	2.6944753286144474	2.3772196592590222
AT1G13050	2.0472707537923047	2.157540280382512	3.9824121014924176	3.374517568026289	3.513284086282147	3.803985643368735	1.9559820058676174	2.9524754988268356	1.8346550358861984	2.033101161181316	2.9710659190827635	2.470467281089375	2.8524447431414166	3.0737675574764385
AT1G13060	5.712759806274209	5.895010174558785	6.308701400394783	6.134702696600404	6.163480668560122	6.311938646984911	5.683996573656892	6.587107910968467	5.5571775531699945	5.872047128266209	6.184126653259734	5.821773708127027	6.60119265009794	6.156789325993824
AT1G13080	5.545817487244576	5.8676659009619145	5.3988990080284225	5.333387836151071	5.478733364949795	5.494122991976145	5.742454487865037	3.9640325175667552	6.436187056626653	6.011432312217539	5.749799309287703	6.1484102526529565	3.7177727091828645	5.73571852593841
AT1G13090	7.436432162073063	6.684037765776398	7.219454536509223	7.032455696739152	6.9878669232309445	7.237495473772795	7.440615949470694	6.1050393498125635	6.551510386100599	6.609686578985539	6.857981142060203	6.661579950821088	6.03459922656346	6.773599250487471
AT1G13100	4.456580336970604	5.870996005519613	5.908373201899927	5.519163222526889	5.464157749059971	5.940710571639682	4.337005395157323	3.798579346097451	4.212280597584911	5.938883155980312	5.83503721206706	4.363074736193289	3.9075641621836796	6.023397815652363
AT1G13110	7.50519542503681	9.375760899564256	9.20244532971475	8.90372096872418	8.937370671572952	9.223820758026452	7.373645680414921	8.13006542478203	8.443688031904976	9.38181611868118	9.20150135298085	8.836932710838804	8.134612529510807	9.190150228124319
AT1G13120	3.140089421879216	3.065631434026623	3.7345683606014255	3.800841268536338	3.750850226850573	3.7687820114067203	3.130649157612517	3.1178257344856997	3.198744026609932	3.212521737912254	3.476475313436955	3.2777122513495627	3.2626086045354827	3.327351962945044
AT1G13140	0.5925591180196804	0.6242882779852799	1.1343196910831004	0.4020210324718096	0.9023719584176723	1.0711439847400956	0.564899756724567	1.2237640270415668	0.14923363041445817	0.40535668518267476	0.43140111593282265	0.40844760469992575	1.2509724563752833	0.43100719703086404
AT1G13150	2.574393457204982	1.4003601247518664	2.3069332109580056	2.353021650445452	2.369423405198332	2.2227753359902707	2.382951089091023	1.5409608615239407	2.1764078801617233	1.3381250165665424	1.7919454357453894	1.798084310264218	1.4177279896122474	1.8388980884442887
AT1G13160	2.708418725014499	3.5302336025219225	4.033135384204507	4.105027372239346	4.081327087963866	4.1501438619620465	2.687831515680785	3.650744176294605	3.7778645712292143	3.579488918205424	3.403843845536971	3.86129390644972	4.0047942059191355	3.487870878938918
AT1G13170	3.1360090825435525	1.298485047640897	3.030561928394557	2.567850240060319	2.655882570245203	3.142514787914597	2.953635288374141	3.3553180369763096	2.101853047976763	1.4642769644419353	1.9694285879110895	2.0943834506190298	3.564095895511196	2.3039301724305288
AT1G13180	2.311338040268875	2.869221986728723	2.979293633480846	3.016993796512548	3.0672510220778015	3.0949704153604096	2.0723477411733735	3.076384784589245	1.4877499384610018	2.961966539242485	2.9448451397520525	2.0783487489697228	3.3861771562921588	3.1728345706991115
AT1G13190	4.862398531879355	5.38113586209687	5.473914159340299	5.4767288459440575	5.361036420290392	5.280582708006301	4.93297496459534	5.735576435035109	5.478193602760161	5.389611323733853	5.207553244182655	5.609168175108963	5.733948079824255	5.260009486694918
AT1G13195	3.933493454246779	3.7320694980319065	3.5575325343388013	3.6933518199357067	3.783704180514712	3.3705630110834726	3.95968587903991	3.8448696022084086	3.4483016126383883	3.86765824664077	3.699980214153306	3.7774713989439053	3.5016848923235697	3.617218119689837
AT1G13210	5.316181772688956	7.811011980340921	7.644277021733687	7.61134385200285	7.607567173138874	7.610769532913111	5.097511065828016	7.394683304023582	5.903489389749671	7.801579249975292	7.784050950223737	5.980219990611617	7.324899891394116	7.761055927917193
AT1G13220	3.105411946339813	3.0372184741499746	3.4226492628801477	3.4459710168836524	3.4011244553063085	3.4820973969638884	2.892625735680556	2.9220444469447404	2.5742495485237167	2.8822289518573347	3.154361713957347	2.6616296765245826	2.949930493157832	3.001526804843285
AT1G13250	4.202335810333479	0.5871998978359984	4.296304959400733	2.5774819395949375	2.9795621474730454	4.3985062789180605	3.974156717713945	4.509029286216783	2.6377971134588782	0.876600605274118	2.1418358731956104	1.9670234991174902	4.662536381126072	2.253546309434079
AT1G13260	5.860568146587124	6.637693629229856	7.774926907752194	6.691049039645629	6.656854432620881	7.762678527428599	5.740156139519108	7.427292178946927	7.135376879552407	6.7366979141516845	7.20959242360518	7.073845640909884	7.485600057541617	7.148932346465283
AT1G13270	5.379490561224824	3.727677531250203	4.577683599687117	4.719543977579476	4.884417061402095	4.515745487221081	5.253252554885485	4.363560289685564	4.266447078747469	3.93000702605245	3.8039850404018196	4.459601161600912	4.428753699557811	3.978849904564673
AT1G13280	5.788153270698877	4.2015758549347915	5.896411217756499	5.487378681384584	5.4087471156272136	6.028982722264599	5.503331181014913	6.786708500383867	4.537121059018659	4.17002923289702	4.72746493844397	4.814484692355465	6.845052420859488	4.564230270035169
AT1G13300	0.0	0.14746237490363645	0.0	0.1459460109113251	0.0	0.0	0.0	2.0918366380609745	0.14835550196267006	0.14726655143255749	0.299740485669692	0.0	2.137914278400777	0.0
AT1G13310	0.3079508702766823	2.8045277973857536	0.9382476992861766	0.850339522725519	1.0838718532752658	0.8681667856866232	0.2539376512009337	0.334222569601095	0.38551710723500116	2.8643142792131	3.597329787640406	0.2986209653993271	0.5513773786779399	3.459978701158536
AT1G13320	4.702718304092488	4.553371386979775	4.927020193667273	5.0430296917912925	4.95602037974814	4.904338348063094	4.687131544603277	5.133176180119995	4.730154363041706	4.536766166140009	4.682525144194705	4.737334645999349	5.169259545721318	4.61362265725374
AT1G13330	0.8276000661615717	0.0	0.4572049443621334	0.6894868012704757	0.45717625173144316	1.005547667213165	0.555780364614008	1.0133273658361448	0.16950288188457024	0.0	0.48411214490991716	0.24754743660808823	0.8137548045438654	0.33974827231565075
AT1G13340	2.431671036536083	9.09406470102265	7.390427605350585	7.523002586107958	7.614498236698984	7.390460838372953	3.175874514508141	6.700544558479934	5.032775968199361	9.100416685568272	8.959218392476748	5.439139723129574	6.360766409538254	8.961871732099349
AT1G13350	4.499916635973204	4.539277753991207	4.865147331476703	4.834681484948476	4.837039447662972	4.966695257014134	4.305110005678699	4.268885449706085	4.540030018528274	4.4437606766175906	4.614984209909792	4.409509634383125	4.375144795332818	4.653657120605106
AT1G13360	7.1213665330163405	8.237009734503031	7.57699865644827	7.948425411114091	7.943354761661391	7.551006833695167	6.963061466000407	7.408639299566252	6.831189120034988	8.282150978285479	8.213524452795468	6.914028707037005	7.054017792745305	8.195141900233688
AT1G13370	0.9338301329155673	0.6619894448137276	0.6637532212954165	0.6562379496914377	0.3696930744601649	0.37409248120329996	1.0734457433654667	0.6766520119516257	1.1189896087541091	0.3681814716610596	0.0	0.2868253228451231	0.19963018623383588	0.6995794127916708
AT1G13380	4.932955190069731	2.3923904698351333	4.268732127523155	3.903455189607719	4.48029179261333	4.556707709011766	4.844848615728764	4.794703063374664	4.840465350001261	2.510728589342343	3.493126971115437	5.069097110165817	5.018600122393588	3.4493939511551965
AT1G13390	7.0233040057879235	7.120272885369164	7.149809910544968	7.18727719798765	7.195651909904574	7.156590955296887	6.816627241967838	6.3158142710677	6.789916398599008	7.2032090062373655	7.048570579584558	6.8547248084669405	6.254102905297815	7.094193025534033
AT1G13410	0.9308043314583302	1.425678894220042	1.9468338324525032	2.081370418108185	2.0969495799983497	2.342705396643718	1.0470334414149953	1.3000686280855227	1.592336955115229	1.037405568491297	1.6546811211782226	1.4604206967820978	1.5791457864302125	1.368186953658158
AT1G13420	0.34803756865698254	0.23205104619089065	0.0	0.0	0.0	0.23564876306416638	0.15099433966979292	1.1734044235807677	0.0	0.0	0.0	0.17866897665772588	1.3791514610763906	0.0
AT1G13430	0.47091656411567745	0.0	0.0	0.0	0.0	0.2232427436690675	0.272776832648272	0.42041743756013733	0.22111925428684412	0.0	0.0	0.3204230108636642	0.9432739887824474	0.0
AT1G13440	9.168073971688202	8.023769629712884	9.231919172817358	9.151298307860664	9.169262445505245	9.2280807252171	9.386839912376493	8.86802728916722	8.972166857574116	8.014623801142237	8.686072076203104	9.01509536442653	8.977893422886696	8.63512988948854
AT1G13450	4.937862823839633	4.400160702233995	5.2284787456444795	5.123728768020091	5.272083972855171	5.294020220740538	4.864688107926445	4.5718168972837505	5.089551865018012	4.398239591545781	4.725511837788387	5.06083668733203	4.62324868749322	4.655183260939094
AT1G13460	4.463679062195979	5.129042322833478	4.985302441854302	5.092292878856225	5.076942098408792	5.022782795099261	4.391391604787322	4.390397250890016	4.855628154893943	5.1774644617235195	4.93438821257121	4.971820742537835	4.292518272979543	4.879474712094178
AT1G13470	4.031759691701875	6.540684731071753	6.0657201840561505	5.786884145375466	5.864598418319784	6.015363136948315	4.686540141484308	6.784132971291349	5.196538963985596	6.611803844136666	7.135303650437003	5.106278594123434	6.764915284985431	7.084369678220638
AT1G13480	0.14762781746360917	5.767618239619254	2.546002658528381	3.240796567529378	3.7341004768137567	3.0013319116508947	0.0	2.9633932474586393	0.6367659494521662	5.694567551597489	6.178387917417041	0.0	2.6483407093297675	6.082550847318236
AT1G13490	0.0	0.17471937288468076	0.0	0.0	0.0	0.0	0.0	0.0	0.0	0.17448949168513225	0.3519135580454406	0.0	0.0	0.0
AT1G13510	0.0	0.19083009004402435	0.0	0.0	0.0	0.0	0.0	0.19578343534669881	0.0	0.0	0.3823357391175987	0.0	0.0	0.38198092329349626
AT1G13530	0.1345456427062262	2.7817535558647504	0.32297938312537633	1.3128140146280451	1.3250161863351502	0.9183777066130306	0.4805743763628881	2.0071978828344705	0.5881785086478155	2.424998518529304	2.7299560834793053	0.4624457818781783	1.7201044178015072	2.4741312916676383
AT1G13540	0.41147468603144494	1.2674351751851973	0.9916132996547429	0.3543655439628088	0.8852965083478239	0.6529618886876989	0.530981126653709	0.9561747706066176	0.7724353511493056	1.0869827474558664	2.300325992651487	0.5112670632730596	1.4445218585716484	1.7711493739115023
AT1G13550	0.40888233815523467	2.750245626367681	0.9864156218429851	1.2522004485462168	1.496820201026757	0.7742619959012988	0.9133282240458208	1.979536835982756	0.5077353001595574	1.9744989970957232	3.0608932512961387	0.5081492077127356	2.0962957601585623	3.36229022441503
AT1G13560	5.565328492805554	4.324427818994176	5.435761289927198	5.086001789629956	5.143614053666753	5.355645144163596	5.551841118783114	5.224042389269884	5.2419609878062055	4.448237344252218	4.9668777665600405	5.222757190653956	5.352815671881931	4.849508979912368
AT1G13570	3.4937985656635027	3.7294714359988217	4.643196875467278	4.382099715535061	4.2305580073697175	4.595576857136875	3.6273094020004555	4.472410180746818	3.611217182785888	3.5861687594571174	4.0136000559296825	3.954848413371773	4.755802273789039	3.9515597127530158
AT1G13580	2.3260463455662164	2.6851378204855414	2.6891823327590636	2.580617496188846	2.59759840127245	2.4642948758937635	2.5534254186121643	2.626723076789628	2.2559647572507515	2.8105513458415063	2.678838304325353	2.393062559914778	2.3297388141057467	2.4999946738166376
AT1G13609	5.345023228912443	0.0	0.0	0.0	0.0	1.052641486798161	5.995395866040127	3.4652632794368055	4.293355215088136	0.0	0.647801723812044	1.5828547842041738	3.3820071691735594	0.647250351023946
AT1G13630	0.8984234370635876	0.7339346776248385	1.7588381900680472	1.9004623990643725	1.6860518070359602	1.9715989342551041	0.9324365723578966	1.0560041407148764	1.3856367653284352	0.9952050197387394	0.9179018229492564	1.5044235460785433	1.2511852292952146	1.3780493000639091
AT1G13635	0.0	0.0	0.15504574138715754	0.2912697073331105	0.0	0.29861459246165595	0.0	0.7130008157793808	0.0	0.0	0.16519927298459472	0.0	0.2993286492054424	0.0
AT1G13640	5.762508156779009	4.423487270037508	5.274053167429055	5.186482368120759	5.173101644434292	5.330594395780568	5.7289021666255415	5.295645733120857	6.17056978807662	4.415299341928312	4.469316817335478	6.09692557507841	5.5452573370950375	4.441633448066254
AT1G13650	3.4712850490927867	0.0	0.17736952133398484	0.0	0.0	0.0	3.851778593294391	0.34256870890596475	3.9357175061768697	0.0	0.0	2.888120136206952	0.2623049892940057	0.18870467007107344
AT1G13670	0.26351023207673907	0.0	0.0	0.0	0.3301954195578812	0.3341773310451825	0.21671469928510234	3.8647820814269873	0.0	0.0	0.0	0.0	4.1793779926306	0.0
AT1G13690	4.347753852271973	4.406325156297159	5.055755649894617	4.907495057244172	4.667430778161393	4.935538204280939	4.237076860358954	4.557781358439148	4.659308846840529	4.312879077400889	4.411334393099882	4.6976206765690485	4.34912654028537	4.345244380965417
AT1G13700	0.785749595108526	1.9177825070321595	2.7506448860165698	3.1100934431832914	3.128114898645494	2.6636451328018986	1.052107305106492	4.738762515807057	3.2068056217702225	2.410326730197537	2.8333666754542826	2.7472326593392946	4.778077982978984	2.7981444728961935
AT1G13730	4.011654492277188	2.533730321460782	3.532879240878951	3.402248164301892	3.340827544728752	3.4639660292223877	4.2241579276185375	3.6854924711152823	4.175289778914472	2.5790201469138845	2.960599968825971	3.817851057775295	3.6299276247464176	2.8193625016809563
AT1G13740	2.253317277338216	2.864011234560675	3.1077062802251514	3.014233947130575	3.107612891918872	2.94165648070715	2.3661467488204293	2.838847958540905	1.6802293097220362	2.890922396873407	2.625510173233489	1.867226567170489	2.9726058626472587	2.2499832204524544
AT1G13750	3.385604923315058	4.4222228388878495	5.0976695796896285	5.170709760295194	5.060383740694516	4.95830014014834	3.622782789316921	5.001365416588492	3.918076055675124	4.411283170498774	4.759463525298685	4.621639280869064	5.231482674357494	4.861096867940783
AT1G13770	3.6993191780768444	2.9028196511793927	3.7374165229293785	3.781594717124083	3.7586843165989987	3.619797731471166	3.7724672144147418	2.9935784835193853	3.2803213522241554	2.7249940834307758	3.041712384690802	3.2691688748226455	2.983401989004596	2.8408131434343713
AT1G13780	2.904149042834369	2.683645769778348	3.0268629139282432	2.7173328377138497	3.100420490837718	3.135404798378439	2.936996344896989	2.497263319115781	2.6913886957982265	2.751861108111372	2.9721659584912357	2.8616081972887795	2.501568576033204	2.7684843336359033
AT1G13790	1.0500461957020801	0.904208628447951	2.2086968641158786	1.8912018299417954	1.8818626373507215	1.8204429336145196	0.7046596257637217	1.497438534823074	0.46036311155251086	0.854503120936577	1.5542614038016629	0.601550087010941	1.4232138824514426	1.1811785152888812
AT1G13800	0.38669457023933423	0.1776946564464761	0.729055759300675	0.5398313815675786	0.6097592900659234	0.9508002506199623	0.05857672579945168	0.48968748369547493	0.5476339723799507	0.17746109637299773	0.5774327853702093	0.4293211770410746	1.0254809624766832	0.6433117978582865
AT1G13810	2.565603278705429	2.6975284040540988	3.6619702274293884	3.6795310791869733	3.4214569343551036	3.698070250207501	2.6092389257535227	2.363584857478263	3.720342869395926	2.5042294711720547	3.245464127729714	3.81207050449723	2.9379649565477965	2.887400973417249
AT1G13820	5.1363270413859485	2.272436541123832	3.1044833909489165	2.8655007203037726	3.1758627673380624	3.2745516903585523	5.155047044734836	3.426916102470488	4.936382507898212	2.2708375000111225	2.859825196117582	4.740005005264819	3.4283055254813015	2.7425931217253208
AT1G13830	2.61455587959874	4.541487607762397	4.306794652291217	4.327855696565659	4.292930957007538	4.211034394437481	2.186684349085971	3.649542468209846	3.028992701851409	4.443619705240446	4.5671787717540715	4.455621213698958	3.671626440683087	4.3268917750722995
AT1G13860	3.912563037778825	2.0683916739367647	4.130249011265194	3.5754830179237005	3.4726656117074035	4.113529076224968	3.9814727708904365	3.4722733206919316	2.673753375081275	2.3282129252687422	3.1289312975585113	2.957463096379324	3.4523825057615967	3.1027997135427317
AT1G13870	4.586068507647244	4.357758111007082	4.620376343726658	4.623061367563818	4.348692888252323	4.394040640992506	4.674776555792651	4.305020354556846	4.62457641644051	4.074493600072257	4.188367606013902	4.880593292866494	4.513018296444531	3.9963204693895356
AT1G13880	4.575011082143551	4.652358498963164	5.050555382832865	5.121320775660038	5.037637878407665	4.940256414279061	4.526080875377138	4.798026929060025	4.849465648621875	4.7631965139090084	4.918874838260942	4.844669080407806	4.865058925133147	4.876983844104451
AT1G13900	4.439622251608425	4.4758196096856375	4.955912919292472	5.171364493842656	5.043546568562249	4.96269934761605	4.466942834549387	4.681340855281611	4.5329768165432345	4.8046792687896795	4.9219174856648715	4.691977523189619	4.76671970270609	4.770860850012822
AT1G13910	3.0915127159896585	2.27238062185912	2.7682428194892412	2.7898847740230877	2.5313507893099083	2.499704128393489	2.8837951732128175	2.0597861956451493	2.4130013782816206	2.4782862427484096	1.768107405585762	2.2453985533515186	2.562226890743502	2.1715730260209236
AT1G13920	1.439690517128665	1.1027087962657793	2.221417579981197	2.299094999875656	2.155074937163318	2.100448070158222	1.7547343192448825	1.9813329690740988	0.14403324238648035	1.235317168493138	1.8376687516669705	0.2111832326292262	2.103374407022937	1.7432922926086554
AT1G13940	3.491883644200536	3.90454849087213	4.670786414257634	4.705261866920686	4.66145601196404	4.851618927869976	3.413500869035362	3.5826380882882947	4.089132513637949	3.8551110015696013	4.129219943153004	3.893451365092885	3.791329551930717	4.206716070735131
AT1G13950	5.359439834467036	3.487229603906334	4.502834116884975	4.3372365126098735	4.523956978153947	4.6043770627168765	5.331912921087108	4.436354281131923	4.559511582694825	3.3734661973914966	3.8190550051731593	4.905426133646835	4.287010881791998	4.069698644431575
AT1G13960	4.519426229122624	5.075664653972786	4.9949359935741695	5.016830329389416	5.086335845949201	4.980629554554893	4.447986192812631	5.272433600743961	4.617253614755178	4.981816545340735	4.9446342110964965	4.669681042802565	5.262467949176677	4.996270066514514
AT1G13970	1.5060672406081794	1.435506719122176	0.9835999800775499	1.2419208144061067	1.438459653404727	0.7314879904777043	1.7489273140432462	1.0883765749071466	1.154100202982216	0.9802405806953731	0.9037706643146746	1.1145722854047626	1.3397670488183087	1.031420255909729
AT1G13980	4.032383841456876	4.01875319173343	5.209182672410104	5.008881738332456	5.063438134294977	5.184861764692285	4.074881133164922	4.630108412207709	4.467500137186549	4.160571258932419	4.312934426227736	4.703541791604113	4.995542067972767	4.463538054009299
AT1G13990	5.287720084450729	7.635071459620087	6.6538113419471	7.219158741956442	7.303841803574995	6.702549703591338	5.254760398563021	7.105719130960089	6.3164213475748285	7.642868418467395	7.456257158807454	6.5646695864109	6.844844926659084	7.439033900416132
AT1G14000	5.560706055942283	6.482200519906138	6.2183631565526465	6.268480380479331	6.25790034574233	6.167789601918999	5.409872353340314	6.601287743580581	5.656267684325367	6.400992032725814	6.520227865230121	5.596851993738108	6.491803300961912	6.496917026322974
AT1G14010	4.131304108467576	5.53118882628383	5.607352737417871	5.720405501597948	5.668334225615486	5.633539906160909	3.852352668013361	5.762796395976571	4.0047700811653115	5.802433187410437	5.910507402513136	4.139478782244707	5.5487726975188085	5.782767962808289
AT1G14020	3.1037786106087863	3.5549964350612995	3.404669043218221	3.2373881616057196	3.2913748365080417	3.3087702191466493	2.972588794906409	3.58134594910117	3.052195405540856	3.6477437344997865	3.4924956839927264	2.9183047309838672	3.5706786832797737	3.7045301882000703
AT1G14030	5.3636839581976945	1.8429602282844246	3.6899751397759437	3.5349263831807023	3.669723986596841	3.8045945136649157	5.381075702434291	3.3973545034490096	4.167561534370374	2.2181656139962955	2.7119332591193652	4.389079753980052	3.454222951874699	3.1750966605992073
AT1G14040	1.0035617022697394	3.165167681334784	2.107865546242996	2.1064407945069505	2.003369484716187	1.9865448589868115	0.9821323219348913	2.725789975061683	0.9302573827748429	2.9799242719558237	2.25394785430206	1.1779902470243906	2.5210595434502374	2.564138020755618
AT1G14060	3.7364747558550637	5.093889390533879	5.56992272311615	5.327723381377961	5.190611709349539	5.728902590984038	3.1922308709127245	5.2684874458731095	5.102787562100099	5.221861916374354	5.322672225322406	5.553333963313539	5.329570097607899	5.270514647773425
AT1G14080	0.11136928076564577	4.02649270137933	2.1705936437746827	3.107076450586996	2.8847325846055236	2.152103789854528	0.0907319150186386	1.561670298812372	0.6008195270735746	4.154852780894969	4.084964050727637	2.0635120178126933	1.3320560650555577	4.251279613400602
AT1G14100	0.6640820467281136	0.0	0.0	0.1449218736488596	0.0	0.0	0.909246550388252	0.07710018344541086	0.1473153051645865	0.0	0.42635030769040655	0.21588466386547184	0.14914046899883315	0.15638216374156455
AT1G14130	4.342932330426511	4.7400217320222895	5.1294784227494254	4.657732357918362	4.687095046641454	5.012593901881085	3.9341492346203193	4.912492716395463	4.208776694234237	4.600353343514213	4.500200053530349	4.12217383340043	4.776206735735663	4.486806612528385
AT1G14140	3.8183258684521553	2.7873739280271734	3.8227124727583286	3.716658497432787	3.9274212760155676	3.6605738969470965	3.7108579742269594	3.530773199614134	3.425433619980036	2.881098963049176	3.0168490757800788	3.2974017702486837	3.5721716855865084	3.3197120487701754
AT1G14150	9.072747188855804	1.1122340981924135	3.3351654675533418	2.0765156276042513	2.3774241907969325	3.318761767518467	8.978656127152734	4.346506106676653	7.7210269537919105	1.111150635296731	1.456828707121072	7.008997815022379	4.919149917508204	1.4558596282049383
AT1G14170	3.164381330677646	5.936972916115737	5.371805245733528	5.653668601313379	5.727644670710865	5.434053146940886	3.175998499834346	5.872792040259129	4.02971677264384	5.897954542897006	5.659891150608805	4.481261538851867	5.945976189715473	5.756026730522211
AT1G14180	1.476666650463643	1.3337718650238337	2.267283379447603	2.0030031365127825	1.7827784745513566	1.5897687661036684	1.5940870315523807	2.3839421657997306	1.0504736620700188	0.814953973832616	1.6419318827494873	1.318163662184125	2.7518811377592836	1.7843079600550849
AT1G14185	0.0	0.14859943821561294	0.2841670091293637	0.2805283596399889	0.725150522465924	0.15097042946507108	0.09571850019516766	0.41631384066977806	0.0	0.0	0.0	0.0	0.28831882308217266	0.4317047530613862
AT1G14190	0.9270762624145633	0.1438223306954589	0.27542880560816213	0.2718918193420926	0.0	0.14612089624571703	0.6137620315825333	0.7657886867881551	0.27619060083930597	0.2742484974895641	0.6437038740686711	0.21213082965262267	1.1905945266080284	0.15360848259477144
AT1G14200	4.816275948191008	6.934775923062818	5.0145519178997215	5.942341035269271	6.056375394649213	5.222150891770777	4.9784643729444555	6.175657798286923	5.305448836374218	6.822385334869324	6.465399704218593	5.523137113768474	6.140884393867423	6.4973283089313245
AT1G14205	2.1796791945889287	1.379934475035392	2.46762755200459	2.2469941860659475	2.3483792973583215	1.7528245378790936	1.981004504046411	1.9429485028629891	2.309944539950823	1.0132048558629505	1.8077089655546055	1.8645906672350534	1.9893449405303154	2.04361458957124
AT1G14210	3.8536160377723934	3.7405963338710304	4.500179635071997	4.670525535229817	4.489349405674635	4.4970378919941965	3.5052958295145453	3.923166539000676	4.9975719876092395	3.7022010731840265	4.242590053255377	5.276204357455276	4.110297073880507	4.333757203077221
AT1G14230	3.5518708853115237	3.927038523706225	4.367368363485832	4.293168621654396	4.21271591425405	4.279201858036979	3.7321228228929004	4.4881795596895895	3.6913037646153057	3.9251545051975585	4.22018076530923	3.8966900206611252	4.604663922323281	4.177665187898924
AT1G14250	3.7452673936990557	0.0	0.0	0.0	0.0	0.0	4.699639867304929	3.3379425973778085	0.9253303954501428	0.0	0.0	0.553165681264721	2.8896574429545274	0.0
AT1G14260	0.6340001179101318	4.071534159289347	2.090235838688941	1.4200607007203425	1.4328492424521244	2.104992301458245	1.1697968349953296	2.7353667877980334	0.6492581251975427	3.7449585134484216	3.0480580037018226	0.713717899878688	2.3511721665593206	3.1731101181871533
AT1G14270	6.049746907095264	2.7482298826047233	4.112621556960323	3.759580144627347	3.887846257500713	3.9300380744264034	6.123146029839036	3.924392856043974	5.252399616035096	2.473057875989791	3.253467696264983	4.909541088223644	4.155044202281089	3.0503163782746254
AT1G14280	5.625167243496636	3.567383705023389	6.187950264930922	5.823419130142561	5.786266406548421	6.302401068250448	5.568974200599694	3.211975039634834	7.085035613545978	3.565537245058947	4.110681662906755	6.775928540680844	3.807311868408889	4.243406083523476
AT1G14290	3.425497161384756	1.978150497791887	2.8109130112988026	2.693143790956172	2.5452446637708075	2.6464245206000436	3.483661780492164	4.333152734624087	3.48254262052043	1.9329452985529558	2.332635195137415	2.954599058856702	4.4502540523096705	2.0533778883915965
AT1G14300	2.324778454351338	3.525509254979574	4.098112177226514	4.093212259221155	4.2225442232823935	4.130641115179866	2.2743754036948314	3.794131795320827	3.6272432979868245	3.54492910924357	3.7223558108807517	4.06137975064659	4.026482235390133	3.6699317633318285
AT1G14310	3.590181535899333	3.28922866317745	3.3853400072431534	3.6844810062457416	3.3552850831283294	3.3575294710413814	3.8065604317302646	3.0267304803564072	3.3892994261294604	3.287418398089204	3.119862130612389	3.375653302800706	2.8948134642620795	3.5011881170231054
AT1G14320	7.9523708869949585	9.402025709465304	8.852197116933711	8.909908363268396	8.880955724699254	8.895583445462925	7.9686827634623985	8.307331233015116	8.5338618968764	9.443601638140887	9.218619263425856	8.844632676206169	8.333786470860513	9.238738257391525
AT1G14330	3.3243651018646903	7.255358205698226	4.825492635091116	5.122702014703182	5.030855841114375	4.844073299717791	3.1359145447361154	6.437591026740789	4.359151859166108	7.171885278403852	6.588023726104094	4.257178054474384	6.054827684869091	6.68828158284732
AT1G14340	5.528641442348462	4.79125334860997	4.940965511268477	5.107846192836391	4.986157675543778	4.847979425640138	5.394225428979005	4.140945807198261	4.7830262438135795	4.683798132890828	4.854774929639509	4.936931146598324	4.109310619094371	4.994178833472566
AT1G14345	8.308824304177318	4.051947988688104	4.704899984952019	4.182973861016033	4.376282940020104	4.5684110678955845	8.268500316942587	5.552810801954921	7.804537962053908	3.7685107723866995	3.895567252381042	7.1233119721006695	5.703751551196194	3.954050370763796
AT1G14350	3.719589716716053	1.525133018771153	3.067031549854604	3.1277889968002253	2.86409560599052	3.1757853153781164	3.6641498662176413	3.3965289154622473	2.943755120544611	1.8394859397781251	2.1237696392301557	2.837696022523679	3.324132122248814	2.632241682014183
AT1G14360	3.9156991714710263	6.256270261456004	5.895931422581546	5.839910492330978	5.706639758788673	5.863283528421474	3.77078359781834	5.84392639282186	3.6478954330346456	6.308319066484667	6.334643856020246	3.568509762980039	5.766449234355002	6.257238301269439
AT1G14370	3.5447687447442613	7.131614237387155	6.805913855431491	6.800530814837066	6.63802953962498	6.818561946894378	3.564032751688339	5.662563231361293	4.290223897617723	7.114210318649474	7.009039072486002	4.724506638292037	5.5930995620104635	7.003544380671557
AT1G14380	4.293121152265924	2.594517473326291	4.1062925638835415	4.087018030209151	3.9962154552940468	3.9225528705851875	4.2886679373597865	4.133110778360288	3.9354783406458216	2.2341094541194986	2.854633991569007	3.7863883484072893	4.361309330816629	3.2097872966605756
AT1G14390	0.0	0.0962958939118199	0.0	0.09528839095476649	0.18713330262575673	0.27566937044105566	0.0	1.1644468992406596	0.1876794615960884	0.4272242825559059	0.19926068378397777	0.0733393723104521	1.0640214483505956	0.1990640824738384
AT1G14400	7.6395454637825	7.823720289443074	8.010783037047288	8.023561301728554	8.040452666877993	8.04607405119014	7.546067055485929	7.911468746463661	7.523603678314146	7.805870992768829	7.808573258381072	7.610268686937157	7.986121791471946	7.815570830085324
AT1G14410	4.127881253418106	2.939430096597283	3.44894919550497	3.3822631561636816	3.5106700152929324	3.5730784278197785	3.900563478194298	3.7987465732735783	3.8862434832113535	2.796598374173591	2.834859300911686	3.910751302839391	3.96667245210641	3.135532778190665
AT1G14430	0.11124281009397813	0.2691292251208597	0.5987510559188349	0.26647228024182046	0.14126727263024713	0.39263616034700766	0.40508677374766605	1.7305329296109444	0.2706931637767117	0.49527309385465484	0.15057524305905995	0.7631828408435126	2.136693723588144	0.7306396392804901
AT1G14440	2.1136936935600077	0.24500440968604154	2.756396244628436	2.040056960733433	1.8479061038709554	2.60444818457495	1.6886771461565824	3.5188997418055963	0.8033133171189336	0.6364631505404603	1.257063398543806	0.9846953116500367	3.1579530128979125	1.4778676494474299
AT1G14453	1.6322565906770627	1.0527857489628725	1.055267704862367	1.0446837366814246	0.34426745160856764	1.2422896279115578	1.2380545314560123	0.0	1.9905176603053345	0.619662212875365	0.8988837538001462	1.692652089398083	0.0	1.2865947819252987
AT1G14455	0.5480788512591301	0.6700927094432232	0.6718734418982674	0.6642857769977817	0.6718341104988673	0.0	0.8053522068884635	0.0	0.0	0.6693437715912045	0.0	0.0	0.0	0.0
AT1G14460	2.6732841128294833	1.9077615895638522	3.3380914526023977	2.8512777652689145	2.7942297566265126	3.4322659118124705	2.271552043193761	3.2131675254108574	2.258639985786878	1.6566927062424144	2.086816736731421	2.2770393505374025	3.270769469740169	2.1981161182264577
AT1G14470	1.3258804107965538	1.321493242404463	1.6548482339278547	2.0627904905123176	1.604691037038998	1.7636458304426286	1.3546368152178745	1.376232036926359	0.8969867340296985	0.806180625643351	1.0243418388828482	0.7200637304814814	1.173470147961032	0.9397290882607661
AT1G14480	1.7950746255609706	1.8843780295093016	2.8050697299320646	2.003659212333151	2.386028440946928	3.025110091415725	1.7832763382543928	2.568488687133856	1.3398369497167946	1.788444505284101	1.9117003907508954	1.797391996580692	2.684636040558918	1.8616252601027499
AT1G14490	0.6791422935530689	0.5971264993609215	0.825058979804949	0.8161786730304887	1.1927738234169782	0.8334771077086894	0.9800294386745274	1.2124645701330665	1.1952976495252041	1.0171871160666686	0.6323239527779849	0.66086085683641	1.0323788657294952	0.3502023771421227
AT1G14510	4.719093495401212	5.081141230185495	5.210890225741111	5.106406162183929	5.329059394958483	5.360508336834725	4.36124617049161	5.442833912679784	5.029016798983353	5.0298150251308416	5.004937841033904	5.040075266128217	5.379787248684271	5.045081613365318
AT1G14520	4.8476570293545365	2.573687662574499	4.170535316949763	4.318002420544867	4.161560415575403	4.197555524504534	4.380940691002536	2.2769060384656377	4.498318931043093	2.674923945944193	3.266165292210367	4.30702565555904	2.107845158047979	3.299785123314622
AT1G14530	3.137138256105754	3.6149303029916977	2.979231102594468	2.8863463168734484	2.8727763897110687	3.0535878443036566	3.10749605773176	2.9186257961769293	1.4682186210138117	3.584612291481173	3.177574350373764	1.8205604202177645	2.836411050831163	3.1346760528901023
AT1G14550	0.0	6.29871988951919	0.8533630143898545	3.3801119654472105	3.5048732029743124	0.7495676885947292	0.0	1.9348470888871856	0.0	6.264445368098655	5.229499466416174	0.0	1.732276125792396	5.088831896611841
AT1G14560	3.9234910052508294	3.843447059446531	4.0402718895311285	3.8288620012889325	4.123480096708305	4.157848996654629	3.83924509137473	3.617161282651357	3.685958579416533	3.9271465645504184	3.7823084002220413	3.490168574020032	3.5216257031491627	4.041053341211341
AT1G14570	4.754821804829083	4.730108426387711	5.044096555884002	4.9370531329190905	4.94248890496113	4.991978125140938	4.639100723893745	4.882308378809501	4.590777403029707	4.795567729728333	4.768569937514218	4.901412304482584	4.836190974180576	4.891339766107271
AT1G14580	3.5746439454377716	2.8744597633834883	3.3152534337238975	2.9433507770454974	3.1951824904589023	3.300799114565257	3.454895062342763	3.901375679043914	3.176241532581024	2.6263318788034855	2.661686418309374	3.2117536597401775	4.130007167023422	2.7623246113749698
AT1G14590	3.4350815050241135	2.687336701342487	3.841302904622587	3.63062111271224	3.4280176461455154	3.9213293005408016	3.405082959559044	2.4638415587225833	3.268298318355399	2.637991701916927	2.7970099705908886	3.1288668487883218	2.509414338174227	2.886019754937827
AT1G14600	2.3334243821219114	2.3602070433774935	2.3415336708038335	2.6663295747363156	2.3639785818810175	2.4665746759744684	2.26921915745783	1.6246841161956933	3.0637444058882646	2.2899739605199194	2.0552568107036406	3.03708943398294	1.691138413181917	2.083402074763409
AT1G14610	4.686198955488467	4.352467897815074	5.3276785842971295	5.206974707439193	5.18580812756598	5.35480981281908	4.657473283795472	5.135826422343383	4.957580542620209	4.453433701230716	4.65761607120435	5.115954420107112	5.216991187558516	4.657931526815768
AT1G14620	2.7405046191432714	2.838229286789329	4.2011196025359085	3.9740168990673723	4.043050524406024	4.147091558195771	2.9873568835165027	3.714474248467212	3.256152581732567	2.8588787068649864	3.1952807504739207	3.6232696762300325	4.045036834310612	3.4045436097506774
AT1G14630	0.8066144626002708	0.0	0.0	0.0	0.0	0.0	0.61367589743518	0.7979674983137207	0.44534540257242705	0.0	0.17442122088092088	0.3465228231762657	1.2656562943150202	0.17424767325427404
AT1G14640	2.9512793024402995	4.522945593473668	3.849992375083611	3.451781908535032	3.584111532449289	3.690396918075654	2.5659143046112134	2.9911442947629663	3.0265572498402444	4.511501814962135	4.152372227970969	2.782510418167778	2.9596974993198484	4.353126885293554
AT1G14642	3.1150949145451685	4.698034466439521	4.4894503466445705	4.076398748646815	4.430738820340019	4.564208934426649	2.4616428828430816	2.480332606221591	2.6739964311611994	4.593455183550541	4.1090583800419305	2.81977963516832	2.4707824923822774	4.329479373878192
AT1G14650	5.2125543923248925	5.645859508637539	5.87936611757594	5.885233718373811	5.813065102837167	5.948148651151474	5.154722287773595	5.981829143356127	5.517333614213117	5.719718347447782	5.688880505222086	5.486786553795538	5.982001284430788	5.543920668268406
AT1G14660	2.503292956932011	2.3631709035953956	2.7546522830176947	2.771609535693776	2.942265578596862	3.097878834577565	2.5372398215230807	1.9411214392328744	2.2012793391032215	2.1535916982801626	2.386547079536401	2.422142255454526	1.8928329419531533	2.4671341045243915
AT1G14670	5.448800271689703	5.674147969080884	6.3335526542477245	6.289731178524181	6.293458199029435	6.279239806801883	5.517536030303093	7.059258030786766	5.384530973594806	5.674109696725056	6.006442632286237	5.3187162661901715	7.203838212732122	6.0424762398180984
AT1G14680	1.354079096948573	1.1339183101873365	1.3774092503585424	1.7498555239526181	2.136037548407505	2.3359158681613676	1.7074531956343102	1.7007864506015795	1.1389146520850537	1.5792372632933005	2.14324783362436	1.3243178319255962	2.423280141989319	1.8320629185926642
AT1G14685	5.400734626462091	5.546196949463758	5.935548233265613	5.977652951603254	5.895755180067761	6.026102821970093	5.40397500243085	6.287018403365301	4.6646487670314905	5.472184961753558	5.744464229172794	4.269770789706795	6.198883339963334	5.650459599371873
AT1G14687	2.6689586126619327	1.903999735811353	2.4519011516619242	2.4351933263171324	2.3581466499675545	2.6389056849601955	2.8650875653113825	2.232489339723544	2.03737129960677	1.2444798698645863	2.107729268732084	1.7359462624856383	2.9981798700871476	2.333833954798517
AT1G14690	4.481062421074062	3.1298070486899765	4.672461402832201	4.5635075420372475	4.658431722122719	4.701330534935103	4.438918259951988	4.809536018642835	4.594669671225428	3.215836823060632	3.6394632542580196	4.669317222155769	4.866073524411488	3.74752789121759
AT1G14700	4.175081988091184	0.6800403285570435	2.525559656807341	1.9649197256387625	2.1369458107515595	2.0489545537858964	3.964506851379414	1.6270415343322666	3.915523151708393	0.9275286536889584	0.9171173071160335	3.078936411784461	1.9552297361936708	1.385958102532475
AT1G14710	3.7155485303726037	4.410467310663969	5.1924277292471865	5.244111042622862	5.227251651230097	5.25931525423567	3.9180720541209455	5.611920875578861	3.9168279137588824	4.375549541387315	4.707798283597445	4.175981725304236	5.617080661483024	4.556398889305034
AT1G14720	5.460295388262848	6.865747921297195	6.746202001433675	7.3030293551667995	7.233528009280477	6.728116364724219	5.584186531502946	5.499981568819035	5.176809465855703	6.879198270252124	6.707459843183196	4.681754791616561	5.3158293051457814	6.693498100655503
AT1G14730	0.7805580747360773	3.859066999770892	1.9121940241684403	2.503655706650521	2.1868841729195188	2.159576834089013	1.1661197852002296	2.6456541603135113	0.6116823076709215	3.676850323933806	2.697898292034593	0.673212262588901	2.6202731397998975	2.5995585455074615
AT1G14740	5.406710481677859	7.013500822359584	7.1705870409013865	7.231306479385159	7.141899099291914	7.157217234051399	5.219012165875649	6.797600025683897	6.055418584907875	7.009798618170054	6.976901518984003	6.207001042309383	6.824605495648069	6.974453176574985
AT1G14770	2.782618124054399	1.9129724834971014	2.783053679298182	2.89855935960636	2.78296338392301	2.845411716605893	2.471660882729027	2.3646351198586104	2.7394762844420755	1.911491592825176	2.430747111077151	2.6666273432074026	2.306751341135456	2.3309533145688954
AT1G14780	0.9650461936898602	2.8864304421083093	3.8338004486419486	4.0054109486914	3.9293720287884195	3.9358425399861208	0.6220582492023211	1.8216576305819883	0.8453749832333921	2.9767238099374214	3.5821378091385574	0.6342372781245702	1.5785821150851331	3.6195621802377835
AT1G14790	4.1883179825575745	4.098829959100398	5.158549776721889	5.134627979941556	4.964961921320437	5.236420023058161	4.213074347599476	4.7145859577951255	3.962418937632164	4.0019176393148985	4.223653275410209	4.349867063059705	5.000006592558469	4.396335441524327
AT1G14800	0.12561558199117473	0.08159503021730789	0.08185872078805766	0.22980275398410335	0.2328196429846458	0.0	0.2436110298283735	0.04250604045788499	0.4956001865725379	0.2318232663809624	0.24766246499416664	0.5256790705730081	0.0831409571565399	0.169569333993508
AT1G14810	5.204891477390615	5.300690255001052	5.387786029172259	5.413289229067244	5.34070410960324	5.301099343740729	5.151611038548076	6.055233243494574	5.983020419246703	5.327790524908451	5.315568869930451	6.344625375789418	6.185597220348799	5.213672706115898
AT1G14820	4.862881003738205	3.8807149726622274	4.965316835603408	4.609363068888465	4.747924400797176	5.044754363513967	4.879890038493569	3.5866214684920905	4.157931972227564	3.900535115085735	4.245220567486202	3.970351049981514	3.6562795236256758	4.323523729999156
AT1G14830	4.508189734841892	5.106536465043974	5.220768175073995	5.241395510108863	5.116860531321179	5.13181669337947	4.504923456479834	5.299492218215294	4.513552040798666	5.129445345004029	5.113369910381121	4.549613161578633	5.2601238214248465	5.099474464673715
AT1G14840	3.7777442860660457	1.769679426264497	4.083845694919063	3.6232472039326677	3.4558419169122354	3.8495265561227097	3.8752634510515622	3.152897507353002	3.427765717672314	2.2600571640765903	2.887292772556483	3.412680818542328	3.4769212086124837	2.6391992614655506
AT1G14850	2.487550896718653	2.5891822557621884	3.9202865256197814	3.640690986212049	3.621244657036813	3.815099149296505	2.4568149833115585	3.5071698798788025	3.260248965159849	2.7606915173565314	2.9014170306517215	3.2902949390851886	3.839921545629416	3.111060472106005
AT1G14860	1.6656461681178056	3.2556996400292944	1.3227675640705037	1.1819479882613695	1.7481420421713452	1.2042994594951495	1.7215426329696826	2.985699975591949	1.5540038129121083	2.9692881538161062	2.54017015071543	1.2949214486196765	2.561668636164738	2.222154115073876
AT1G14890	2.1022479388502027	2.8718831609513606	3.0700593298743644	3.2624809130201617	3.8017474058446115	3.2583003857617627	2.0578281398356677	6.646650580474397	2.314783844389877	2.8701421369843922	3.2866525331254737	1.4805834587976054	6.491850963342802	3.1542113578642694
AT1G14900	2.2469350147577427	1.1771448713302228	2.01333879354283	2.2457858711637133	2.1836730726948956	1.3442497713447725	2.120825699202004	4.957643798167526	2.4775677365676816	1.176020363441841	1.6622567086495892	2.4285212045193614	5.174108043408653	1.5323030909065358
AT1G14910	3.9718184435670754	4.006481855036788	4.746401486231827	4.652859415860354	4.63401232030234	4.685599878829537	4.025891893409625	4.975728842028713	3.9582955420814856	3.9117653562041528	4.044837976538586	4.084365254400733	5.107655249341805	3.9510602033109925
AT1G14920	5.325465763085358	5.086691227833701	6.485535325615444	6.508449723344521	6.458899817637562	6.485166098656167	5.095973909300605	4.873918412820664	5.235953896591958	5.084733927823259	5.300544211191533	5.551570123106611	5.337419111631673	5.42544090195779
AT1G14970	0.7818950104779753	0.795936537752914	1.4124919649593368	0.9789222594472183	1.509185705273099	1.355880972476624	1.0061542422701415	1.8420487395358665	0.637538065600407	0.5148569800210061	0.9422262738373158	0.6803787371392748	1.8587584672234798	1.169459442918721
AT1G14980	5.456663871083516	6.995239827983964	6.9105194665095215	7.221223363828578	7.190102877147803	6.969448094185118	5.602738873419921	5.760739218408623	5.988372268056623	6.998650657446487	7.0850529857980655	6.607875117990295	5.950866794432191	6.952006598567553
AT1G14990	4.277107138037193	4.002549176154207	4.695542794213671	4.847626463458808	4.800985745815299	4.613232775342434	4.380614547756732	4.432555633810925	3.6573021986599907	4.300471910749968	4.461429353838824	4.255548052202513	4.038465690736988	4.263572914858427
AT1G15000	3.8615535912544603	2.47422805425134	4.733481260265357	4.353771525025607	4.3175298251513405	4.554863822229908	3.6748363092272087	3.937078378179908	3.471009142975662	2.4725745048532812	3.9171921692885183	3.9411714138958422	4.179681929974566	3.761046176366787
AT1G15010	1.3693534632625595	6.299887214162313	5.21635468947352	5.415458384713081	5.706356999836018	5.656323170991057	0.8225127523168281	4.158958077779151	1.152617996087253	6.213893477576698	6.600811761714259	2.224366891618067	4.1811959210859255	6.605749054790912
AT1G15020	3.0722778082969966	3.4866570534631482	4.180582544319917	3.9474217532168296	4.199757376289969	4.012492302131709	3.099221535404949	4.213403856756257	3.6006079210668727	3.5609784967847897	3.8380117219892775	3.7536469596839406	4.296367192653543	3.7692770867857033
AT1G15030	5.15976442617533	4.395821655854577	5.0695317048756845	4.950792450436203	5.069429206770206	5.021665123690994	5.140573826137619	5.391883658128617	5.348116204749002	4.470851133207791	4.358482557655204	5.4045463869696375	5.350448407966315	4.647126820264834
AT1G15040	0.14575999052839986	7.030580447329086	0.628354216558431	2.0802018992912714	1.844933113093695	0.8716080583729415	0.22894394200051005	5.763504124813195	0.34905910223274217	7.055341600507576	5.470362694727954	0.38763131486964547	5.843743314734874	5.435248438386871
AT1G15050	0.7549670390909871	0.9104122843563118	0.0	0.0	0.2344870689935159	0.44121324523604727	0.28978224130225577	0.5380408995453786	0.0	0.23348411828713336	0.24942728488212734	0.18002905087083704	0.0	0.6467223800095231
AT1G15060	4.553557926955587	4.005608203964673	4.260006313245875	4.374575319076376	4.393965536258547	4.342420633695327	4.322498386893735	4.663088124875917	4.555763718053717	4.1466984557321	4.032264354175118	4.642531236077279	4.675287382918113	4.1106694100043315
AT1G15080	2.4779598658660023	0.32057339239635696	0.32152864814254745	0.6918389992316476	0.3215075433121173	0.325396062623176	2.6843234365940094	1.2281127006950023	2.046197099709075	0.3201717956157096	0.34136892402159735	1.4286357179873561	1.7426635516576545	0.848019859884647
AT1G15085	0.0	0.0	0.0	0.3451970236557258	0.8659207470389213	0.35374290955066784	0.8983552464010044	0.18958109835421896	0.0	0.0	0.0	0.0	0.3545733465408469	0.0
AT1G15100	6.4892381711091405	6.003028312060796	5.3660527782110705	5.901548524300804	5.894723013280302	5.54510564095915	6.402482182917284	4.520238932775132	5.262080781567218	6.166602195093028	6.102971708960244	5.770589477077326	4.791435476817449	5.9046515268540185
AT1G15110	3.026442754588064	4.197257294520977	3.7496145234900986	4.243850579034365	3.9048466604202163	3.7983822728809433	2.9786825644179578	4.296175195093099	3.401532175191916	4.278510418590354	4.050643837809017	3.580808325556149	4.168287379731364	3.9797898870613206
AT1G15120	6.420719704586236	7.633349155066734	7.772222646996901	7.764157295527758	7.696883261426294	7.8434360680113056	6.374640933684537	6.228065324568044	6.4053977323424025	7.635214323711956	7.841728337878808	6.772608445976942	6.132384680935883	7.824828581209102
AT1G15130	4.9208177287679655	5.6075739383526635	5.696154871609112	5.512175282347514	5.658148583994456	5.666111040022494	4.971679164197737	6.184526497853945	4.780699272229242	5.582764527767034	5.708452153224135	4.848123619782121	6.147456220557233	5.7294443260313574
AT1G15140	6.089835685901632	4.937915054829936	4.8700222200858985	4.955367612238953	4.809155510208042	4.832995491835236	6.134005481876309	5.858928615645572	6.134623413521675	5.18637371831763	4.918070577800279	5.829210883029846	5.884121594925931	4.901128474733103
AT1G15160	2.5002844514783913	1.4214088500532058	2.427211313376866	1.8034267439596798	2.181498306869197	2.8194028390091996	2.5692101129677836	1.7162039549513481	2.2376149692699165	1.1198789639723927	1.9226553234266293	2.145309522565925	2.0733032943741576	1.6593071770084622
AT1G15165	2.5505656854954006	1.4728987820747297	1.9889535776318772	1.7088185537215566	1.690173122895294	1.7687183066599759	2.481487191571281	1.6974773614876464	2.3492115703512573	1.26535918094538	1.1827720598090825	2.1037219594625123	1.7391792447464094	1.3707110395448274
AT1G15170	4.016507906934086	3.902870076820804	4.717518544686357	4.50520072849361	4.459788770031938	4.669746965408758	4.233462514774877	3.9559230881093503	3.533279803934019	3.9251129543066132	4.251158784474543	4.033309397455388	3.8624122924309816	4.20106299367215
AT1G15180	4.457341451792141	1.62714387488252	3.4453159206468476	3.091154458587754	3.095059921384823	3.580197651016891	4.52222074769566	3.6741832825872636	4.375861946740513	1.7383014854110084	2.4782233074856146	4.193598824726692	3.9445808688161716	2.4297953431748724
AT1G15190	0.24109013700027784	2.3752020210897777	1.9265072861495613	1.91144965802169	0.951372148236577	1.2747022485292359	0.5274086024828513	1.9521699473408036	0.0	2.0884296216833667	2.3905671797912174	0.7681989474448404	1.803509349202609	1.5825054956807798
AT1G15200	5.05031594847004	4.721184656252624	5.5455399151603855	5.368974257760925	5.449012497265466	5.579152923179065	4.893200287832649	5.084708870737434	4.9158376280055585	4.62654409660756	5.011757040187646	5.187869601317462	5.2648067284793365	5.20348193963933
AT1G15215	3.4670598217812927	1.759830425703163	3.2846905636417834	3.266333545341597	2.957286341522605	3.4061628342181125	3.3296808323143043	2.8015960496133956	2.921974515771159	1.6193617215365934	2.613761575244294	2.732149409512148	2.758180917574914	2.638484956032593
AT1G15220	4.119340003929783	2.609761081779755	4.008401992398155	3.5063242206055762	3.654065081815906	4.270594293453996	3.7070134824456327	3.573562599135159	3.9633476846961626	2.8419584164457636	3.1810726603988497	3.9266487411743114	3.659867748261269	3.0351978325736355
AT1G15230	6.460990163685621	4.992065129219746	5.830155898431775	5.6075469314849125	5.762345635760005	6.026699822062815	6.37825219457328	6.233397213204068	5.518835703557417	5.385246653471923	5.536744628988967	5.996616989774595	6.20719806984894	5.753194088119161
AT1G15240	4.463464110045077	4.36717549072121	4.918639236641643	4.854939509716016	4.827452631918041	4.835027003882465	4.271688853515801	4.344037312564657	4.313890419150097	4.290016802263035	4.498972694448865	4.572098066979203	4.5184630302755	4.495037877127481
AT1G15250	4.8237510974374285	4.493817991909752	5.172507632444949	4.965745543360021	5.381867849940517	5.264511476747496	4.725251141821497	3.7556695072758743	5.189235252042397	4.180955473893774	4.7429634576390995	5.539141029851489	3.875708625639031	4.777123928771282
AT1G15260	7.8083730004645	4.39690823875826	6.803937495987329	6.184201344708521	6.29657203352001	6.736616950767959	7.756784060015167	5.048768430370675	6.735173523853569	3.98800936273014	5.602067765751026	6.507580549123614	5.149013222902297	5.651242199590522
AT1G15270	7.342145181403666	7.298252333263179	7.5557684620467445	7.67986010994497	7.657761959349878	7.6419994542865535	7.271970792154175	5.953540741224181	6.877852605569322	7.31225124301759	7.388328926029919	7.246749641025621	5.9455814784496726	7.491082932578414
AT1G15280	4.959536800876146	4.507376976180757	5.284949555531356	5.134745896534422	5.113623994604267	5.211284240889223	4.890508873948174	4.962013889446461	4.974736452010102	4.690885879044955	4.774553151185433	4.988582421657755	5.0358588432953075	4.7018579526360424
AT1G15290	5.042338842715729	3.3261287677632185	4.9077225202168515	4.473479843107006	4.414761673577069	4.909445292052785	5.007716305107845	4.305554652100433	5.518835703557417	3.3442063124036006	3.9512503966077723	5.042256445174792	4.383881640808398	3.9381651432181495
AT1G15310	1.6795458971950845	1.7025574714769771	1.8883654671253203	1.4514102144641357	1.6491240848665205	1.8776567963871345	1.516647156883179	1.3292522385132803	1.2550170146505109	1.585656780083871	1.492779011117491	1.6888606810652231	1.5437997876318839	1.8551507428662153
AT1G15340	6.624797621641731	6.115036717371082	6.568703461895579	6.593037309266612	6.706093127064062	6.669292738888921	6.472088152351987	6.597171673162207	6.284286265210789	6.015981421914179	6.255769882521169	6.287710820887502	6.548103919664256	6.245324849743485
AT1G15350	4.928022128284786	5.66554749207343	5.1774663867048405	5.381090404288642	5.4475564334803765	5.203089664169551	4.97122551634019	5.405059624670359	5.535433328464687	5.556578367529965	5.264624501066045	5.832808739392778	5.473068920844606	5.421111968781789
AT1G15370	4.891639947088332	5.077770794809164	5.180709165525976	5.258024096363625	5.1409409745985615	4.909336646674572	5.069838243735424	5.18052290263915	4.839218889933414	5.014712455116753	5.083490971086629	5.009630779506503	5.151923882393572	4.948123168486726
AT1G15380	0.14002835035949587	7.008753508431953	2.0944064297811495	3.3806354894157638	3.3810566408263583	2.1528407228904545	0.22018249437448112	6.440137136084309	0.33620966028560473	7.094586454819133	5.883948084281088	1.1257184630871884	6.2945763527380265	5.790741679520156
AT1G15385	0.0	7.369908059587326	0.836336456521251	0.8273662572463236	0.8362899807581348	0.0	0.0	3.8756707400940305	1.3650177996592359	7.305100770117514	6.126733736813663	0.0	2.6295015349474524	5.960049267071157
AT1G15390	4.715596426422963	4.153081970251647	4.4691195059939135	4.377823667745192	4.171917003306745	4.427889867735275	4.801176055820324	4.183120217231023	5.143045961303846	4.289200878230117	4.127752525898604	5.21599326667518	4.186620897526581	4.061626446510329
AT1G15400	6.702734715986317	7.387791320505694	6.610453900536021	6.706730051019517	6.651291008587932	6.6037251608052765	6.369291342684438	6.514488688660379	6.562746369964721	7.472304696327353	7.1510182192889	6.864294898607694	6.451353463717308	7.104179780858722
AT1G15410	6.793431446593644	2.7360510817729855	4.596845750714622	4.203672538588681	4.305851149267756	4.679746717399869	6.496763083761867	3.208590584081044	6.508879446981848	2.925421149281888	2.889970578700893	6.8803676930203395	3.5636568258208197	2.9839511230460682
AT1G15415	0.645027623485556	5.396006277981867	3.9174175282997443	4.0918026827088845	3.7333537996943793	3.5401405466341354	0.0	4.443189816006679	4.64101283107277	5.442627068934376	4.869938141397252	4.62652736780699	4.503969402730449	4.8874268538019905
AT1G15420	3.366113333506672	3.849412000076171	4.65150428560535	4.696926167854031	4.6245136518918635	4.683264412665098	3.3829364146566143	3.6194908822797585	4.31971193976933	3.9801280408077204	4.045108764864084	4.485735124166843	3.785704521692136	4.032793800123158
AT1G15430	4.104310818825299	7.466063907986571	5.302090541108627	5.33824233052424	5.243595627555074	5.236672622156056	3.773993964968856	5.7461246694002455	4.779324611044438	7.550505727637683	6.881450923492466	4.394614945516506	5.806727962000619	6.8383931884257185
AT1G15440	2.331256741580615	2.8917390429467726	4.087620529653273	4.018248076044102	3.9611493973890504	4.03214740000713	2.385889094515786	3.391509799477521	3.821407550318294	2.8589728759906308	3.190924127868698	4.1555543627142155	3.6967491172315334	3.309342043156566
AT1G15470	3.7070083157031446	3.1912445512793974	3.3887810558685816	3.445687940111937	3.1954149534954017	3.256387994009755	3.626428627528136	3.483554688986938	3.7663890379448017	2.840360567311256	3.056998730627743	3.732336132083135	3.7585361790101195	3.204213928485838
AT1G15480	1.3814219764573301	1.7925061242786362	3.766489097967678	3.590971652287022	3.5500072541630474	3.607810296163304	1.5208685195214982	2.640150186721315	2.106512026939923	2.125314818787423	2.910957698417647	2.6917536697757343	2.8133801723698695	2.840395020844095
AT1G15490	3.1616649583980063	2.5888591855158842	3.2062488160995484	3.2503329694913146	3.1297484497314465	3.511952639983972	3.252347185263086	2.7166583334121106	2.2276857516558004	2.650762114659166	2.5893120388967024	2.6845152867659747	2.9061600371278042	2.7680700732974994
AT1G15500	6.784124976776418	5.646082239731874	6.9522308052626665	6.726809148348602	6.739720755865128	6.993605553879713	6.877677177360526	6.751674621371926	7.481985674810683	5.573831410426871	6.024738339317247	7.668949965650715	7.146759232299477	6.091002709649638
AT1G15510	2.8719765848424372	2.0498610742665804	2.9456958733578684	3.0822446055897177	3.1770847573536987	2.9997097650949947	2.924300089341161	1.8101258534631706	3.5391907016873465	1.553433088028616	2.0546533257431605	3.5549979332681496	1.787648240432395	2.3855267601137804
AT1G15530	4.0572732339812	6.579219799569669	5.5411548585576424	5.6394541672342084	5.467960041584747	5.412909145530983	3.667727944095571	5.2911209165545925	4.920546908131465	6.571892529327205	6.169027312922027	5.200691670948065	5.327391340190358	6.165625728363434
AT1G15540	0.0	2.042864865369264	0.8613865436200852	0.7407661664345451	0.7489790615403437	0.4996587071904605	0.0	1.0810444355766273	2.836831743718791	1.781913821061682	1.8560660461044614	3.5435894768921674	0.7584097209170271	1.6020644631781047
AT1G15550	2.3614979998838312	0.0	0.0	0.0	0.0	0.15967738663408984	2.845196493530925	1.0039865139270212	1.8735146083560184	0.0	0.0	1.8515368035112827	0.9981603919495607	0.0
AT1G15570	0.390570439103576	0.398546761980904	0.6403108786526654	0.772446044333994	0.2136357994127691	0.6472420921982684	0.3236256842789566	2.6397388309302796	0.11110054716836824	0.30836230496481315	0.22734948368773475	0.08419619954285339	2.9200567971311804	0.22712728628750398
AT1G15580	0.6643001997141023	0.0	0.8078277905982703	0.3180752485179881	0.5852950689103787	0.5917806485950357	0.5587552075299267	0.32916302364033706	0.5867917879852242	0.0	0.0	0.4613100347583975	0.7097852458818963	0.34170130213449945
AT1G15620	0.3719350695118942	0.9564329118827717	0.0	0.0	0.24940004954772	0.0	0.1621223232352682	0.13311809251224085	0.25011274436963116	0.6447933812068551	0.2652060520640301	0.0	0.2531042974679902	0.2649501359926959
AT1G15660	1.9139819861845644	2.1242873330428127	2.0975893670165	2.003300104339322	2.0186126582952335	2.1123687384562877	1.829844196022111	2.742657402340731	1.8313967412251524	2.061369101202632	1.7599644491040112	2.180532107619515	3.0106139061170087	2.0234778545622163
AT1G15670	3.1167053614578557	9.37266774706989	7.90670837835307	8.251418769081242	8.166204599011273	7.995065840396222	2.5060518813869885	7.708990581023975	5.462068207572053	9.351971209954826	8.621305508776755	6.0480959705209205	7.588476971628212	8.588452452262729
AT1G15690	8.646646001245276	7.334428146829061	7.845192652983148	7.7336446557820295	7.755432258332279	7.789039418755493	8.757700618178989	8.563271529153024	8.30545917801667	7.323288757613367	7.481611034602415	7.928698060307565	8.747106582662663	7.478133006401125
AT1G15700	2.096517200041092	2.80490673155856	3.407741573869025	3.238913502125693	3.3450537149258226	3.5429186489623845	2.314830612185253	2.5664461452152882	1.8921319284052918	2.6047359625995847	3.095714266697666	2.3742846117292675	2.889498834138308	2.921841526444429
AT1G15710	4.404952027740339	3.7295339881906857	4.419632413906395	4.0148263405121645	4.386409644150464	4.448874382771857	4.474017967886727	4.430721510454767	4.310289948388325	3.540542635703108	3.6553848010262495	4.287797423065388	4.848240497119152	3.693090612587975
AT1G15720	1.4528312246914432	1.1278804278931984	1.756438219997349	1.3019959965111667	1.6234682386260657	1.704840007073153	0.9537162566230696	2.0163885823296654	1.4799516531320192	0.6707127868550533	1.0791432279663689	1.6447609424432705	2.16169363618343	1.1829505448988225
AT1G15730	5.185658846074262	3.378887772494879	4.3692010022393655	4.389669137048482	4.338379813472594	4.456809720043294	5.265069875921936	4.0540346649149	5.3916476996196625	3.326025270576923	3.7788634688755254	5.425167971774007	4.321043282632646	3.693499998844485
AT1G15740	6.058572319592313	6.420719482008724	6.491407985558434	6.727021480337012	6.760249299272852	6.555788669801441	6.081307512302146	6.582643313307271	6.397605918111955	6.360695722076223	6.650169196708553	6.673541702049427	6.546110450289835	6.61383613393391
AT1G15750	6.397260450783346	6.212578189511919	6.560328925486572	6.653737823669009	6.621577643621537	6.5030868834596305	6.408211187451825	6.870630482984658	6.787619417091635	6.260985156844277	6.315292809576567	6.8685162340842965	6.954014861811555	6.325906461389179
AT1G15760	0.2905432998440339	0.6514901927507596	0.36327612081821326	0.0	0.0	0.0	0.9277011922199357	0.9106955383436236	0.6548275523304046	1.2779736456220165	0.0	0.7197146258934631	0.6616756397690424	0.0
AT1G15780	4.1009023084069405	5.285304426322077	5.20028086412422	5.2509546312719175	5.197803440613885	5.185397408852763	4.177107036126755	5.2281138570247885	4.698067435933887	5.257470600499804	5.227527485672237	4.78250769529104	5.085883934207469	5.2845903270390036
AT1G15790	4.119106522608308	5.058744849247309	5.1450093141817845	5.18722243830076	5.2070327259926215	5.104302136871537	4.082729588290241	5.135769013693245	3.9732666673716293	4.813482419388734	5.228408983763588	4.684744022104942	5.124457890333352	5.284490714612294
AT1G15800	1.706850137695427	3.252376998200359	3.2808322741530387	3.5734458022027025	3.4607634428005927	3.273915990224216	1.9445141781793154	3.1126454341699725	1.3893284295686112	3.31022314421907	3.3678623699228982	1.9013642608485466	3.053295859269622	3.504432078509865
AT1G15810	4.5303962464407626	4.187765354948443	4.890987770001107	5.029247859403313	4.9698464385062024	5.076309340912878	4.490007727928941	4.68609112548372	4.234668493984821	4.030609885667807	4.652414438498802	4.539468233691291	4.8271735020283435	4.51857791440319
AT1G15825	0.44000595959063127	0.0	2.071725745415865	1.7032120659649674	1.2467097909526106	1.5136902241130623	1.4492183197803399	1.9309544147853395	3.5309531165743144	0.541559656581784	1.7853901858948962	2.542284341219503	1.7335211988746695	0.5742530522203482
AT1G15830	0.45868969222613204	0.4426540523885135	1.4229765246234316	1.0466022614576587	1.4229102804567129	1.498600884209239	0.3815446634478559	1.3081758965769155	2.860786219295659	0.4421214770597791	1.5491003985585727	2.5566739956121687	1.6765488861629991	0.3294966000867291
AT1G15860	4.967282126403528	5.7591988583448375	5.220425692183687	5.208482349643329	5.38994794136168	5.198588387994214	4.994439906835542	5.159092465635059	5.192323384361412	5.746200547850217	5.714484299848041	5.240967778782162	5.011135921593526	5.54573992123342
AT1G15870	0.582296870768205	1.0793737185694032	1.1867315247799848	0.9588694083742502	1.08184207974275	0.9782948684608241	0.6810048295782198	0.8616818353879859	0.713802852467732	0.7094487846636925	0.5962790827864662	2.001251894664798	1.2497473797816316	0.7499166275966447
AT1G15880	5.329685347943411	5.0016535886547855	5.331790114590887	5.316375070278981	5.31335924749167	5.3460088273630255	5.446640857798059	5.423692772913396	5.372033749971684	5.022339310201226	5.302424975161289	5.721870300425496	5.507550530007201	5.240049300182969
AT1G15885	4.680069791912544	2.607200534368901	3.1152329506180205	3.149273310671987	3.1673576155542986	3.021629330521934	4.441666531293952	3.1983428880115023	3.8211501071728673	2.5281228860046037	2.53139138286259	3.341831752157493	3.446020175511377	3.3030732949621453
AT1G15890	2.893741574055368	3.9526869994151297	3.6235581287805525	3.9506292611708	3.9054583316434894	3.9624483873830165	2.766428750986201	3.8144270051524973	3.245741966520734	3.9508006432633147	3.9760609730937992	3.188572496417802	3.8494346383415703	4.09025354804195
AT1G15900	1.3724528640835802	2.1882182137088515	2.191956924103834	1.812926625410666	2.344499739660681	2.2070201182003046	0.40198532913094287	3.185202473640182	2.0245514194973437	2.186644274734733	1.8976950398422836	2.756871764378483	2.851468028043366	2.4214982732952546
AT1G15910	3.413104963159479	1.8609497725145983	3.28409572710429	2.5139984225717233	2.8779475475516647	3.0018781585633185	3.404683236886008	3.956631294402046	3.045073372986022	2.045971250258633	2.3125063772891967	2.984341544547042	4.018648960310248	2.271698937338785
AT1G15920	5.190048859874075	5.066098575612662	4.943581763746519	4.815410239176948	4.782945352320058	4.714059843785968	5.3331147997481345	4.778850092115256	5.307382714483781	4.7870625405781855	5.046707871741185	5.1170671176242974	4.794627772601628	4.906422849695658
AT1G15930	6.9195858343164005	6.652542835749907	7.617231003998133	7.482829328056612	7.558025018895976	7.727118033978172	7.030760234246849	7.219719712803491	7.507540470931046	6.7656561439901175	7.213184501738099	7.731236085512645	7.375885561087888	7.420656174850766
AT1G15940	3.6343647325933723	3.7121180140569945	4.179807990809561	4.173088664692733	4.06769084102725	4.272201962837086	3.477493017916468	3.929466102196458	3.711817148830642	3.692673578932525	3.752403404245813	3.7392568519343174	4.037118356609706	3.906405708166882
AT1G15950	6.047594777879502	6.14230149492373	5.649268221476724	5.916061933307872	5.865354546488669	5.742344493354835	5.74472306909356	6.237511898734398	6.487489681141886	6.104311842667602	6.011279266287461	6.405159491102837	6.031401135343034	5.998957427766196
AT1G15960	3.47879494573785	1.3314916998441055	2.1600830089140035	2.6646691141849863	2.5827268529329652	2.232990837097555	3.362108257083322	1.50553454753648	3.820293879402443	1.0638110892650126	1.5298124396857733	3.2165775108264785	1.4821202098786597	1.3192641684687891
AT1G15970	3.435534423797172	2.2985865592456567	3.401059638772847	3.0089482026694725	3.0425341243679207	3.194153286619807	3.086008193890734	3.2007656203434274	2.7329522721266835	2.18853899340086	2.6888241214731385	2.4967273435614925	3.0707357671785744	2.6219216461385013
AT1G15980	8.424992024553575	1.876767674048984	2.901559775788053	2.3511099590147255	2.4182964680074783	3.2377761701840364	8.365216304652039	5.171691091833304	7.5429231175549045	1.8010453102382318	2.0232533428597947	6.791786014898234	5.489374872707394	2.0221038691272395
AT1G16000	3.5999261174573762	3.333983505753721	4.728981961671989	4.476780329052008	4.712257644197563	4.534047002013576	3.503142489572353	3.6274770055535783	3.5813716090883148	3.5711267104203435	4.356965592676584	4.145672155382754	3.8196464618856916	4.444213323798401
AT1G16010	5.685329518083824	5.853676817754593	6.062585652467043	6.040099559215288	6.15249695637219	6.0861924669471845	5.48961160016139	5.363416272292855	5.414512737626773	5.8729373055286205	5.920952359823012	5.532402072172206	5.463474520279983	5.860753409953042
AT1G16020	3.7209368306710786	2.6922690576288586	3.7855564781999003	3.743481051765889	3.544705483270082	4.093624868777388	3.7529172722495785	3.433953017068377	3.455479599235137	2.7227161071561183	3.101100205217545	3.3096935386999657	3.214195500208338	3.099753272752695
AT1G16030	2.29864464299941	4.694508010935335	3.266761096769737	2.8657027553327246	3.1252947926771046	3.157249738413719	2.4818047011807645	2.532456272628091	1.8168947660822143	4.830443148395569	4.397697631924066	2.519947994095201	2.499731336647751	4.243818543086682
AT1G16040	3.6128019302860634	3.9329506402616046	4.3768757756814995	4.423462234303914	4.601807838049471	4.5732887925088725	3.5078435685913956	2.8554091709836475	3.578249518732436	3.940207894923673	4.24167368477971	3.8577794550956126	3.22724188305642	4.3175590219081315
AT1G16060	2.0892044231513234	1.438955816166257	1.4720537909238274	1.2002345868744095	0.8940643619835419	1.3265390809362563	2.226117978630877	1.4792618910437763	1.6433887278728987	1.554197155273822	0.9848940592421415	1.657535831991381	1.6018767994899525	1.028050711295678
AT1G16070	0.19467207162381064	0.12750200084979166	0.24539283832996728	0.12618202401007603	0.24537631460526688	0.12955128915808314	0.15942954957914288	0.9276481787928957	0.12827954140253137	0.12733152874193426	0.4818511091252329	0.0	0.5568079488984974	0.2606974786146285
AT1G16080	7.5608083121871115	3.636285089514029	4.494605343995799	4.769059002219218	4.534728133111993	4.54529911396757	7.527921776347099	5.026790467450686	6.632223303183094	3.558786051056078	3.843808272197935	6.2974561203290165	5.2148363483107	4.058224925967449
AT1G16090	4.12671644914819	8.785437223826639	6.582063871905825	6.263970756532717	6.354265792027012	6.563173546264471	4.067723023016551	6.069325828555989	5.763300107947957	8.821413160976075	8.034842171024652	5.256131994245495	5.651719991773594	8.075665176834208
AT1G16110	3.269956218224805	5.146836872103487	5.262274036940035	5.312706027300703	5.314528118567282	5.24609921305818	2.9700176851194127	4.452672321855942	2.7953574007034057	5.068386709585776	5.080361256333012	2.9952994278296843	4.552575072545885	5.138502531439195
AT1G16130	1.5704253891894342	5.309738150535425	3.928933795923382	4.131191250967712	4.102674687316508	3.6346621283718044	1.7120070440401582	2.985277190050709	1.8221283689882712	5.325988152489588	4.693375782976471	1.6916386120353046	3.34179306425496	4.811701307674677
AT1G16150	0.07746694450935561	3.154365799386359	0.6474613055894942	1.033549530008928	1.1398177101481952	0.442293190027457	0.12331550061180709	1.2715728344485302	0.0	3.033464900638437	2.410175721842821	0.214051813614787	1.6754751326188488	2.429337704270254
AT1G16160	0.0	1.5446058990414762	0.37400013746513944	0.10157326505425542	0.6020377630456422	0.5359296826727042	0.0	0.46355494284222704	0.0	1.2175213540849943	0.48085142570490447	0.0	0.2934101486820602	1.0196221670109094
AT1G16170	5.592080096561792	3.7505182446029264	4.3923827162618005	4.456254098922687	3.882608477527672	4.453064288684896	6.009325613619395	4.508970662299659	5.174248033577802	3.8763646695778675	4.568274112788341	4.616627281997973	4.576750757223099	3.77455313715908
AT1G16180	7.131101906474138	8.34425506011819	8.448618503702539	8.35674174021535	8.384311054851763	8.463735671239434	7.144114381300847	8.167703116706354	7.439092602481096	8.358319709433635	8.41941024384626	7.804907831615448	8.14028247191949	8.456955543345806
AT1G16190	3.3518631957189364	2.476864399178871	3.71725163023352	3.4530649406142766	3.4887516859373497	3.629179191451215	3.4150709015440324	3.4593635138182046	2.912191488576469	2.5422230659317786	2.7703552185692644	3.0357379181498656	3.7530936080921466	2.6919667025563845
AT1G16210	6.18295477584289	6.498890098278172	6.68857027719407	6.505967987281555	6.654692397589759	6.577286063108208	6.2724625634448286	6.96989407766592	6.289884476757013	6.553935032559194	6.641685838696868	6.4611013607539824	6.902899019819445	6.702715095074451
AT1G16220	1.6851031310386007	0.44965524933284357	1.455710200623919	0.996272672643016	0.9390435859509008	1.8114929829814075	1.451140976114854	2.36023020907649	0.7172789619336992	0.5425094195686483	0.5757510605154768	0.8709774015571679	2.198062674063531	0.2581860866891952
AT1G16240	6.293479723196483	6.817851947787855	6.775780549793904	6.8156804708701895	6.783584956998357	6.778909988031763	6.154318338293706	6.4261956377724285	6.496161871296354	6.868617214215636	6.773096632124472	6.6056432109946615	6.4377906731688235	6.846094370381285
AT1G16250	3.7692069292885244	3.5286670323137233	4.014235209597963	3.7928262556160317	3.775054510710874	3.9345675163724736	3.641321400920608	3.8680835812276975	3.7415681007340376	3.5982248218068547	3.995738404674954	3.8171921986338178	3.8392998999091006	3.773746638377952
AT1G16260	5.192556325271585	4.55380094919435	5.164366573572089	5.153544978808092	5.086304095499986	5.373425057079884	5.185027575078395	5.675991180497187	5.683912917631825	4.395917306423479	5.208942959324696	5.283773292957691	5.867667019554978	5.07228506407446
AT1G16270	3.9595222836698403	3.8758439537773755	3.4483183410184295	3.6218695184101612	3.6780165300165795	3.508556977969719	3.835102353408331	4.222646130938903	4.086370794993552	3.8455979189993847	3.691229833235921	4.0594848143998865	4.146985159713655	3.614495288878352
AT1G16280	3.043907348262994	2.872814274389285	3.3525707169590975	3.5180490114256244	3.6608237975642686	3.453540417915166	3.0601888585280226	2.8723174069417796	3.2678816606305716	2.937754627956444	3.241690967780061	3.3361226387134155	3.1258269090205246	2.9246556828080017
AT1G16300	1.3779505556405875	2.632572599395505	2.283913496499554	2.4618335684881525	2.318158311596691	2.190749936750977	1.3092062516072882	2.999540045734796	2.4669373411249054	2.189021734640603	2.5273738590539536	2.5282094466695124	2.9509663891724864	2.2503662907210105
AT1G16310	1.7656528232219637	2.108654866878195	1.0383802532261575	1.5050561084616447	1.5977082878287707	1.4464478094206994	1.5565002292632866	1.9191545099325789	2.0031472574600384	2.2607477372205738	1.3563810049316776	1.64922016492624	1.7608390248374604	1.4949624355797573
AT1G16320	7.779688701113029	5.5442309722115715	5.504459284840272	5.698985913854451	5.570538228523457	5.757287117138477	7.870311454036623	6.204801644140197	7.769028165028377	5.36180048084973	5.444103054104209	7.546915971568617	6.202182844598274	5.18870168221553
AT1G16340	2.8584078676246567	0.8596496824158035	2.9700523156420835	2.3302576694386836	2.428519992766077	2.5776639309284444	3.1784793990902003	2.7862879939237035	1.6941176672974283	1.0252502438079059	1.9486821931190696	2.177845725098181	3.0766572469219184	2.088829963106331
AT1G16350	3.733382491113957	3.800270365749363	5.2417039856467955	5.190313143664116	5.156087817127968	5.203991449637845	3.940287919900017	5.0390651481618125	4.185874963432671	3.7214744174811174	4.437295857651823	4.712058068385276	5.26589887812667	4.5113536474780105
AT1G16370	0.4297987756321295	2.7594370414325415	2.898912642667092	2.208819726916512	2.0418513185937774	2.549087373338236	0.09784594821959847	2.781253078613435	0.4169292759210923	2.4418221433864433	3.0673985627916194	0.3237219295229175	2.875082182280593	2.6941292431170107
AT1G16390	1.2072331630766184	0.0	0.1531561936488637	0.15110747141096312	0.0	0.15510726077776876	0.7094851515791245	1.840507940619995	1.2989039682814851	0.0	0.16319284418963134	0.5075989400233922	2.8484716568935715	0.0
AT1G16400	3.254835582085631	1.8246681506637394	1.5213110748584848	2.1220182803528926	2.1924237538811195	1.0841712951075595	3.0693718068601616	2.1647114783207457	3.721954076973408	1.6781666219074967	1.4475361823314123	3.57869563587426	2.2105610315388717	1.3976788314106066
AT1G16410	7.459411250650127	3.460867191113	3.403356383830203	4.505242870048948	4.631998057404836	3.4928131386075036	7.500674581667263	5.34242962459205	6.621943880416038	3.5375650684698225	4.386196737070914	6.697714246673688	5.744184761545636	4.504986047016717
AT1G16420	0.531247388447666	4.88137270313438	2.254311989247462	2.4611588133305204	2.386219564503798	2.493751761834597	0.28219253395265015	4.657123278715514	5.40526267092726	4.656838989571055	4.928328173858323	5.107408634095507	4.329211230175654	4.71522050024775
AT1G16430	3.2766931200652287	2.878373037712777	3.2009373046781056	3.3187329483667742	2.8371801847076346	3.287930810534258	3.220467785886473	1.925385769350475	3.093463360178002	2.6349216075887663	3.3229449919710294	3.3585325431802384	1.5686427951002206	3.4555236776667755
AT1G16440	0.10543592432896533	0.1335499584823459	0.1339739212331755	0.13217019234389202	0.5719436113561995	0.25971146154104313	0.0	0.0701708598001123	0.2572709800186208	0.1333717679331169	0.14281477143042948	0.4503623735246756	0.13603483511328693	0.7887944521845185
AT1G16445	1.4484086150746711	1.0340201852403321	1.2640001630551256	1.7732596569355548	1.2639385087193777	1.4727733851268368	1.505961864536427	1.284361069841817	2.282775882632415	1.0329886946975508	0.6999796851693496	2.027970679136967	1.8041986662520189	1.390633540129548
AT1G16460	6.246966966450093	4.223737940012786	5.3097425760244565	5.325455006674654	5.282904512012052	5.215826931514318	6.083114130086174	4.201248056823827	5.774059770532159	4.34855856688931	4.555347434015687	5.666835358833199	4.51920561781038	4.815371584983667
AT1G16470	5.0471075530322445	5.7042332078925915	5.704773578447854	5.607790760014523	5.634311172510053	5.758620086106591	5.0402782837299505	5.676068807829366	5.114973998011738	5.698099731273091	5.680262431531915	5.470416430512663	5.506254790107312	5.678767476278304
AT1G16480	1.233699323858705	0.9664249487678118	2.060256753587906	1.6155555845292289	1.7876634501991358	1.8748235548130165	1.0128390488266001	1.2502292047001533	1.2869456447832381	1.20783500196451	1.2285747864167065	1.0257939080322767	1.2618933718949872	1.3412114381047056
AT1G16490	2.7918754508098442	1.370978913821081	2.2369657321363343	2.5129657323767627	2.2900173916957876	2.454410523652912	2.8338903108097826	2.369279347008833	1.7251558723466431	1.792596973544234	1.531658191996388	2.431574134935229	2.2277595862862807	1.789076692896114
AT1G16500	5.138584597914726	5.302904991326945	6.198763029800245	5.26669543443315	5.3074688522100875	5.969729270563817	5.105817061968751	4.126020416438095	4.073121215905026	5.170541267598213	5.9110761870364	4.272712972893415	4.200922929858381	5.733497673115008
AT1G16510	5.201757551648424	5.179146639514547	6.048701666518982	5.786884145375466	5.331728110791817	6.050442960324912	5.386764970551387	4.934069966475026	5.870772042227079	4.976856183585089	5.246335023919778	6.187185825979177	4.569729104936749	5.228799637399884
AT1G16515	5.084820717000818	3.7558201564126055	4.285046833255583	4.31367027963779	4.284946608171643	4.035326023055472	5.046672898328799	0.0	2.799699011628013	3.9508006432633147	3.444743459848555	2.1640630559658427	0.41748289466102984	3.010029322112724
AT1G16520	3.1557726325756144	2.579596173923918	3.603344017030221	3.4393319354389424	3.5008959878591743	3.3497660584775297	3.023942720859934	3.9497606931852687	3.032137836892749	2.7297788838639465	2.9569032550157366	3.0910973506893566	3.9625475939474772	3.1414931504839583
AT1G16530	0.1364197876909955	0.708696397207791	0.1728549534072649	0.32306723166370915	0.0	0.3311258164875257	0.2146569381710405	0.5423615473656112	0.3280871355001162	1.0097090376656646	0.8612870460913397	0.0	0.601559262036508	0.3470214019707806
AT1G16540	2.342966106660481	3.9152748016210865	3.6876132172520792	3.630852263055414	3.684108375985724	3.6248163399397626	2.392989148960806	3.504987799664498	2.870097493050095	3.8870834887268995	3.7563502487874483	2.768438603623688	3.191960817349351	3.8906116839353087
AT1G16560	5.497892963851936	5.901190514558413	6.5903044219194244	6.566310406582175	6.424240709155591	6.635259316581831	5.419176231364535	6.415072549246661	5.271770376804182	5.881100506726969	6.372238278084238	5.408937688616413	6.610334703418841	6.3637513102511045
AT1G16570	3.1056466611356015	3.370187791400065	3.838265742950151	4.235135089318238	3.8708444361848025	4.030470370134614	3.1110432841550812	3.7316829772388855	3.284273642676805	3.34076840461561	3.3964660140612426	3.3888210915064994	3.4579100886619676	3.54104276131363
AT1G16590	3.6428581748439206	2.8182223780154305	3.138848351629849	3.148814700070955	3.3498831413258037	3.6560283340924244	3.523217563064841	2.954973471660105	3.303955283825526	2.7062819724453826	2.975460660048298	3.286011893791156	2.877206072276466	3.25186201820122
AT1G16610	4.004749536809154	4.3085426373860685	4.935981332311526	4.9309786422054716	4.935879139351333	5.032829107215309	3.9263928619812654	5.357587244918611	4.414706585615148	4.211964069278487	4.557610360213005	4.547969259159084	5.381070681242602	4.509923448321076
AT1G16630	0.14674290765088535	0.0	0.18576238540665743	0.2669036176307249	0.49796837369177777	0.09711471115734677	0.11981858690209891	1.3693832190487742	0.2711307118889587	0.0	0.1977933319646056	0.07277577556099682	1.8271290709001475	0.1975980815210171
AT1G16640	2.611286648023994	1.2342389307967936	2.0588335158542534	1.2252430100215357	1.236932788651464	1.9927038255693392	2.2775080964386696	1.6785318589139717	2.138480783571456	1.2330798151187532	1.553282341551579	2.082688688894046	1.7711046712873084	0.7864282194730037
AT1G16650	2.437037352097798	3.105240452402003	2.8423486625974514	2.99457742199431	3.1825243277998165	2.9989169584974196	2.1700715533330683	2.7967206504423214	2.84611684534626	3.026448548188403	2.807290602125467	2.5814609467788423	2.7320998757448507	3.155623397000383
AT1G16670	4.202130260209541	6.764800538471198	5.221746276421021	5.645648780667806	5.665610211104044	5.501939566021705	4.054260942398016	5.9793887044867535	4.587703639415044	6.712950602840516	6.534601784316088	4.808784086675234	5.775920995063026	6.475582388352378
AT1G16680	3.8572907437988984	3.0234016294907096	4.074415303144536	4.020425694543996	3.8585472090838993	4.069428853105965	3.8854552114072662	3.4639165337672635	3.7158166690906436	2.9735493641669803	3.4227592980924713	3.4751204670263003	3.5359342292248432	3.440485544616831
AT1G16690	2.3112753625385523	1.479928882049842	2.487468787243759	2.1447013170984643	2.2896951080852683	2.322714015838155	2.4953348725636735	2.6275852227852514	1.9565052224461128	1.9257711604285017	1.9795111463670556	2.2855105056655995	2.9139621340880177	1.5761018300676808
AT1G16700	5.142013003684895	5.315783208470756	5.411068046460556	5.319073753220386	5.223655917313627	5.4438629461003005	5.243830156344601	5.719434945627774	5.008040070123278	5.486359495313388	5.649431256974972	5.262010753802053	5.58841315933839	5.707208252925424
AT1G16705	0.0	0.2202071861872782	0.0	0.0	0.0	0.0	0.502892458266937	1.5181633832564378	0.22150821043424038	0.21992187962680262	0.0	0.0	0.8127217905951921	0.0
AT1G16710	3.623394239321899	3.8946303065104417	4.562231648305108	4.575279768031023	4.574094848223208	4.534879527868785	3.654454869121967	4.013681483936663	3.8936358225716914	3.851757844759225	4.08871190675349	4.016571071484784	4.077265911041206	3.956683580974163
AT1G16720	7.413115832684938	4.1832222067231735	4.8668666703503005	4.827433466503798	4.6759967862537595	4.6623630681582595	7.528212949052635	6.173531096833054	7.985276841789978	4.1946629651123235	4.424295371387941	7.442110495433144	6.248428762811973	4.352163840203425
AT1G16730	4.477563246454838	2.0862291815644403	1.9092192222491846	1.8942267308827643	1.7025649841610457	1.823411770438776	4.479972909276656	1.7267758678112521	6.369404457918934	1.8047628930803046	1.8793807261769013	6.5284859884999245	1.1845644217711895	1.3817289102502759
AT1G16740	4.473931455870457	4.713136693582266	5.236962120931143	5.222687474127854	5.351135546647781	5.125364114440229	4.183087279277938	4.5510546111014145	4.7698527753901745	4.653245328593813	4.8667263824524944	5.0634084093411165	4.408130187856398	4.911467520673251
AT1G16750	4.055581016624369	3.657090288514629	4.227117850271927	4.196832581374776	4.331926504669837	4.245351565019111	3.99996303997681	2.240614715367239	2.767482874983889	3.655233566827297	3.38412970621904	2.464840218069855	2.306618128405567	3.6225470839009737
AT1G16770	1.8401568511749835	0.6545173214782736	0.518029712210117	0.3605790525971539	0.5179978427801963	0.19652424462586954	1.124126367161217	0.10266239168755427	1.2015920312575685	0.19323155096458147	0.6923573113027108	1.132746629829657	0.3703219881277361	0.5474037762015502
AT1G16780	2.407603325402647	1.601127955662918	2.899521616525439	2.797349063598034	2.4940171274119436	2.8138563159021004	2.438392000338587	2.226425124196505	1.6273301383728591	1.310869772374522	2.1105176621445443	1.956446700208093	2.6534358504378805	2.0630631109926605
AT1G16790	4.107833289833932	3.3490420495935753	3.870853726247693	3.390336395329371	3.611626769814483	3.531438160705634	3.714370767571375	2.9203515140460565	3.9139406072503276	3.5573928025196393	3.4967201083075503	3.773825720485726	3.429781650936635	3.6509705170490956
AT1G16800	1.4922389036691488	1.3618556737207812	1.9026542083907603	1.6649019324703858	1.7264770970141645	1.9645111152060473	1.347986569727585	1.4886641994462375	1.5988762041215367	1.2675971886692345	1.543140949168202	1.5364137353290992	1.6453771396009702	1.5037407628591968
AT1G16810	6.8663529075632255	6.651046953684922	7.141050239450232	7.1971485973570966	7.107864082451341	7.100060810176798	6.717638772940462	6.489020184611508	6.714041112235676	6.869387720192413	7.014637072799985	6.924450981153796	6.466940412633063	7.001626261017255
AT1G16820	1.5517758490044589	1.47753888367262	2.280011527899032	1.602666905884751	2.1062150427316464	1.8125791217539602	1.7784171731723775	0.9910903169595028	0.500278277701784	1.7357912553865595	1.3062092494605935	1.0982443393754415	1.3838203508354603	1.5423865170646187
AT1G16825	2.5877343190403628	3.218838952239267	2.301813194336458	2.2142855562961543	2.2302866109539194	2.572720803170565	2.1547538022610544	1.1897670560628237	2.2700027250242525	2.8168541357837245	2.66665612386542	2.1977882159579774	1.5835513188496062	2.378174265596416
AT1G16830	0.45610660899012156	0.964447753789318	2.29671091816821	1.5271013127229218	2.085761316372724	2.225198835961945	0.5069537749397357	1.3025156129027582	1.3937156293878954	0.8914104790683303	1.3967176615279306	1.9806795960915995	0.867410299867108	0.8604835690850539
AT1G16840	6.485584863953448	6.181706296418678	6.274585763634186	6.452089860875613	6.455922943800946	6.348324815306388	6.25628445593219	6.655935389982468	5.53073511735817	6.222549487697995	6.1920605522969865	5.852788153425249	6.74736358930394	6.177871442346003
AT1G16850	4.233183097394868	3.9108993733047366	5.718567851408668	4.862377320296163	4.66778619028093	5.685040780191641	4.135268363123062	2.3699149347079933	1.3618452005198018	3.8163247750436624	4.22829033938697	0.5572842595253169	2.2682761515457592	3.9740327423621875
AT1G16860	4.4104823865638485	3.6334952674511722	4.690434429630936	4.5424729647910524	4.539420673015841	4.840961765831152	4.478814423198436	4.5382248894068224	3.867520716237807	3.734024632252506	3.944540277558613	3.7232345417180603	4.740509972681322	4.023423112307654
AT1G16870	2.9656914631908218	3.4776741222759684	4.383391515255216	4.391102610306164	4.410503939363371	4.522941264548996	3.114944770033267	4.316840004463291	4.122923694188401	3.5749358564108586	3.8844558371709343	4.060117403258781	4.282022726988712	3.7618580317393313
AT1G16880	9.242741591938119	6.406747133320075	6.692922819379561	6.698505477511941	6.710451947751362	6.673919278068328	9.34624507951317	7.62201427351595	8.590901145973357	6.35573198366145	6.550823254934317	8.263769981005902	7.7719935325679685	6.533216028683181
AT1G16890	6.565087198608955	6.962962866924426	7.005645214140397	7.1661863619207855	7.144024920211189	6.993582680214064	6.422896164737443	6.618414522774848	6.449140128212763	7.006580781857617	7.0568469390281265	6.661342363262838	6.457839576434715	7.0138325085351365
AT1G16900	3.147452050220976	3.8733536723530007	3.74224827925364	3.573845286828112	3.646338183799273	3.8383323747949483	3.138005617382148	3.6347433264024023	2.872816290793393	3.7543687892712687	3.9849773565428275	2.8768494736381744	3.735492110437689	3.9891228893987676
AT1G16916	4.333803936378487	3.821089526683967	4.345333557206257	4.356698363503715	4.376076417103755	4.454324857962516	4.566713556422726	2.517143585774378	4.252785665148736	4.06511433876456	4.162624610986296	4.426743463935527	2.192404429880237	4.042966254336168
AT1G16920	3.1609335314055746	1.9368399845994757	2.9886829796872796	2.698779360246537	2.6206295880084665	2.755399269792861	3.084946405288936	3.5367778516857915	2.6488443720831745	1.6767171855189438	2.0124896016592615	2.3324818055088987	3.660159780906391	1.7475551041557842
AT1G16930	2.764014463566967	3.4731338114079744	4.570186132728146	4.086881327421692	3.977844192526072	4.518506666337347	2.8714781214820246	2.603440863437175	2.206573763729981	3.674987735673134	3.820691062814211	3.022447263166431	2.8442242785856053	3.6077256166626044
AT1G16960	4.162071996151083	4.634555672912243	6.799798837866241	6.07962866094953	6.145755448209148	6.71820102314086	4.3294271742545885	3.211324058189418	2.717949445329077	4.974969820327524	5.520658610602251	3.2291494247478507	3.132853190720935	5.546935976325894
AT1G16970	2.548514753424102	3.047965001682662	3.749587157218638	3.416431199269878	3.5333546915934497	3.6388426192965784	2.4908266328211384	3.0180302533604295	2.894469400717904	3.1548574787062593	3.3431104223334285	2.884482974771841	2.9618611304696514	3.288518538932903
AT1G17020	1.1310769050657865	7.121027313132666	4.675780440895411	5.68033416149692	5.630162090322866	4.752810070195358	0.9173353320603927	5.2867759785299455	1.8917767564823402	7.046847340878019	6.599905924099025	3.375653302800706	4.517935893924836	6.7236214921432484
AT1G17030	0.18930594977245363	0.442260614647104	0.44352626591549293	0.3404367821345456	0.12429434014474708	0.4486475584065214	0.422476771543253	1.4109401147281042	0.23940907611819465	0.12374253444875959	0.0	0.09458248559335217	1.4527003626957056	0.0
AT1G17040	2.6553878827340593	2.601770215288519	2.9082055520397456	3.1682879285693497	2.9855739932874448	2.6077611059743573	2.4425414576876703	2.5327909675605165	2.7432895830616437	2.614027126950818	2.6143577949742403	2.941369623892394	2.5003591778265934	2.58297044135505
AT1G17050	6.602476705757261	3.0541164262725213	2.961086614434559	3.1746896533618965	2.684658171496152	3.166526405936228	6.647975166669552	3.3797466402310365	6.55657858373089	2.9551576292007837	2.8466131971866497	6.049042121837455	3.191859599522307	2.6591417214303443
AT1G17060	0.8789714398550222	2.4655540155891535	1.1575352120017923	1.2874341545222103	1.2536888686465113	1.3110175899522196	0.7050284421678092	2.080872390311019	1.346602528021063	2.597649193673571	1.7939484667253802	0.5493097001033856	1.9605158458190783	1.792863624203393
AT1G17065	0.9586797062945298	3.0777659963969874	1.897139279928476	1.8427193636676857	1.897061999290765	1.8714798033917206	0.8692731798832841	1.777908963223812	1.0087948230615842	3.2836849365726053	2.677069037376472	0.9912294048411217	1.609215984684266	2.699918145282076
AT1G17070	2.9671796865641222	3.69240815343855	3.861990023716099	3.9970851597098336	3.985371924522855	3.8103646436775227	2.973089653924713	3.634398258262005	3.2999117148257264	3.3680339094120946	3.7475327768833817	3.352980877290839	3.5571201542745166	3.6232227024142176
AT1G17080	6.5418542477830846	7.015480874091404	7.120822417046345	7.1105150206308325	7.093661598198508	7.058966155321655	6.437186174340043	6.076152203220519	6.4006234463268274	7.122418497795167	7.077953668748299	6.747998063908261	6.080522684353423	7.24845668184975
AT1G17090	5.439578081295872	3.9236842163652095	3.361165717014009	2.555164180978561	2.4136878166662528	3.4629719887325336	5.6909745617710845	2.9356716506412694	4.790311699583009	4.138954335262481	3.9585947909040065	4.831524620841976	2.664701981486821	4.23531969167934
AT1G17100	9.081724228285989	4.375792464112598	5.511268079149344	4.7894814015232345	4.773908476601533	5.221268129637638	9.29099895891182	6.005310305609438	7.725325726684953	4.479160617948677	4.518756109060609	7.086131353897343	6.178458936310454	4.4710810187105405
AT1G17110	4.693720479718818	4.450339034955196	5.392529784561942	5.245106303579547	5.2840818189786765	5.259498660174626	4.73473931180064	4.914461541576638	5.089972863277013	4.459631595185696	4.679463126074908	5.2734718952440565	4.813446222352106	4.69082493290648
AT1G17120	4.778103966590293	4.545389222006591	5.15465346099542	5.200913382693442	5.0035069517603405	5.091385992368455	4.78931351269381	4.571042975563442	5.055707762170511	4.449628811018858	4.781537704506331	4.994752967617128	4.814233289321091	4.6166921546253645
AT1G17130	4.692021052857929	5.105982576144597	5.073908667869964	5.050665726796095	4.961331913316694	5.106063595177184	4.494469774000783	4.854931341102338	4.795120058511869	5.174770449707819	5.0104729319417265	4.993286740549375	4.775611134147918	5.082644935183151
AT1G17140	5.268261945884666	3.6032756013952953	5.2534529180287945	5.038798964098947	4.902379575780031	5.417521126646302	5.331831803945941	4.739411762382926	4.092300364442061	3.9864370413950896	4.281519967466382	4.531030200442191	5.033130681378361	4.082176759713186
AT1G17145	4.553916804857094	4.561347019492592	5.130447270081382	5.06818592850152	5.019873738753865	5.230414949707934	4.495708510717567	4.211241973596989	4.229554731735192	4.763322167570421	4.7827187725362705	4.462081419899194	4.218498807176272	4.733969914339984
AT1G17147	3.8801055078507507	7.334012455140535	6.514453117827638	6.126938103437485	6.147014145618619	6.3770417384863665	3.9477047006018	5.644376791976972	6.45241792643128	7.305604979042708	7.139650465799511	5.6961230248177745	5.408190815745296	7.0990710707872235
AT1G17150	0.0	0.5712026794557536	0.0	0.0	0.0	0.0	0.0	0.4323951749460318	0.0	0.13358537856195854	0.1430427695532476	0.0	0.13625251278217296	0.272910597926508
AT1G17160	5.424987642898581	4.376867542285807	5.143846223937651	5.133178300556725	5.038187364175885	5.09626218274413	5.387863287902198	5.034106076153631	5.451594458617983	4.335171418673464	4.5276994620042075	5.512632965516354	4.820044582763873	4.585663259269419
AT1G17180	0.23990710882103813	0.9454042679757656	0.0	0.0	0.0	0.0	0.0	6.0738618743975925	2.770338144228723	2.0015913947576474	1.9926060550385825	1.0349873970307588	5.88079252558801	1.9914646365692648
AT1G17190	2.2253035111163513	1.7036387112392348	3.459760061517385	3.199588990061445	3.1271743065992763	3.292496890952854	2.5837940937056323	1.4541255285771315	0.6488336950857599	2.1312905393473636	2.2733207352321596	0.6493390112054135	1.0389474310896554	2.85786757642309
AT1G17200	5.311830456686164	3.076593977951821	5.245086784129554	4.4558428807520025	4.491596779602745	5.3204577459377465	5.288802899948659	3.9788460647043817	4.7276465678832436	3.074816490351407	3.95127902874918	5.035813584303783	4.227454602804427	3.831644092023864
AT1G17210	4.908360831367367	4.320950629942212	5.579744219352932	5.457470188268104	5.307422179775939	5.673833055090686	4.974290398839639	5.525626262442601	5.0747425548195775	4.473467320834208	4.8822033669921225	5.096224023572868	5.534284295505674	4.89383970568829
AT1G17220	7.770608985081228	4.101859300811377	5.5903000884257175	5.2731678809356435	5.263191111238665	5.669053659259001	7.784854309651687	6.352710949846297	7.520941103068046	4.015081932114796	4.746729519010426	7.129837382667511	6.590335135004208	4.65447948149154
AT1G17230	2.4768162465583807	3.3973354729824354	3.408492172402924	3.4367743546121328	3.4683887724208993	3.3125659849773332	2.412784256788577	3.735065438062557	2.578830271079555	3.2594115994935056	3.0127437733721227	2.1964911912061966	3.7518174661528843	2.962725451594824
AT1G17235	0.8113266344705381	0.5683172994914875	1.554634071202298	1.2825700467009105	0.9772616748629807	0.9868208917212032	0.0	0.0	0.0	0.5676609817834581	1.3527128667466788	0.0	0.3174235566418772	1.024923767415341
AT1G17240	1.8181760422296454	3.1380793131155875	2.542062086731252	2.637857371094629	2.6907506057652366	2.5967740217961515	1.978360888783385	2.08421967794447	1.976382794025253	3.283502722380384	3.077567504209498	1.902800960005991	1.9154933295143248	2.907810378907008
AT1G17250	3.123956653146426	3.315321765968128	3.789043699794232	3.9074146095505324	3.866938091257424	4.015662930519891	2.994240295451322	3.3171455286069995	3.3011986799843696	3.245381700697681	3.4830492643533484	3.671032008700829	3.3841879851590004	3.51309537277571
AT1G17260	1.2309264575016532	0.40394970082754456	0.7522528352432764	0.7742432666184356	0.898764489071277	0.5241379159408666	0.999150126116418	0.6525473359644205	0.9008449887399019	0.5519683367335783	0.47008349394016474	0.6994392854180729	0.6142302484068951	0.5092002876151162
AT1G17270	2.6248563470004465	2.42786954295874	3.0759549762136342	3.0303650598001783	2.886170234200341	3.092940289725473	2.6293425528702974	2.4275514358147205	2.809855197756896	2.4474219495522016	2.7312389873577723	2.8355837564731092	2.1410096483824788	2.6537080956897383
AT1G17280	5.262496980382316	5.105765222505338	5.238180133898013	5.276523503723158	5.3058571661888845	5.296062705223365	5.081234223123308	4.870432633801643	5.063205066393191	5.096568700533423	5.325748591155447	5.1042360692389614	4.834969434149875	5.252679606698666
AT1G17285	0.7751372018655164	0.0	0.0	0.37856266177464293	0.6858263406553011	0.3878289750533146	0.0	0.0	0.38433580210271623	0.6832954395213997	0.0	0.29767915062600125	0.0	0.7226135278730113
AT1G17290	5.3382893166469385	8.010758833098162	7.684137758608607	7.895837851308899	7.866376963165092	7.666007612529274	5.59070820165339	7.922625169959513	6.2580347448570395	8.026776095465097	7.956260716915825	6.256928482042039	7.895444192589261	7.937691301267412
AT1G17310	0.0	5.016630459727027	1.3351391408024376	1.3228166370092715	1.4733718606767023	0.0	0.0	0.6040994515030114	0.0	5.12323470325973	4.605418235588813	0.0	0.0	4.619952868433113
AT1G17330	3.9310851583493167	5.936531218555645	5.005949244931776	5.280436291994385	5.480462809256723	5.024609260279196	3.787602734220139	4.892990112400888	4.298051280025762	5.919398060673269	5.540113623692253	4.334363508200808	4.862999801823629	5.509963917785031
AT1G17340	3.2828552841805947	4.554922099186854	3.9900354277311383	4.187519641618113	4.1245848019721425	4.202532392212872	3.3797735131088746	4.733484612322148	3.623449340433637	4.577799133860642	4.682025096313588	3.8355152868929308	4.774702518369965	4.724142814318815
AT1G17350	2.7830293251800216	1.4341445722067998	2.8303372466597563	2.575995405919947	2.5493272062911676	2.8650533376980656	2.8987187860471453	2.4134961596625146	1.702230529934457	1.5254534254553096	1.8460741226936763	2.3775578085937856	2.51194095991495	2.216812722768489
AT1G17360	5.577195960182694	3.4549142146038414	4.235662669632082	3.1115490732185824	3.3005426055225824	4.170526970545069	5.683146531348899	4.337791767447352	5.4891601919651105	3.601146276974002	3.9460484839704533	5.091767091833138	4.328334211524532	3.786362567091996
AT1G17370	5.466305819159767	4.229970363771638	5.13697356166039	4.7875695574160275	4.86909075306583	5.2028452447832985	5.393203033290129	5.039000912687007	5.524122842440686	4.344160835409668	4.7002187946824305	5.422671877047957	5.161788591275181	4.390646551200571
AT1G17380	4.21310380097848	5.880055746305108	4.804841572532928	2.6641583388376016	3.2651260256605523	4.512591431197246	2.752523846478246	6.083489578183351	3.7111683230599684	5.971151896372342	5.438746357441896	2.585952829157228	5.763766362595231	5.4196416624213395
AT1G17400	0.14073265178779265	0.0	0.17825032200627453	0.47401922961062065	0.0	0.34091039391117645	0.11486761087914535	0.6218565839762704	0.0	0.17746109637299773	0.35755463824605843	0.13622882496540148	1.2242298486194447	0.18963814642014457
AT1G17410	3.6617442659603157	2.8729621429428955	3.867904666953032	3.104023211349396	3.570374244491574	3.3703997300853636	3.4084442714627405	2.733335834270342	3.2228694662804127	2.871220912906641	2.802954969328807	3.2871334584454166	2.8821028186663256	3.1812247686584083
AT1G17420	5.2890182453983545	5.07146217583971	4.831141532940665	3.870664353588233	3.8720102162823666	4.874622324706768	3.916663876055823	4.784829729133207	3.676643999064039	4.98015394548804	4.680935482344193	3.4685328349702753	4.335756093136696	4.690260998373307
AT1G17430	2.770391570920311	2.11987597934922	2.527509389020882	2.3385353977017886	2.4437369762490335	2.6978618854246315	2.7068145930652756	4.080775801312389	2.23076257052783	1.706579908742493	1.4527540529621488	3.0601186791376613	4.0266355897087065	2.002933191829981
AT1G17440	4.932382087025888	4.951262600379972	5.334592992634973	5.215636062196169	5.204371387583891	5.208466227078804	4.8913954342595485	5.816052053340598	5.044720210186775	4.911493623468956	4.938126802356783	4.972640604715169	5.831742101132693	4.9011953184415695
AT1G17450	2.8061069020193674	3.245108017085057	3.773839576925385	3.6661663889079623	3.7182944347842257	3.8451419380051832	2.6788040284928667	3.2491072079568144	2.91695640400877	3.213675979701728	3.446748707626496	3.247201312919228	3.3754990891752117	3.4544553075217985
AT1G17455	5.335645470385959	3.594936654132962	4.715505750272609	4.667808438039957	4.742896099082985	4.734032948964793	5.145731681086329	4.237488612180753	3.7734555437645705	4.008308589889708	3.6882765822149968	3.445721812002221	4.376697212696261	4.532119374532523
AT1G17460	2.4441889611098953	1.8178587720714405	2.756815218461372	2.67671662266467	2.5165333563578667	2.684337821615941	2.5063249536454157	1.81031712750912	1.45046340275394	2.01361265589639	1.891266769648736	1.0891674751090918	1.688720447458018	2.11167085845966
AT1G17470	5.659965141244957	4.863626998533439	5.760265681851905	5.6861733215473205	5.60312669804416	5.739276567885236	5.842067735598028	5.72602571812036	5.801707876482585	4.938907482909646	5.140970902764169	5.891177485313394	5.726215094628239	5.216076326846048
AT1G17480	1.8139683812510543	2.9625241748588484	1.8604852803212393	1.9811156797425293	2.120577335307046	1.9668275487552629	1.4900260989406262	2.316670369735273	1.0563833510974123	3.0042240460694205	2.9355574836180995	0.7052620808462116	2.359550164438582	3.403535190275246
AT1G17490	6.033796931819358	5.8138854870412615	5.725987228116486	5.833911704017161	5.509615287929317	5.715893436157133	5.907783813364013	4.83265662483278	4.950223005410262	5.670686593678852	5.742190721367308	5.247519110922788	4.438200422397142	5.613938725466453
AT1G17500	3.2099169341163774	5.059044534217424	4.816974182965766	5.078927789050861	5.001339017476306	4.855501266071069	3.0732820865963504	5.416632516687476	3.390046552773349	5.097137527851498	5.098739779859832	3.4061252628762184	5.502979934841357	5.104306917284969
AT1G17510	4.113942513830176	3.4032447372061956	4.262548306605876	4.502076781792313	4.455372732599379	4.3805585017669095	4.2279456040431	2.9739541637210434	3.627895681329978	3.695778050582825	4.037104189515326	4.06761786211018	3.280984838801809	4.0675725585395615
AT1G17520	3.203899775396937	3.1032365637127266	3.3224910904962046	3.4211072929113397	3.630955080855106	3.487582632632668	3.0401881127296346	3.424328404153278	3.13688395212523	2.864083935035735	3.180222699492928	3.268188902276513	3.3924452413403356	3.267742065488451
AT1G17530	4.830263355008326	4.9263073040825365	5.236370905649856	5.2387358404431685	5.1314312360405125	5.144187430704374	4.822132532256766	5.238921894448488	5.0550268098907996	4.786051382552198	5.017579294709654	5.24899638319011	5.313967688072639	4.99497609561603
AT1G17550	5.9938815144958	6.567102644362542	6.1910786396413	6.022242115724756	5.948759436092261	6.113263549604896	5.953012259159645	6.047999348541951	5.3707884486822355	6.589732611237067	6.470187937408787	5.549240110056608	5.891872333934163	6.45814274322691
AT1G17560	1.0084767326503024	0.798753896211945	2.2358136478995307	1.1892253030839242	1.2006950852084692	1.7841219472929728	1.2647712910391324	2.1128875397386997	0.8026578648982381	0.7978968373600648	0.994118640940313	0.7642332850977365	2.3637600252160005	0.8420958435741948
AT1G17580	3.056458126776327	3.0894184445632336	3.4140621371570856	3.3762662790744624	3.413966404072256	3.436308863045333	3.0936529394873333	3.435923688735589	3.4628336700371243	3.0965757990506395	3.1019757500984415	3.307265803659934	3.482163656759752	3.0878590648626294
AT1G17590	2.958907913145574	3.049703442806553	3.4091934586047246	3.1884332348104687	3.1322207401738993	3.3947668453537774	2.6630961459952505	3.1045520823685924	2.089621426551164	2.5758525685855673	3.1989454734233855	2.7387776285505714	3.5143318091441307	3.327858701070766
AT1G17600	3.035864765429296	3.2592911701186713	3.3634402798940117	3.281663474447913	2.9605265196063426	3.4013904296306077	2.859644242893374	4.043167971818438	2.694600360244792	3.4506502588286567	3.821997697306715	2.653962438237388	4.1485514426525105	3.765935455182286
AT1G17610	4.457942508682641	2.7902234214519153	3.717015149080969	3.433096623279208	2.9824057382667286	3.6408430052659115	4.21536343127747	3.5457471896217623	3.765812366980191	3.1429030520669254	3.628579954255507	3.612183089133517	3.699922358356017	3.4438033258009813
AT1G17615	0.0	1.7689521513251178	0.774509478951708	0.5062544341081849	0.36089520578179923	0.7825396494375028	0.1237489034532132	0.8485624740978516	0.8916692159605459	1.4315881871712337	2.588587201978742	0.27981261960199655	0.9550762821183003	2.5504043209516163
AT1G17620	5.527275488943494	6.108353880352641	7.21550951864369	5.90261873926917	6.103795571998376	7.247356646536391	5.389435605323242	6.6173471461572255	4.7170960241163655	6.253983104607748	6.275464355891803	4.794825470814958	6.778318039261823	6.383285083046707
AT1G17630	1.4501601253830505	1.0207001144459746	2.4027531709884418	1.638698800960971	2.1931933962857797	2.281808351870332	1.6330969938236473	1.5417976437716852	1.0253555420081315	1.494581788912881	1.5200951008037107	1.2839821039044401	1.5341637215928123	1.8931157982782432
AT1G17640	2.928677447399007	2.1589562427265934	2.459487711853858	2.520879518615827	2.3765887916348283	2.4752613371002044	2.544487627568435	2.81233083156706	2.5414294824167354	2.12408940545181	2.2383189285481695	2.658573746957973	2.655406836526731	2.5378063992263358
AT1G17650	5.441697646116559	0.9656634950031675	2.376362496020063	1.8229038394676191	2.1559183183508708	2.2856699677335257	5.231480333010742	2.8882787016985585	3.7980596406183498	0.5968553202931799	0.958846543934743	3.2097632145429142	2.942738313247641	1.2237773473571305
AT1G17665	3.614788734092414	2.2403169444755195	3.600178581191188	3.779163272734444	3.6882731685439207	3.5663685714983844	3.5292001305478395	3.68669943430778	1.016058566849092	2.6222281798494937	2.8248675451314997	0.5961599803327702	3.7285748398826755	2.5155302096269
AT1G17680	3.481193270773531	3.3941974306197635	3.951308956785868	3.8951084704747387	3.934207313301336	3.8851502239422953	3.3737272808747023	3.3599755915402327	3.2315376145260384	3.515056856397545	3.636258864562839	3.259300679511618	3.538537509929611	3.7221009763606547
AT1G17690	2.33343112130287	2.778072403661911	3.2610878265745624	3.3058791908018916	3.375598360331736	3.169852086784841	2.332776765624431	2.975958287277689	2.9370862237180395	3.000302609142471	2.979419431605122	3.147113455906064	3.1839384079065405	2.8777888680763057
AT1G17700	1.0006289303821723	0.0	0.0	0.0	0.0	0.0	1.0085638770843968	3.587420475470867	0.717427648056759	0.0	0.0	0.7869974629136285	4.218899950102576	0.0
AT1G17710	0.0	0.19318592666344478	0.5173119323737436	0.6479553971603731	0.0	0.0	0.24024387590804816	0.9687988254029181	1.370827015113382	0.36308249466063547	0.20630132016947156	0.5190537732536274	0.791103045199663	0.2060982562021731
AT1G17720	4.317812675850518	4.923172877441056	4.727857490077811	4.757999596080867	4.7254479287137965	4.776077221421772	4.354653373144297	5.020440600119389	4.324346368739471	4.96082048033498	4.7475037902070145	4.327200508132674	5.177316956508241	4.748466283377161
AT1G17730	5.79941844646182	5.176568435789534	5.808615730829483	5.556972533962802	5.5083082763504425	5.601440112592527	5.557631895945262	5.397695082655904	5.207352326814267	5.3474355353188185	5.454980777656789	5.103680603689074	5.108754055988104	5.51080685846781
AT1G17744	0.0	0.8385352268868667	0.8406476515264849	0.4749350794376217	0.0	0.48618922349349836	0.0	0.26607114448663033	0.0	0.83764664125984	0.508768519539865	0.0	0.0	0.5083155792150265
AT1G17745	5.063838233043187	7.778348059738397	8.260930507711707	8.005249880706828	8.028563807149578	8.235680048104042	5.005899343544143	8.130704989018593	6.556231743461067	7.80912696533295	8.01694508339387	7.405523434810501	7.891211657972046	7.9965583886232015
AT1G17750	1.249584242652098	2.144426346781532	1.8688507132113246	1.2222851897790976	1.2017017558944714	1.684231339947083	0.8372083691908094	3.1812810153599376	1.7653840764712816	2.142866050943259	2.098003589768375	1.29219984505463	2.971519898871391	1.8744440910359121
AT1G17760	3.0421282310561577	2.4366752464611694	3.338568868276705	2.9902710836819146	3.150377529032856	3.267008998410871	2.9627030624948727	2.6990675436104214	2.8938147346584793	2.4577587009137005	2.806597098676757	3.1614260609186324	2.989123650567478	2.6656006744360567
AT1G17780	5.28155455664468	5.041768899732025	5.251301847543616	5.261843733165567	5.3751126819964945	5.294501213135726	5.151640909551634	4.486218353275834	4.877291248001067	5.142575677191573	5.376063173418998	5.037734305512058	4.4370711939715655	5.427958431603033
AT1G17790	3.281029375863873	3.0653222457638964	3.497371053530631	3.504002343714386	3.445283605567722	3.5774640536971787	3.118205771811653	3.429754620182786	3.51407543433696	3.0111135429393507	3.1722447264531124	3.2484265615337953	3.4054355033433423	3.237717406956781
AT1G17810	0.0	1.8781751702958862	1.3530240718676008	1.866775179784638	1.7664624542206437	1.9502013097302258	0.0	0.10081422303500191	0.0	1.983189055472577	1.412627086732626	0.0	0.19357424962810388	1.1424831740047177
AT1G17820	3.450581244961851	4.1443126263112395	4.381842817047411	4.3730715313551825	4.505389774093383	4.307559183600929	3.6583416297326985	3.882540339579694	3.895176921256974	4.159166881915743	4.252867961961541	3.998625728492541	3.935144574999873	4.336895524394477
AT1G17830	0.7321910541932443	2.3390492298082552	3.007772805436463	1.8786071291563637	2.135558947579829	3.141733348921358	0.8918979450560589	2.779767077896373	0.5115486800926832	2.3374313460328953	2.9476185875235377	0.25301635484854884	2.248179084937733	2.89447264877338
AT1G17840	6.236100675891569	6.0800049542640995	7.948931418248413	7.413479346237359	7.450939163067912	7.977169039288345	6.379960931330427	4.892339114926459	5.22158978038672	6.187693795728313	6.827314173882103	4.923358053500733	5.13305376442225	6.804502180221493
AT1G17850	3.7897049011961514	0.9716398135579579	2.824212948591242	2.3282898164383004	2.3655371492726687	2.6291885920664217	3.801971036280846	2.760118470661871	2.718079535112447	1.1731441316458817	1.722529009843607	2.5088602654829186	2.8211521415035823	1.7891773248819647
AT1G17860	4.114583389987334	8.223568781476981	7.928034196764526	7.854237369396999	7.861762449443269	7.864475800163338	4.10241984443375	7.154345640642182	4.692693125450653	8.294891788597237	7.791463066142573	4.754659886797402	6.9215825367814645	7.802220568733746
AT1G17870	2.3526593334392114	2.7176368093167986	1.970819130440268	2.321433823077003	2.4274824336162193	2.2573492108683233	2.445419134804901	1.3193338071279004	2.671164266435749	2.586179787506409	2.3189233345578195	2.202712522607807	1.7258051726155754	2.101741801585336
AT1G17880	7.15417771669369	6.68313032667553	7.449319521226649	7.36345388785683	7.260392463878949	7.483557762932196	7.2001861017728155	7.286314587511712	7.361448418968049	6.692517334734782	6.968560250988	7.346571154068989	7.476467247640478	6.802014291131839
AT1G17890	4.896098101728379	5.623667794998517	5.9670811879778505	6.003314675142245	5.970566765877484	5.989621100548271	4.862306362559133	6.2240170770041425	4.932769324570538	5.570813914905636	6.01100105678941	5.111088754161326	6.103792413899621	6.130984475628025
AT1G17920	1.4512717898094052	1.2362963900180137	2.2358136478995307	1.5611732862316885	2.054330805497852	2.3429755938375063	1.2411823981080505	1.3515881153742335	0.9017752812310151	1.1172922690450415	1.0412342346925998	0.9143540442124448	1.3265584247517408	1.17314861347463
AT1G17930	3.086372193533956	3.2363395096819456	4.048228697446596	4.204147529475576	4.022487564005789	4.234219060845166	3.295126411748731	3.7643356113498907	3.1044519290095414	3.4022501658012234	3.6354234906074847	3.3321526245807482	3.6997661641576274	3.6096996677197626
AT1G17940	3.5190886030861277	3.9972548789691627	5.170769297168581	4.79163899217534	4.822361864949504	5.059396269342717	3.6188368239985	3.382775953776054	2.337984879463823	4.1552034269763265	4.276257183501814	2.6618853574035017	3.407595063802516	4.325642465070028
AT1G17960	0.07024722055079609	0.46777207158951445	0.3290242281009057	0.39582278360965134	0.4007356296348614	0.4054551499813473	0.0	0.25918391274048524	0.4018242709122033	0.39911379627351384	0.5649713193859274	0.5200540233489949	0.0	0.7519554843203354
AT1G17970	3.4855660496717484	1.6236342672300963	2.8287574650877327	2.7948146702485808	2.7447170856817844	3.0717097244355847	3.558485292878562	3.0282812936815753	2.419720906690388	1.4640469412970798	2.120937752305732	2.766915377988601	2.9358233151036397	2.42648914018263
AT1G17980	3.993507288575769	3.831382955755582	4.7517693731379875	4.519110540966126	4.646331441984649	4.723839224262584	3.9785613226917236	3.8093682161695073	4.239256898554369	3.667456371783432	4.032623117935616	4.567583371144118	3.945681071054815	4.113718397743476
AT1G18030	2.9517337216129267	2.7646984283181957	3.5214140966776175	3.512307149072485	3.462451950821835	3.567591655245978	3.131491205408021	3.0512725772094833	3.341025048055443	2.7790748216187255	3.3337303843384887	3.5218683152902925	3.0342083921297305	3.222949396675298
AT1G18040	2.3760546769779207	1.4649092187417943	2.018244126131142	1.8528540983473056	1.959814316314587	1.8494801861729697	2.0128268274822174	2.6564106765158453	1.702598563853592	1.237842665947602	1.4869149452537234	2.0509352837286765	2.856180910476014	1.612715257693584
AT1G18060	7.080515454222958	1.970828857030519	3.4652532384179406	2.5395156574660738	2.7779665764834545	3.201649978515663	7.092506229946084	3.907333539907518	6.781437576849871	1.7486557643916756	2.6713714299443483	6.401123835953896	4.130478659490482	2.2404568185269884
AT1G18070	5.106621103990251	5.524348013396906	5.807333160241296	5.810759755448919	5.77754801772452	5.800015382864281	5.172889206150142	5.69897797152397	5.628758346953457	5.472184961753558	5.573422251148782	5.529187517598674	5.739026721475248	5.635853259644633
AT1G18080	7.005750613873208	7.021800859383935	7.848320555861351	7.687745215074113	7.684166378643924	7.8661077058079165	7.067895809617237	7.838953032398786	7.477697305190134	7.036828792012148	7.4497117913604605	7.915727955031179	8.029794736150691	7.470466551577687
AT1G18090	2.65604216416521	0.5776022606588733	1.5191573989051363	1.5058615085067695	1.4041174018011089	1.4459548958889885	2.7824794310804655	1.623100873904947	2.477588434906382	1.0271464345746046	1.336877257636412	2.200342844757354	1.7409327662633782	1.1194469310887212
AT1G18150	4.438936804704921	4.267153414712944	4.85684610430437	4.674924459830339	4.72391696554666	4.722994335768144	4.497622233090114	4.282295018463085	4.019718597266589	4.282838242065252	4.407278474214024	4.115688212223134	4.32426531951401	4.481378014872462
AT1G18160	4.554619343913342	5.069698775741837	5.413290607266115	5.438934816669953	5.429390506664	5.409350189404818	4.434653513808302	5.060462877188637	4.910633620411228	5.095996222110139	5.163477063591243	5.070001970564809	5.114861289983894	5.071569404058858
AT1G18170	6.798340278651798	3.7158111468916655	4.7893036651687675	4.595049035688421	4.6805485311974335	4.707201853057677	6.741605972618335	4.189551464559384	5.901675445437162	3.7602358182473443	3.945120781393239	5.492570025460856	4.398671775938248	3.824066348234007
AT1G18180	0.9727333121269334	0.7338040501047878	0.9637091075652393	0.8822404224209064	0.8915928028420838	1.10815887484737	0.878467788558877	1.897508457593231	0.46600818763699253	0.8128487337034966	0.8583387708388935	0.28057477528573965	1.8889993081341045	0.7744851371336319
AT1G18190	2.923216571466015	3.2983017720686085	3.6391883114968	3.5210754878800357	3.5396783439106096	3.750006101288123	2.9689233360899463	3.6890816645772495	2.68013346844702	3.119325389353278	3.286987842506192	2.918335466277084	3.551181791156191	3.1300190673568076
AT1G18193	0.0	0.9531652959087719	0.3929503314460314	0.0	0.0	0.39756477535263607	0.0	0.5666210803990217	0.0	0.0	0.7394612415549556	0.0	0.0	0.0
AT1G18197	0.0	1.0075523054990265	0.0	0.0	1.2337098213122561	1.4396043417382536	0.0	0.0	0.0	1.0065390499675504	1.059445031522223	0.0	0.22860311885988105	2.0871075587151413
AT1G18200	2.5374536629651403	6.859537212508708	5.5366172766726365	5.7530779128904355	5.798724468893343	5.58137489913551	1.8679581603479276	2.7067174320625895	2.845317872097648	6.847085660735227	6.679190349884754	2.9939829991644347	2.6968634773295825	6.5335523416330386
AT1G18210	7.4181403319034604	9.702929221158994	9.072606556250465	9.03291901572112	9.07613981831102	9.064238902319984	7.266324478436927	8.558663831963209	7.732927782301826	9.684992672667171	9.601190198925552	7.885641340966319	8.45632859793172	9.60438599821916
AT1G18250	0.7585540940349705	0.2351037271390201	0.2358247329682835	0.609029894263701	0.23580880224623973	0.0	0.53369280685274	3.9924209206165058	0.43961122031411715	0.0	0.8152091014917808	0.18106279111116114	4.069418469019298	0.6499034086931101
AT1G18260	4.317919870078989	5.376665317630853	5.929156981477719	5.870897613040922	5.8678335324794615	5.948098450579674	4.258698705069125	5.927303445007532	4.369079322444753	5.3726582491255765	5.595191776491778	4.685790920185818	5.941356525278967	5.712654365940232
AT1G18265	3.500169454073141	0.270439221699059	0.4994971520872121	0.0	0.2712406556691859	0.505158834178742	3.412322241679207	0.14528498654713562	1.0267612084128765	0.2700947033503924	0.0	1.0637589902379077	0.8803169172300958	0.0
AT1G18270	3.74512202422158	4.7514776542988875	4.674875420013507	5.033878302376496	4.965843432866049	4.71077121076547	3.7264872080735123	4.7607565481173575	3.8028030571264413	4.752287517882595	4.471634964331038	4.00908316285894	4.782897998865838	4.49625043998439
AT1G18280	0.0	1.1987737512584435	0.0	0.0	0.0	0.0	0.0	1.5835708791304173	0.0	1.197635971640413	0.3005807742242935	0.0	0.8240835236826561	0.3002941390906095
AT1G18290	0.0	4.1451218609236555	2.098976787245824	2.9021833645634905	2.7888662974682212	2.320142632813323	0.0	1.816814768770654	0.41077903840927044	4.0323147574022355	3.483348502163838	0.3187987391572524	1.2232971357309295	3.6526366571345967
AT1G18320	0.46939960909270473	0.8638094952565814	1.8608438636926856	1.8460378243959885	0.9905939995871541	1.8748235548130165	0.7871895522213339	1.0079950244621698	0.8679458677712838	0.40868669507090233	1.267429741342514	1.515099853470732	0.8092003702523238	1.1571128845546848
AT1G18330	0.8503187239602529	1.5558399093335755	1.315275331202447	1.9763829365111787	1.613930725996863	1.7315161921503726	0.7219424925544984	1.1954559625852088	1.2498542699647177	1.3759875529873127	1.3738822124997965	0.8970017060345491	1.426002112006746	1.229818836928615
AT1G18335	2.194517844949343	2.071545250003929	3.02903983290635	2.685292585593171	2.359521953440082	2.759133826335924	2.336519519913205	1.9866147562281187	2.1401239176132245	1.972582761188769	2.3573114897234735	2.1784092457507866	2.228269575799809	2.4367108924743643
AT1G18340	2.5675135281650303	1.7891184362301982	2.701190191147372	2.93368301204994	2.7722055950170508	2.9055449511168066	2.7428567071473386	2.5245490593928164	2.467652844434868	1.88669303439301	2.358443985438745	2.430684760958221	2.323738196963726	2.1157469308682266
AT1G18350	0.0	2.9228718690179236	3.434798743940178	4.306904953114685	4.418255372671601	2.792674409024987	0.0	1.5524887506352183	2.819178014310181	3.0897587974243073	2.0097467682016763	3.471184509787226	2.2736276522408034	2.4423011102882595
AT1G18360	3.740156295121334	1.6794497692035324	3.452426131959809	3.4848758003143154	3.452330138792269	3.580193011522881	3.76934540975285	3.020785909965501	2.4208906862092228	1.642197647822469	2.210949129303145	2.3340512445326436	3.319624880164351	2.235815346526528
AT1G18370	0.13708814317526224	0.06005517225335816	0.2272330371209599	0.2752816301889094	0.2788400251587086	0.3813272468583001	0.18189960939787495	1.6510363206994114	0.11843025593578352	0.059973001883055786	0.3489320218531394	0.0	1.972718776365859	0.12579586818135763
AT1G18390	2.41061256796223	5.83058155391175	5.151089418043413	5.129454195265754	5.103116118186207	5.044112718681572	2.4996727971480577	4.731324173701247	2.9487512110083536	5.801211252327622	5.6373848151368104	2.9974816409543963	4.582357325311313	5.737395550021622
AT1G18400	0.7163428023144398	0.0	1.6907642545601056	1.6766654646998593	1.653331028076582	1.8111131812196983	0.8319758524534431	1.938114491449596	2.5156206147530114	0.4098652486244509	0.3388490821723636	1.1653618439999955	2.0944068169815053	0.526849364753111
AT1G18420	2.3139490559714595	0.796152534010457	2.8493713694068386	2.405491092237815	2.608364791920234	2.6069432363818836	2.546647193781069	2.440396564774166	1.959961349662258	1.0725537567192163	1.5342151011462317	1.6129196617975383	2.662398216021943	1.4100788992230435
AT1G18440	4.209075959143867	2.4091934729150637	2.9820662371917543	2.7630767132751934	2.8847325846055236	3.107723830364999	3.9639195979325406	3.4416536652139396	3.766011898844527	2.131948035523778	2.819219893259942	3.6233982229076362	3.69865223288846	2.5731689266918067
AT1G18450	3.8369155051206523	3.4252527023296637	4.574360095603318	4.506635091175484	4.535261687128483	4.475653567799815	3.755385045138279	4.080701565761535	4.069129208168987	3.442915000490333	3.8247665912141393	4.059867848551477	4.117998816715536	3.752469213084238
AT1G18460	3.918739645869458	3.0787477638646665	3.885676853406537	4.201764348234358	4.132251836125888	3.9343762493803323	3.99978126550026	4.302445997586685	4.933563549376803	2.8635025577304627	3.4929684048843974	4.98243763938872	4.600915004617039	3.2808342087205795
AT1G18470	4.188249846824168	5.7834350103856575	5.750232700167949	5.888757578264392	5.775508274653135	5.672489825011831	4.103792282707555	4.675874525833086	3.9104578703202453	5.770189089305043	5.927385629914513	4.141780330788994	4.632586957049259	5.925885991363678
AT1G18480	4.159307356270411	6.105119779129949	5.109044332884825	5.31258922405216	5.2278744898630825	5.302722730969694	3.872158550837699	5.33960301185204	4.885440883827056	6.081286010390447	5.766483641443808	5.080144032819828	5.143801463988176	5.722340097738987
AT1G18485	3.7499027570866774	1.0102878675275155	2.456749901130777	2.145084527988802	1.8850566654553367	2.232893356214962	3.839652375442585	2.670308013143216	3.1773006582391514	0.8751114219823911	1.268008685040337	2.7591487113934665	2.8305179496936415	1.5764309494236988
AT1G18490	4.484303492127745	2.3187445946365526	3.4067236584386555	3.1706365617212144	2.932022746741507	3.187772389085883	4.5579685607675	2.994490186212706	3.3632375633963876	1.9851733216232232	2.3320190076716596	3.3765079343710775	3.30579013745316	2.6996827043356957
AT1G18500	5.388733846425592	5.616542748521324	5.658552961125567	5.814313962536345	5.7649436894853245	5.545427588283613	5.290650812074102	6.5345534832192484	5.971648807993721	5.482180095067685	5.621241157676589	6.29080751665252	6.49145604952936	5.6275008026756215
AT1G18540	7.013655460998571	7.131690765074487	7.859497258264038	7.80224605409102	7.8174652278517955	7.885541560267697	6.993922833741304	7.717377981267173	7.748157175701627	7.185438285324792	7.501469516781849	8.179816611620765	7.841045809923711	7.570990256610519
AT1G18550	2.230818073384013	1.678472729763083	2.5049253891859165	2.313244109318285	2.5694005104640945	2.4873296597280854	1.8719837051089478	1.320138590417451	0.9834361847043395	1.7620254240080908	1.4150953704981761	1.3311759880209466	1.6529728682963312	1.6556457659519748
AT1G18560	2.0832699984295346	2.165987825813619	2.8326526418061753	2.800262529609138	2.6768102675179657	2.907205723775375	2.106958052222314	2.6979617947472714	2.429604204414623	2.3400897733268877	2.619432625419861	2.1022464885308647	2.7289913308149254	2.599740397916008
AT1G18570	4.07263667926581	8.738938189584667	8.720745601918487	8.98187528909532	8.977104543022927	8.753594321988379	3.8490082250940874	7.687690085900514	7.122287965679045	8.7186745127897	8.480169036442193	7.092480626855091	7.466467521330232	8.535420962778911
AT1G18580	3.865151209000133	3.814353918943853	4.674533139458749	4.550729554057315	4.506276921051039	4.703587883352347	3.8942779133831587	4.595038123067082	3.977126435912997	3.859561564946824	4.10630786516857	4.100096290619808	4.549113890077127	4.018454938699187
AT1G18590	6.516943686797267	7.017468917115136	7.590997635942433	7.607752870384425	7.649837868017317	7.447089840165197	6.249003391161287	6.70459625380877	5.827413910778243	6.962449274120923	7.043751327537952	6.024123676301534	6.31232631402626	7.097948465870438
[truncated: 18,750 more rows]
