# Supplementary material for: Network Analysis of Publicly Available RNA-seq Provides Insights into the Molecular Mechanisms of Plant Defense against Multiple Fungal Pathogens in Arabidopsis thaliana
Source: Genes (Basel). 2023 Dec 16;14(12):2223. doi: 10.3390/genes14122223 (PMC10743233; doi:10.3390/genes14122223)
Supplement: Supplementary file 1 [file genes-14-02223-s001.zip › Data S3.xlsx]

## Sheet: CL_coral3_MF
Summary :	Over-representation test annotation on the official PANTHER portal: http://pantherdb.org/
	- Panther v.17.0
	- The Panther GO-Slim Ontology is used for "Molecular function", with the aim of facilitating data reading.
	- The statistical method used is the binomial test with Bonferroni correction for multiple comparisons.
	- Reference list: Arabidposis thaliana, contains 27430 genes.
Note:	Both GOC and TAIR carry it out through the PANTHER classification system.
Analysis Type:	PANTHER Overrepresentation Test (Released 20221013)
Annotation Version and Release Date:	PANTHER version 17.0 Released 2022-02-22
Analyzed List:	upload_1 (Arabidopsis thaliana)
Reference List:	Arabidopsis thaliana (all genes in database)
Test Type:	BINOMIAL
Correction:	BONFERRONI
Bonferroni count:	380
Gene modules from the control network:	coral3
Number of gene:	2024
PANTHER GO-Slim Molecular Function:
- Arabidopsis thaliana - REFLIST (27430)	27430
- upload_1 (coral3)	1991
							Custom columns (user-defined)
PANTHER GO-Slim Molecular Function	Arabidopsis thaliana - REFLIST (27430)	upload_1 (1991)	upload_1 (expected)	upload_1 (over/under)	upload_1 (fold Enrichment)	upload_1 (P-value)	% expected	% enriched increased		Increment
translation initiation factor activity (GO:0003743)	53	18	3.85	.+	4.68	5.14E-05	0.193219	0.903362		0.710143
translation regulator activity (GO:0045182)	78	25	5.66	.+	4.42	6.60E-07	0.28436	1.25601		0.971648
translation regulator act, nucleic acid bind(GO:0090079)	77	24	5.59	.+	4.29	2.34E-06	0.280715	1.20521		0.9245
translation factor activity, RNA binding (GO:0008135)	77	24	5.59	.+	4.29	2.34E-06	0.280715	1.20521		0.9245
exonuclease activity (GO:0004527)	68	17	4.94	.+	3.44	6.21E-03	0.247904	0.85311		0.605206
RNA binding (GO:0003723)	817	177	59.3	.+	2.98	5.09E-34	2.97849	8.89027		5.91178
structural constituent of ribosome (GO:0003735)	259	52	18.8	.+	2.77	6.79E-08	0.944222	2.61168		1.66746
mRNA binding (GO:0003729)	250	50	18.15	.+	2.76	1.71E-07	0.911411	2.51077		1.59936
structural molecule activity (GO:0005198)	290	57	21.05	.+	2.71	2.03E-08	1.05724	2.86283		1.80559
ribonucleotide binding (GO:0032553)	136	24	9.87	.+	2.43	3.60E-02	0.495808	1.20561		0.709803
carbohydrate derivative binding (GO:0097367)	145	25	10.52	.+	2.38	3.72E-02	0.528618	1.25622		0.727604
nucleic acid binding (GO:0003676)	1629	234	118.24	.+	1.98	4.14E-20	5.93875	11.7529		5.81419
heterocyclic compound binding (GO:1901363)	1845	263	133.92	.+	1.96	1.79E-22	6.72621	13.2093		6.48312
binding (GO:0005488)	3333	385	241.93	.+	1.59	1.39E-17	12.1509	19.3366		7.18569
organic cyclic compound binding (GO:0097159)	1868	265	135.59	.+	1.95	2.25E-22	6.81006	13.3097		6.49967
molecular_function (GO:0003674)	7688	726	558.03	.+	1.30	7.33E-14	28.0277	36.4642		8.43649
Unclassified (UNCLASSIFIED)	19742	1265	1432.97	-	.88	0.00E00	71.9723	63.5358		-8.43645
Links:
translation initiation factor activity	53	18
translation factor activity, RNA binding	77	24
translation regulator activity, nucleic acid binding	77	24
translation regulator activity	78	25
nucleic acid binding	1629	234
heterocyclic compound binding	1845	263
binding	3333	385
organic cyclic compound binding	1868	265
RNA binding	817	177
exonuclease activity	68	17
structural constituent of ribosome	259	52
structural molecule activity	290	57
mRNA binding	250	50
ribonucleotide binding	136	24
carbohydrate derivative binding	145	25
Unclassified	19742	1265

## Sheet: CL_blue3_MF_complete
Made by: Cynthia Soto
Date: 28-Oct-2022
Last md. 14-11-2022
Summary :	Enrichment annotation on the official PANTHER portal: http://pantherdb.org/
	- Panther v.17.0
	- The Panther GO-Slim Ontology is used for "Molecular function", with the aim of facilitating data reading.
	- The statistical method used is the binomial test with Bonferroni correction for multiple comparisons.
	- Reference list: Arabidposis thaliana, contains 27430 genes.
Note:	Both GOC and TAIR carry it out through the PANTHER classification system.
Analysis Type:	PANTHER Overrepresentation Test (Released 20221013)
Annotation Version and Release Date:	PANTHER version 17.0 Released 2022-02-22
Analyzed List:	upload_1 (Arabidopsis thaliana)
Reference List:	Arabidopsis thaliana (all genes in database)
Test Type:	BINOMIAL
Correction:	BONFERRONI
Bonferroni count:	3058
Gene modules from the control network:	blue3
Number of gene:	79
PANTHER GO-Slim Molecular Function:
- Arabidopsis thaliana - REFLIST (27430)	27430
- upload_1 (blue3)	79
							Custom columns (user-defined)
GO biological process complete	Arabidopsis thaliana - REFLIST (27430)	upload_1 (79)	upload_1 (expected)	upload_1 (over/under)	upload_1 (fold Enrichment)	upload_1 (P-value)	% expected	% enriched increased		Increment
cellular response to radiation (GO:0071478)	171	8	0.49	=+	16.24	0.000123	0.623405	10.178		9.55464
cellular response to environmental stimulus (GO:0104004)	253	8	0.73	=+	10.98	0.00233	0.922348	10.1079		9.18557
cellular response to abiotic stimulus (GO:0071214)	253	8	0.73	=+	10.98	0.00233	0.922348	10.1079		9.18557
response to light stimulus (GO:0009416)	2003	26	5.77	=+	4.51	9.49e-08	7.30222	32.9043		25.6021
response to radiation (GO:0009314)	2045	26	5.89	=+	4.41	1.5e-07	7.45534	32.9098		25.4545
response to abiotic stimulus (GO:0009628)	4114	34	11.85	=+	2.87	6.44e-06	14.9982	43.0327		28.0346
Unclassified (UNCLASSIFIED)	1059	3	3.05	-	0.98	0
Links:
cellular response to radiation	171	8
response to radiation	2045	26
response to abiotic stimulus	4114	34
cellular response to abiotic stimulus	253	8
cellular response to environmental stimulus	253	8
response to light stimulus	2003	26
Unclassified	1059	3

## Sheet: CL_navajowhite3_BP
Made by: Cynthia Soto
Date: 28-Oct-2022
Last md. 14-11-2022
Summary :	Enrichment annotation on the official PANTHER portal: http://pantherdb.org/
	- Panther v.17.0
	- The Panther GO-Slim Ontology is used for "Molecular function", with the aim of facilitating data reading.
	- The statistical method used is the binomial test with Bonferroni correction for multiple comparisons.
	- Reference list: Arabidposis thaliana, contains 27430 genes.
Note:	Both GOC and TAIR carry it out through the PANTHER classification system.
Analysis Type:	PANTHER Overrepresentation Test (Released 20221013)
Annotation Version and Release Date:	PANTHER version 17.0 Released 2022-02-22
Analyzed List:	upload_1 (Arabidopsis thaliana)
Reference List:	Arabidopsis thaliana (all genes in database)
Test Type:	BINOMIAL
Correction:	BONFERRONI
Bonferroni count:	1019
Gene modules from the control network:	navajowhite3
Number of gene:	492
PANTHER GO-Slim Molecular Function:
- Arabidopsis thaliana - REFLIST (27430)	27430
- upload_1 (navajowhite3)	489
PANTHER GO-Slim Biological Process	Arabidopsis thaliana - REFLIST (27430)	upload_1 (489)	upload_1 (expected)	upload_1 (over/under)	upload_1 (fold Enrichment)	upload_1 (P-value)	% expected	% enriched increased		Increment
Golgi vesicle transport (GO:0048193)	139	13	2.48	=+	5.25	0.00199	0.506744	2.65632		2.14958
vesicle-mediated transport (GO:0016192)	390	20	6.95	=+	2.88	0.0348	1.4218	4.09151		2.66971
cellular process (GO:0009987)	6316	158	112.6	=+	1.4	0.00173	23.0259	32.3099		9.28397
Unclassified (UNCLASSIFIED)	20268	321	361.32	-	0.89	0	73.8899	65.6445
Links:
Golgi vesicle transport	139	13
vesicle-mediated transport	390	20
Unclassified	20268	321

## Sheet: TT_chocolate_MF
Made by: Cynthia Soto
Date: 28-Oct-2022
Last md. 14-11-2022
Analysis Type:	PANTHER Overrepresentation Test (Released 20221013)
Annotation Version and Release Date:	PANTHER version 17.0 Released 2022-02-22
Analyzed List:	upload_1 (Arabidopsis thaliana)
Reference List:	Arabidopsis thaliana (all genes in database)
Test Type:	BINOMIAL
Correction:	BONFERRONI
Bonferroni count:	380
Gene modules from the control network:	chocolate
Number of gene:	818
PANTHER GO-Slim Molecular Function:
- Arabidopsis thaliana - REFLIST (27430)	27430
- upload_1 (chocolate)	805
							Custom columns (user-defined)
PANTHER GO-Slim Molecular Function	Arabidopsis thaliana - REFLIST (27430)	upload_1 (805)	upload_1 (expected)	upload_1 (over/under)	upload_1 (fold Enrichment)	upload_1 (P-value)	% expected	% enriched increased		Increment
structural constituent of cytoskeleton (GO:0005200)	16	7	0.47	.+	14.91	0.000246	0.0583303	0.868749		0.810419
microtubule motor activity (GO:0003777)	30	9	0.88	.+	10.22	0.000146	0.109369	1.11855		1.00918
cyclin-dependent protein kinase activity (GO:0097472)	74	16	2.17	.+	7.37	5.19e-07	0.269778	1.98914		1.71937
cyclin-dependent protein S/T K activity (GO:0004693)	74	16	2.17	.+	7.37	5.19e-07	0.269778	1.98914		1.71937
cyclin binding (GO:0030332)	75	16	2.2	.+	7.27	6.26e-07	0.273423	1.98853		1.71511
cytoskeletal motor activity (GO:0003774)	47	9	1.38	.+	6.52	0.00534	0.171345	1.11747		0.946124
kinase regulator activity (GO:0019207)	68	12	2	.+	6.01	0.000479	0.247904	1.48742		1.23952
protein kinase regulator activity (GO:0019887)	68	12	2	.+	6.01	0.000479	0.247904	1.48742		1.23952
protein kinase binding (GO:0019901)	93	14	2.73	.+	5.13	0.00041	0.339045	1.73869		1.39965
kinase binding (GO:0019900)	93	14	2.73	.+	5.13	0.00041	0.339045	1.73869		1.39965
microtubule binding (GO:0008017)	95	14	2.79	.+	5.02	0.000523	0.346336	1.73789		1.39155
tubulin binding (GO:0015631)	98	14	2.88	.+	4.87	0.000747	0.357273	1.73674		1.37947
cytoskeletal protein binding (GO:0008092)	165	17	4.84	.+	3.51	0.00464	0.601531	2.11282		1.51128
protein serine/threonine kinase activity (GO:0004674)	323	27	9.48	.+	2.85	0.000782	1.17754	3.35376		2.17622
enzyme regulator activity (GO:0030234)	314	25	9.22	.+	2.71	0.00416	1.14473	3.10394		1.95921
molecular function regulator (GO:0098772)	340	25	9.98	.+	2.51	0.015	1.23952	3.10501		1.86549
protein kinase activity (GO:0004672)	431	30	12.65	.+	2.37	0.00733	1.57127	3.72634		2.15507
PT act, alcohol grp as acceptor (GO:0016773)	534	33	15.67	.+	2.11	0.0283	1.94677	4.09978		2.153
protein binding (GO:0005515)	1180	59	34.63	.+	1.7	0.0262	4.30186	7.32919		3.02733
Unclassified (UNCLASSIFIED)	19742	558	579.38	-	0.96	0	71.9723	69.3164
*Kinase = K
*Activity = act
* serine/threonine = S/T
* phosphotransferase = PT
Links:
PANTHER GO-Slim Molecular Function	#	#
structural constituent of cytoskeleton	16	7
microtubule motor activity	30	9
cytoskeletal motor activity	47	9
cyclin-dependent protein serine/threonine kinase activity	74	16
cyclin-dependent protein kinase activity	74	16
protein kinase activity	431	30
phosphotransferase activity, alcohol group as acceptor	534	33
protein serine/threonine kinase activity	323	27
cyclin binding	75	16
protein binding	1180	59
protein kinase regulator activity	68	12
kinase regulator activity	68	12
enzyme regulator activity	314	25
molecular function regulator	340	25
protein kinase binding	93	14
kinase binding	93	14
microtubule binding	95	14
tubulin binding	98	14
cytoskeletal protein binding	165	17
Unclassified	19742	558

## Sheet: TT_green3_MF
Made by: Cynthia Soto
Date: 29-Oct-2022
Last md. 14-11-2022
Analysis Type:	PANTHER Overrepresentation Test (Released 20221013)
Annotation Version and Release Date:	PANTHER version 17.0 Released 2022-02-22
Analyzed List:	upload_1 (Arabidopsis thaliana)
Reference List:	Arabidopsis thaliana (all genes in database)
Test Type:	BINOMIAL
Correction:	BONFERRONI
Bonferroni count:	380
Gene modules from the control network:	green3
Number of gene:	472
PANTHER GO-Slim Molecular Function:
- Arabidopsis thaliana - REFLIST (27430)	27430
- upload_1 (green3)	456
							Custom columns (user-defined)
PANTHER GO-Slim Molecular Function	Arabidopsis thaliana - REFLIST (27430)	upload_1 (456)	upload_1 (expected)	upload_1 (over/under)	upload_1 (fold Enrichment)	upload_1 (P-value)	% expected	% enriched increased
unfolded protein binding (GO:0051082)	92	12	1.53	=+	7.85	2.85e-05	0.335399	2.63058
Unclassified (UNCLASSIFIED)	19742	338	328.19	=+	1.03	0	71.9723	74.1236
Links:
PANTHER GO-Slim Molecular Function	#	#
unfolded protein binding	92	12
Unclassified	19742	338
The 12 genes in the unfolded protein binding
PANTHER Pie Chart for GO-Slim MF
1	binding (GO:0005488)	12	1	0.667
2	ATP-dependent activity (GO:0140657)	3	0.25	0.167
3	catalytic activity (GO:0003824)	3	0.25	0.167
PANTHER Pie Chart for GO-Slim BP
1	response to stimulus (GO:0050896)	10	0.833	0.385
2	signaling (GO:0023052)	1	0.083	0.038
3	cellular process (GO:0009987)	12	1	0.462
4	metabolic process (GO:0008152)	1	0.083	0.038
5	biological regulation (GO:0065007)	2	0.167	0.077

## Sheet: TT_dodgerblue1_None
Made by: Cynthia Soto
Date: 29-Oct-2022
Last md. 14-11-2022
Analysis Type:	PANTHER Overrepresentation Test (Released 20221013)
Annotation Version and Release Date:	PANTHER version 17.0 Released 2022-02-22
Analyzed List:	upload_1 (Arabidopsis thaliana)
Reference List:	Arabidopsis thaliana (all genes in database)
Test Type:	BINOMIAL
Correction:	BONFERRONI
Bonferroni count:	380
Gene modules from the control network:	dodgerblue1
Number of gene:	72
PANTHER GO-Slim Molecular Function:
- Arabidopsis thaliana - REFLIST (27430)	27430
- upload_1 (dodgerblue1)	70
							Custom columns (user-defined)
PANTHER GO-Slim Molecular Function	Arabidopsis thaliana - REFLIST (27430)	upload_1 (70)	upload_1 (expected)	upload_1 (over/under)	upload_1 (fold Enrichment)	upload_1 (P-value)	% expected	% enriched increased
Unclassified (UNCLASSIFIED)	19742	49	50.38	-	0.97	0	71.9723	70.0008

## Sheet: TT_chocolate2_MF
Made by: Cynthia Soto
Date: 29-Oct-2022
Last md. 14-11-2022
Analysis Type:	PANTHER Overrepresentation Test (Released 20221013)
Annotation Version and Release Date:	PANTHER version 17.0 Released 2022-02-22
Analyzed List:	upload_1 (Arabidopsis thaliana)
Reference List:	Arabidopsis thaliana (all genes in database)
Test Type:	BINOMIAL
Correction:	BONFERRONI
Bonferroni count:	380
Gene modules from the control network:	chocolate2
Number of gene:	573
PANTHER GO-Slim Molecular Function:
- Arabidopsis thaliana - REFLIST (27430)	27430
- upload_1 (chocolate2)	566
							Custom columns (user-defined)
PANTHER GO-Slim Molecular Function	Arabidopsis thaliana - REFLIST (27430)	upload_1 (566)	upload_1 (expected)	upload_1 (over/under)	upload_1 (fold Enrichment)	upload_1 (P-value)	% expected	% enriched increased		Increment
RNA binding (GO:0003723)	817	37	16.86	=+	2.19	0.00398	2.97849	6.53643		3.55794
Unclassified (UNCLASSIFIED)	19742	386	407.36	-	0.95	0	71.9723	68.1984
Links:
PANTHER GO-Slim Molecular Function	#	#
RNA binding	817	37
Unclassified	19742	386
The 37 genes in the rna binding category
PANTHER Pie Chart for GO-Slim MF
1	translation regulator activity (GO:0045182)	2	0.054	0.048
2	binding (GO:0005488)	37	1	0.881
3	structural molecule activity (GO:0005198)	1	0.027	0.024
4	molecular function regulator (GO:0098772)	1	0.027	0.024
5	catalytic activity (GO:0003824)	1	0.027	0.024
PANTHER Pie Chart for GO-Slim BP
1	cellular process (GO:0009987)	25	0.676	0.446
2	metabolic process (GO:0008152)	26	0.703	0.464
3	biological regulation (GO:0065007)	3	0.081	0.054
4	localization (GO:0051179)	2	0.054	0.036

## Sheet: Summary_Annotations
Made by: Cynthia Soto
Date: 13-11-2022
Last md. 14-11-2022
Table. Summary Overrepresentation Test
Plants healthy
Module name	#Genes	GO-Category	Mapped genes	Classified	Unclassified
Coral3	2024	MF Slim	1991	726	1265
navajowhite3	492	BP Slim	489	168	321
Blue3	79	BP Complete	79	76	3
Plants under biotic stress
Module name	#Genes	GO-Category	Mapped genes	Classified	Unclassified
Chocolate	818	MF Slim	805	247	558
Chocolate2	573	MF Slim	566	180	386
Green3	472	MF Slim	456	118	338
Dodgerblue1	72	None	70	NA	NA
MF: Molecular function
BP: Biological Process
